# Supplementary material for: Beta cell-derived cholecystokinin drives obesity-associated pancreatic adenocarcinoma development
Source: Nat Commun. 2026 Feb 27;17:3292. doi: 10.1038/s41467-026-69821-2 (PMC13066563; doi:10.1038/s41467-026-69821-2)
Supplement: Supplementary file 3 — Supplementary Data 1 [file 41467_2026_69821_MOESM3_ESM.xlsx]

## Sheet: Supplementary Data 1
Supplementary Data 1. Two-sided Wilcoxon rank sum test results for all genes (log fold-change and Benjamini-Hochberg (BH)-adjusted p-value) for each archetype versus rest within each condition (WT, HFD, and Lepob/ob (ob.ob)).

## Sheet: WT AT 1
Gene symbol	Log FC	BH-adjusted p-value
mt-Co2	5.15514	5.58267e-306
mt-Atp6	5.3384	1.05513e-305
mt-Co3	5.56502	1.2989e-303
mt-Nd4	3.30583	2.14908e-276
mt-Cytb	3.60897	2.01944e-272
mt-Nd2	3.19165	2.289e-268
mt-Co1	3.75029	7.41205e-260
mt-Nd1	2.42519	1.80419e-233
mt-Nd3	1.70891	1.76398e-187
Ftl1	1.88285	8.81741e-160
mt-Nd5	1.43405	2.65863e-153
Mt1	3.50232	2.74133e-139
Mt2	2.03126	8.6878e-135
Cd63	1.0099	2.83495e-85
Camk2n1	0.93407	9.8127e-84
mt-Nd4l	1.12994	8.71696e-79
Zdhhc2	1.17584	2.1151e-71
Fth1	0.715	5.35873e-56
Selenow	0.911602	2.61182e-55
Rpl19	0.721937	1.50498e-52
Chchd10	1.01506	8.11401e-52
Rps24	0.66029	6.7035e-51
Tpt1	0.702018	8.34563e-50
Atp2a2	0.755053	5.93958e-48
Ppp1r1a	0.769862	3.68109e-46
Ppia	0.71958	1.02182e-44
Neat1	0.931422	2.68335e-44
Aldoa	0.762357	3.23857e-38
Hspa8	0.692199	6.67596e-38
Rpl26	0.596571	1.02284e-37
Pkm	0.695774	1.35303e-36
Rpl13	0.553512	8.05848e-35
Nupr1	1.50366	1.86258e-34
Rpl32	0.544826	4.99542e-34
Rps2	0.557613	1.75961e-32
Psap	0.565191	1.08154e-31
Gnai2	0.627533	1.58663e-31
Rpl12	0.592764	7.0352e-31
Rps14	0.568103	3.50373e-30
Creg1	0.685233	4.42439e-30
Aes	0.548648	4.42903e-30
Hspa9	0.764391	9.54256e-30
Rps21	0.509078	2.92164e-29
Gapdh	0.625148	7.87109e-29
Rps15	0.629457	1.77492e-28
Eef1a1	0.518955	2.07642e-28
Actg1	0.72967	1.88857e-26
Hsp90aa1	0.582056	7.37837e-26
Rpl14	0.521831	1.0181e-25
Uqcc2	0.506427	1.27022e-25
Glul	0.734887	1.52772e-24
Fau	0.492716	1.6388e-23
Rpl36	0.497737	1.83287e-23
Rpsa	0.42227	2.27364e-23
Eef2	0.531378	2.30965e-23
Rpl8	0.460889	2.91151e-23
Rps23	0.472829	2.91151e-23
Rpl37a	0.47795	3.07233e-23
Rps10	0.458467	3.12908e-23
Rpl28	0.488641	4.30774e-23
Map1b	0.601166	5.98959e-23
Rps3a1	0.471398	9.18026e-23
Atf5	0.728398	1.31414e-22
Syt7	0.746993	4.6968e-22
Rps9	0.469216	1.12535e-21
Atp5b	0.542305	1.7508e-21
Rpl21	0.475207	4.8612e-21
Rplp1	0.426227	1.19177e-20
Cox8a	0.442965	1.37626e-20
Ang	0.823085	1.81058e-20
Rpl11	0.449681	3.54868e-20
Gad1	1.23622	8.88955e-20
Npc2	0.61677	9.37602e-20
Rpl9	0.444842	1.63039e-19
Hsp90ab1	0.469094	1.89762e-19
Larp4b	0.727194	2.83981e-19
Nktr	0.52483	3.44136e-19
Cd164	0.429415	6.33917e-19
Krt8	0.629398	1.03167e-18
Rps19	0.448008	1.03167e-18
Hnrnpu	0.614119	1.03987e-18
Cyfip2	0.669802	1.13779e-18
Cox4i1	0.455582	1.15658e-18
Rpl35a	0.414407	1.18231e-18
Bri3	0.607799	1.31829e-18
Ddx5	0.444844	1.34135e-18
Csde1	0.499162	1.83959e-18
Rpl23	0.399203	3.8361e-18
Zbtb20	0.50445	5.23698e-18
Rpl38	0.48349	8.38804e-18
Hexa	0.664362	1.22995e-17
Fdps	0.685232	1.30131e-17
Ccnd2	0.44814	1.54444e-17
Atp6v1e1	0.539109	1.63334e-17
Peg3	0.477469	1.69639e-17
Ttc28	0.805908	1.90209e-17
Rps13	0.437088	4.70382e-17
Stat3	0.556923	5.06924e-17
Atp6v0b	0.470849	5.06924e-17
Gch1	0.483851	7.1429e-17
Stxbp1	0.694751	1.02409e-16
Luc7l2	0.545139	1.17513e-16
Rpl18a	0.421283	1.28997e-16
Rpl3	0.434599	1.3561e-16
Rap1gap2	0.714566	1.48807e-16
Rsrp1	0.487454	1.48869e-16
Atp5a1	0.458027	2.43099e-16
Rpl10	0.403271	2.92399e-16
Selenot	0.588823	3.33871e-16
Acly	0.408083	4.10246e-16
Rplp2	0.438144	4.15187e-16
Rasgrf1	0.718227	4.44581e-16
Ddx6	0.605924	6.69715e-16
Atp6v1g1	0.444951	1.17406e-15
Meg3	0.457118	1.215e-15
Fkbp1a	0.521859	1.30837e-15
Dynll2	0.467476	1.30837e-15
Rpl27a	0.371639	1.68126e-15
Rpl30	0.371624	2.07975e-15
Ddx3x	0.540309	2.71996e-15
Mif	0.694338	2.79623e-15
Rpl37	0.367612	2.90841e-15
Rps7	0.405567	5.02239e-15
Rps27	0.388561	6.34223e-15
Rpl5	0.396359	6.47748e-15
Rpl4	0.394601	1.04959e-14
Rnase4	0.532914	1.14776e-14
Rps8	0.396349	1.2061e-14
Rpl22	0.492044	1.57221e-14
mt-Atp8	0.972643	2.05596e-14
Hmgcs1	0.605162	2.89706e-14
Slc25a5	0.50556	3.1845e-14
Rps12	0.3978	3.94234e-14
Cltc	0.499772	4.88691e-14
Atp1b1	0.507544	5.061e-14
Clta	0.463503	8.9059e-14
Pabpc1	0.466394	1.12259e-13
Rpl34	0.389423	1.51315e-13
Golga4	0.457576	1.62135e-13
T2	1.38219	2.46449e-13
Rpl41	0.293512	3.9422e-13
Rpl24	0.384836	4.05013e-13
Atp6v1b2	0.494791	4.86585e-13
Lmna	0.435768	5.60156e-13
Atp5e	0.374729	5.92482e-13
Pfdn5	0.365439	7.38766e-13
Arhgap5	0.534748	7.60404e-13
Actb	0.337359	1.26019e-12
Rps20	0.353233	1.51508e-12
Eprs	0.483346	1.63181e-12
Rab7	0.460737	1.63751e-12
Sec61a1	0.424542	2.29526e-12
Son	0.444626	2.32719e-12
Fnip2	1.09509	3.88698e-12
Rps15a	0.370927	4.51959e-12
Abcc8	0.393891	4.90248e-12
Ptma	0.308245	5.37752e-12
Ucn3	0.469791	6.21105e-12
Rpl36a	0.501334	7.3258e-12
Eif3c	0.527851	8.2793e-12
Rps29	0.306497	8.54104e-12
BC005537	0.525945	8.90279e-12
Rpl31	0.416392	9.11192e-12
Sars	0.479035	1.01844e-11
Rack1	0.371676	1.39771e-11
Rps6	0.388014	1.40931e-11
S100a1	0.753492	1.54279e-11
Gpx4	0.411965	1.54556e-11
H2afj	0.472438	1.55834e-11
Ncl	0.422602	1.76969e-11
App	0.953505	1.79008e-11
G6pc2	0.344082	2.21591e-11
Prrc2b	0.628442	2.29185e-11
Kcnq1ot1	0.509878	2.29185e-11
Ndufb9	0.377377	4.15274e-11
Dstn	0.379355	5.22738e-11
Csnk1a1	0.357624	5.22738e-11
Wnk1	0.493829	5.96097e-11
Ank2	0.760686	6.32689e-11
Cnbp	0.401715	6.85361e-11
Canx	0.346736	8.02787e-11
Eif3a	0.410715	1.52173e-10
Ptp4a1	0.509243	2.01384e-10
Ndufa11	0.392889	2.90871e-10
Morf4l1	0.368678	2.94441e-10
Cacna2d1	0.555743	3.61301e-10
Hmgcr	0.504193	6.49389e-10
Rps28	0.438091	6.88634e-10
Srrm2	0.355727	8.74901e-10
Ddx17	0.596325	8.87302e-10
Tpi1	0.574372	9.79823e-10
Hadh	0.334643	9.79823e-10
Atp5g1	0.351892	1.01316e-09
Rps17	0.368195	1.07282e-09
Trio	0.741317	1.36186e-09
Atp6v1a	0.616124	1.46272e-09
Cox5b	0.386913	1.53067e-09
U2surp	0.647722	1.60377e-09
Arf3	0.526166	1.60571e-09
Enah	0.706732	1.68653e-09
Kif12	0.698169	1.78431e-09
Ankrd12	0.484201	2.02732e-09
Slc30a8	0.301509	2.38163e-09
Sez6l	0.647314	2.91507e-09
Rpl18	0.328409	3.30546e-09
Epb41l3	0.538504	3.8064e-09
Malat1	1.00659	3.95052e-09
Tcf25	0.368882	4.17934e-09
Mdh2	0.456321	4.52262e-09
Msmo1	0.374141	5.30133e-09
Ndufs6	0.449126	5.8261e-09
Gabarap	0.275925	5.8261e-09
Arglu1	0.485955	5.8261e-09
Ndufa13	0.341596	6.00984e-09
Tmem256	0.544342	6.05599e-09
Fubp1	0.584205	6.26568e-09
Pcbp2	0.378891	6.70434e-09
Mlxipl	0.519066	6.75756e-09
Fem1b	0.679531	6.91748e-09
Sdha	0.491941	7.5739e-09
Fam83g	0.960563	8.67679e-09
Eif4a1	0.344951	8.95417e-09
Atp6v1f	0.31546	8.95417e-09
Tuba4a	0.653336	9.05798e-09
Gns	0.413423	9.23624e-09
Atp6v0e	0.341899	9.24283e-09
Rock1	0.489626	9.31395e-09
Rpl23a	0.360706	9.63755e-09
Kif1a	0.601681	9.83126e-09
Marcks	0.603978	1.05444e-08
Stard10	0.411522	1.0824e-08
Sec31a	0.456731	1.23406e-08
Atp5j2	0.355713	1.2381e-08
Ttc3	0.515976	1.3399e-08
Arl8b	0.544375	1.79049e-08
Rps25	0.309195	1.83599e-08
2900097C17Rik	0.459375	1.89798e-08
Trp53inp2	0.389693	1.95573e-08
Ctsd	0.421681	2.24442e-08
Ndufb8	0.378228	2.75558e-08
Cox5a	0.413395	2.86613e-08
Cpeb1	0.808321	3.06337e-08
G3bp1	0.45747	3.55313e-08
Uqcr11	0.335226	3.85996e-08
Rps26	0.306578	3.87716e-08
Ubxn1	0.51272	4.39321e-08
Abracl	0.320942	4.57916e-08
Pax6	0.35889	4.70263e-08
Rps18	0.280281	4.88056e-08
Riok3	0.541697	4.88115e-08
Ndufa2	0.341979	4.88115e-08
Ybx1	0.33724	5.86472e-08
4833439L19Rik	0.459681	5.96236e-08
Arpc2	0.355209	6.62687e-08
Scand1	0.334614	6.74443e-08
Chka	0.519255	6.859e-08
G3bp2	0.386759	6.98777e-08
Timm13	0.342274	6.98777e-08
Mrfap1	0.277315	7.27732e-08
Ranbp2	0.536782	7.68344e-08
Rpl7a	0.316091	7.68344e-08
Ptp4a2	0.483352	8.47765e-08
Top1	0.397826	9.70263e-08
Uqcr10	0.340219	1.12751e-07
Cuta	0.537019	1.14642e-07
Rps16	0.295571	1.14642e-07
Ywhae	0.308448	1.41865e-07
St13	0.515707	1.43298e-07
Btf3	0.322832	1.4838e-07
Rps11	0.271532	1.4838e-07
Myl6	0.297034	1.62214e-07
Cyc1	0.608766	1.71982e-07
Stx3	0.626662	1.74346e-07
Mast4	0.469661	1.77357e-07
Vegfa	0.432242	1.84112e-07
Rab14	0.379909	1.91146e-07
Ywhag	0.519573	2.01649e-07
Defb1	0.532416	2.27512e-07
Hspd1	0.45282	2.28386e-07
Lamp2	0.404266	2.28386e-07
Sqstm1	0.340428	2.28451e-07
Golgb1	0.321644	2.38658e-07
Tubb4b	0.390648	2.38658e-07
Hspe1	0.363588	2.91732e-07
Plxnb2	0.548471	3.03523e-07
Scg2	0.239268	3.0681e-07
Cldn7	0.427037	3.15975e-07
Arhgdia	0.444459	3.26493e-07
Baiap2	0.655555	3.28604e-07
Limd1	0.762695	3.75247e-07
Vps37a	0.471482	3.90314e-07
Gm17767	1.07498	4.28238e-07
Bzw1	0.538554	4.30478e-07
Purb	0.389282	4.54186e-07
Ndufa5	0.516157	4.56756e-07
Cnot6l	0.460823	4.63291e-07
Rbm39	0.309242	4.74686e-07
Tbl1x	0.457654	4.94735e-07
Eif3d	0.509266	6.08271e-07
Pi4k2a	0.512246	6.16821e-07
Gsk3b	0.431453	6.19005e-07
Map2	0.534351	6.4589e-07
Ptprf	0.363746	6.77705e-07
Ascc3	0.540232	6.78932e-07
Sec24c	0.620507	7.5473e-07
Grina	0.480246	7.90862e-07
Mbnl2	0.356087	8.49186e-07
Eef1g	0.309941	8.71948e-07
Rps4x	0.286312	9.36316e-07
Trpm5	0.359335	9.49482e-07
Rps5	0.269256	9.86648e-07
Jund	0.291032	9.86648e-07
Ptms	0.324919	1.18985e-06
Akap11	0.579336	1.19178e-06
D5Ertd579e	0.580858	1.21819e-06
Grk3	0.60007	1.27309e-06
Smarca5	0.411954	1.27952e-06
Sytl4	0.376828	1.46889e-06
Ppp1cb	0.325906	1.47627e-06
H2-K1	0.288442	1.53185e-06
Zdhhc3	0.742771	1.53185e-06
Rpl15	0.302387	1.66935e-06
Arhgef12	0.477527	1.74951e-06
Nfkbia	0.437897	1.76614e-06
Ctnnb1	0.310046	1.86139e-06
Ubl3	0.3176	2.10324e-06
Papss2	0.269073	2.16439e-06
Actr3	0.424337	2.21792e-06
Calm1	0.274699	2.47277e-06
Nipbl	0.529704	2.48825e-06
Prrc2c	0.356925	2.80149e-06
Man1a	0.691269	2.83677e-06
Scgn	0.411307	2.96637e-06
Kif1b	0.459376	2.991e-06
H2-Ke6	0.688701	3.03284e-06
Pnn	0.44613	3.05198e-06
Ifit1	0.742702	3.15012e-06
Sf3b1	0.380887	3.17461e-06
Eif5	0.282397	3.1764e-06
Ubap2l	0.514337	3.2134e-06
Arpc1a	0.312225	3.28529e-06
Rps27a	0.240428	3.5184e-06
Vcp	0.282965	3.54666e-06
Cfl1	0.272815	3.7193e-06
Eif1	0.261427	3.78501e-06
Comt	0.447762	3.94839e-06
Gna11	0.336245	3.95569e-06
Hnrnpa2b1	0.299446	4.98829e-06
Enpp5	0.664007	5.37294e-06
Cyb5r3	0.274866	5.44801e-06
Unc80	0.513857	5.64112e-06
Atp5c1	0.276533	5.86936e-06
Psenen	0.376943	6.21166e-06
Fus	0.404342	6.21166e-06
Naca	0.239543	6.29008e-06
Atp6ap2	0.300104	6.31151e-06
Itpkb	0.566484	6.42048e-06
Gnai3	0.436677	6.85639e-06
Srsf5	0.309336	7.25963e-06
Brd2	0.381339	7.75037e-06
Rbm3	0.352238	8.13384e-06
Zcrb1	0.29886	8.81562e-06
Spc25	0.442116	9.62854e-06
Pebp1	0.255424	9.62854e-06
Th	1.72127	1.07779e-05
Cox7a2	0.247966	1.15425e-05
Pnmal2	0.470104	1.22049e-05
Madd	0.464839	1.26972e-05
Nfic	0.423262	1.36395e-05
Rpl17	0.242133	1.39594e-05
Zfp516	0.420367	1.40227e-05
Mpc1	0.462891	1.47293e-05
Sqle	0.33267	1.70339e-05
Dph3	0.379449	1.71361e-05
Hdgf	0.460525	1.80647e-05
Uqcrh	0.260444	1.86127e-05
Usp9x	0.277188	1.95492e-05
Rtn4	0.278726	2.01356e-05
Uap1l1	0.704935	2.06752e-05
Hnrnph1	0.362281	2.17233e-05
Elf3	0.519241	2.18959e-05
Baz2b	0.529356	2.34571e-05
Spint1	0.439801	2.36851e-05
Smim10l1	0.390871	2.38276e-05
Wdr1	0.524215	2.40918e-05
Krt18	0.32149	2.55706e-05
Fam174b	0.302781	2.65321e-05
Ociad2	0.334805	2.88278e-05
Tshz1	0.519178	2.94913e-05
Selenom	0.217598	3.00341e-05
Rundc3a	0.371735	3.16614e-05
Chd4	0.421101	3.22134e-05
Sv2a	0.61285	3.25018e-05
Cdh1	0.355063	3.27156e-05
Rrp1	0.403688	3.33702e-05
Dgkh	0.713252	3.59348e-05
Gclm	0.381364	3.63804e-05
Rbm25	0.398854	3.64537e-05
Rcan3	0.456457	3.67926e-05
Bex3	0.251743	3.71458e-05
Pum2	0.448851	3.77016e-05
Mapre1	0.517493	4.38027e-05
Nap1l1	0.315951	4.45842e-05
Cox6a1	0.264149	4.67549e-05
Ndufs7	0.384939	4.99168e-05
Matr3	0.351611	5.10361e-05
Rpl39	0.257784	5.2164e-05
Fnip1	0.646415	5.37027e-05
Atp5d	0.241769	5.37027e-05
Lonp1	0.923377	5.42852e-05
Igsf9b	0.969113	5.58519e-05
Pabpc4	0.648846	5.64537e-05
Prkacb	0.24133	5.68633e-05
Gm42418	0.0430209	5.68633e-05
Ndufb2	0.359771	6.05985e-05
Gm10076	0.224499	6.27159e-05
Atp5h	0.227451	6.358e-05
Rbbp6	0.397766	6.36371e-05
Dnajc5	0.491521	6.41577e-05
Nfe2l1	0.366032	6.47626e-05
Zfp622	0.608154	6.5024e-05
Efcab14	0.477485	6.62967e-05
Vapb	0.315738	7.27446e-05
Sdc4	0.480367	7.51093e-05
Gcg	0.228823	7.51381e-05
Larp4	0.453095	7.54756e-05
Mvp	0.553044	7.79711e-05
Srsf2	0.344134	7.83944e-05
Mark2	0.545914	8.11091e-05
Srsf3	0.280034	8.11091e-05
Ash1l	0.410047	8.52584e-05
Rrbp1	0.24289	8.92835e-05
Eef1b2	0.254253	9.08561e-05
Gtf2i	0.440735	9.34248e-05
Enho	0.21482	9.40164e-05
Ghr	0.341654	0.000105691
D8Ertd738e	0.222043	0.000106283
Kmt2e	0.385772	0.000109142
Fkbp4	0.323135	0.000114449
Mycbp2	0.409146	0.000120182
Stat1	0.66512	0.000124369
Ninj1	0.243187	0.00012711
Serp1	0.195625	0.000139505
Celf1	0.44623	0.000139577
Nme1	0.264416	0.000139834
Map1lc3a	0.375695	0.000139834
Cib3	0.824587	0.000141163
Cct7	0.279098	0.000144536
Hnrnpa3	0.219441	0.00014472
Ywhaq	0.218433	0.000147629
Chchd2	0.227224	0.000156497
Prpf19	0.538855	0.000156497
Agpat3	0.489726	0.000156497
Mtch1	0.245914	0.000158724
Ndufs5	0.230623	0.000160063
Gga2	0.634955	0.000160063
Hnrnpul2	0.487064	0.000167421
Tulp4	0.392345	0.000167486
Hnrnpf	0.275405	0.000170439
Mapk14	0.471819	0.000171866
Kif5b	0.198849	0.000172283
Eif6	0.310284	0.000173938
Mindy2	0.451349	0.000173938
Sipa1l3	0.738515	0.000173938
Kcnmb2	0.42994	0.000173938
Ndufab1	0.278419	0.00017757
Nfkb1	0.603405	0.000178079
Sbno1	0.419953	0.000190888
Npm1	0.268282	0.000197515
Parp14	0.518374	0.000199174
Bcr	0.632553	0.000201871
Ankrd17	0.41653	0.000203691
Serbp1	0.281538	0.000207082
Glg1	0.418581	0.000208281
Zbtb7a	0.444078	0.000208281
Smim1	0.503256	0.000209619
Mettl26	0.289909	0.000216782
Ndufv3	0.276931	0.000221575
Atp2b1	0.271893	0.000221672
Anapc13	0.353059	0.000228033
Vdac1	0.430333	0.000231607
Bclaf1	0.354033	0.000231607
Pcbp1	0.310944	0.000240963
Ywhaz	0.25776	0.000252807
Gm26917	0.575615	0.000255477
Ctnna1	0.563062	0.000255991
Vezf1	0.583251	0.000255991
Gjd2	0.450003	0.000257355
Cyb5b	0.368827	0.000257764
Snrpb	0.356506	0.000257764
Stt3a	0.276753	0.000258811
Atp6ap1	0.349129	0.000265645
Myo10	0.660546	0.000267872
Auts2	0.565692	0.000271101
Dync1h1	0.420893	0.000272397
Ctdspl	0.344117	0.000275119
4930402H24Rik	0.634686	0.000279138
Rpl35	0.244887	0.000279934
Ptpn1	0.391096	0.000282605
Mat2a	0.545784	0.000307751
Bcas2	0.343522	0.000309216
Psme4	0.497151	0.000312443
Sem1	0.221608	0.000315668
Tgoln1	0.208848	0.000325894
Tpp1	0.969187	0.000346132
Appl2	1.02797	0.000347451
Ddt	0.546653	0.000347488
Pfdn2	0.281524	0.000357527
Papola	0.245004	0.000357527
Ppig	0.306473	0.000362985
Agap1	0.584111	0.000364942
Srrm1	0.341418	0.000371635
Ssbp3	0.559653	0.000372042
Trip11	0.342157	0.000373259
Copg1	0.284367	0.000375761
Rpl29	0.221704	0.000376991
Hdac6	0.650124	0.000383222
Ran	0.266561	0.000384853
Atp5g2	0.198308	0.000386784
Aff1	0.554843	0.000388284
Lrrc58	0.442897	0.000389217
Zmynd11	0.531297	0.000389217
Gng5	0.20096	0.000390793
Cox7c	0.215258	0.000402601
Pea15a	0.4969	0.000402601
Mtdh	0.338871	0.000404188
Cpeb4	0.520976	0.000407688
Atp5l	0.211973	0.000415
Gnaz	0.357311	0.000417668
Iqgap1	0.248875	0.000420354
Ube2l3	0.318171	0.000449639
Pdgfa	0.36932	0.000473868
Sumo1	0.245058	0.000486132
Slc25a1	0.509375	0.000491119
Pten	0.380411	0.000494094
Aco2	0.358823	0.000498097
Ddx24	0.281353	0.000504196
Ewsr1	0.435622	0.00050825
Srsf11	0.29793	0.000511013
Ate1	0.503187	0.000515287
Trim35	0.379581	0.000533507
Baz1b	0.510684	0.000546711
Ndufa10	0.475786	0.000550043
Il1r1	0.255031	0.000580168
Ppm1l	0.438418	0.000580168
Nectin3	0.409508	0.000580168
Chchd1	0.374029	0.000593922
Eea1	0.57511	0.000593922
Fam135a	0.427591	0.000600187
Cox6b1	0.202283	0.000605268
Capzb	0.350642	0.00061016
Ndufc1	0.275877	0.00061016
Gatm	1.14546	0.000612733
Caprin1	0.424484	0.000628323
2010107E04Rik	0.372139	0.000659393
Lmo1	0.637326	0.000660537
Tapbp	0.34443	0.000666669
Sh3glb1	0.263007	0.0006748
Cystm1	0.29401	0.00067654
Ago2	0.442955	0.000702295
Cln6	0.646085	0.000712253
Tmbim6	0.224013	0.000724538
Tmem238	0.430471	0.000737947
Atp5g3	0.255686	0.000757766
Mbnl1	0.462232	0.000775139
Timm8b	0.293963	0.000817575
Rpl10a	0.195166	0.000832437
Brd4	0.51243	0.000854607
Atp5j	0.189261	0.00089595
Napa	0.270314	0.000918645
Rimbp2	0.442102	0.000934423
Lpgat1	0.486404	0.000951731
Tfrc	0.759415	0.000953604
Hspa4	0.388319	0.000953604
Akirin1	0.351317	0.000953604
Nucks1	0.3376	0.000953604
Acox1	0.65958	0.000957864
Vcl	0.692141	0.000989259
Maz	0.610751	0.000991634
Uqcrq	0.199818	0.00099662
Ywhah	0.239105	0.00100013
Trib1	0.510509	0.00100013
Coro1c	0.57372	0.00101199
Hepacam2	0.295601	0.00102267
Pja2	0.319374	0.00102267
Sphkap	0.297043	0.00103108
Nabp1	0.755297	0.00103177
Rtcb	0.395602	0.00104934
Rc3h2	0.537084	0.00105548
Atp6v1d	0.322894	0.00105613
Uso1	0.26031	0.00105971
Ube2d3	0.184934	0.00106504
Phb2	0.408829	0.00108044
Smarcc2	0.413027	0.00109717
Sfpq	0.339157	0.00110375
Set	0.229517	0.00113192
Snrnp70	0.280763	0.00113192
Adgrg1	0.391665	0.00113321
Rps3	0.180564	0.00118177
Dsp	0.601776	0.00119412
Psmb10	0.55861	0.00119412
Dnaja1	0.216804	0.00120963
Rims3	0.608569	0.00122272
Bptf	0.302955	0.00123928
Nrtn	0.510975	0.00124098
Idi1	0.477293	0.00124098
Smg1	0.605738	0.00124915
2810474O19Rik	0.522856	0.00128001
Acat1	0.572579	0.00130874
Pdcd6ip	0.389753	0.00131518
Atp1a1	0.208262	0.00131518
Calm3	0.244947	0.00136095
Bnip3	0.553891	0.00137235
Eif4a2	0.216196	0.00140057
Csnk2a2	0.468923	0.00146805
Pgls	0.286363	0.0014683
Gtpbp4	0.508214	0.0014683
Eif3h	0.272952	0.00146999
Rad23b	0.396414	0.00146999
Snrpd2	0.317164	0.00153655
Tpd52l2	0.438136	0.00159334
Clcn3	0.338273	0.0016065
Rab27a	0.322793	0.00160746
Tax1bp1	0.224449	0.00165902
Asxl2	0.564696	0.00165902
Cbx6	0.431171	0.00165902
Txndc17	0.205994	0.00170357
Ccdc88a	0.546525	0.00179571
Mapk1	0.495071	0.00180829
Pdap1	0.277907	0.00184362
Rnh1	0.252132	0.00185718
Ubc	0.245004	0.00185718
Podxl2	0.728453	0.00186068
Eif3b	0.372843	0.00193181
Chmp4b	0.293202	0.00193956
Insig1	0.223498	0.00194899
Wasl	0.51213	0.00194899
Rock2	0.538408	0.00200113
Mtss1	0.530948	0.00200113
Mrpl23	0.340464	0.00200113
B2m	0.680086	0.00200113
Tpd52	0.195616	0.002027
Fam102a	0.495693	0.00204877
Ube3a	0.279949	0.00212781
Xbp1	0.191558	0.0022205
Elovl5	0.588904	0.00226645
Atf6	0.428066	0.00228594
Nup50	0.547873	0.00238849
Fam173a	0.32733	0.00243912
Arpp19	0.373492	0.00246371
Lpp	0.452852	0.00253967
St18	0.465577	0.00253967
Asah1	0.292419	0.00258391
Cstb	0.374163	0.00262024
Tacc2	0.483709	0.00266296
Pdxdc1	0.44975	0.00266625
Copb2	0.196748	0.00266801
Skap1	0.465683	0.00274794
Zfp398	0.673315	0.00278281
Cabp7	0.743701	0.00280246
Romo1	0.274807	0.00280246
Eif3k	0.287326	0.00280246
Scaf11	0.293576	0.00285277
Itgav	0.327122	0.00287878
Atp6v1c1	0.367191	0.00289067
H2afy	0.195499	0.00290065
Tram1	0.190932	0.00290065
Rhou	1.04872	0.00295559
Cd2ap	0.422784	0.00296494
Ptbp3	0.246631	0.00297476
Tomm20	0.187314	0.00299852
Gnao1	0.270729	0.00305243
Bex2	0.213982	0.00305286
Idh2	0.316648	0.00310768
Eml5	0.486244	0.00311766
Svip	0.449393	0.00320556
Ppy	0.205689	0.00331275
Supt6	0.480345	0.0033281
Tardbp	0.431158	0.00334018
Scd2	0.232065	0.00334904
Pccb	0.616773	0.00334904
Glmp	0.514985	0.00334904
Taf10	0.245271	0.00342832
Dpysl2	0.435941	0.0034913
Capns1	0.322614	0.0034913
Ndufa6	0.200534	0.00349517
Psmb2	0.232073	0.00349805
Ubn1	0.30963	0.00350376
Ctsb	0.230873	0.00364693
Arfgef1	0.323389	0.00364863
Ctnnd1	0.527584	0.00364863
Golph3	0.322379	0.00364863
Rab10	0.352461	0.00364863
Mrps18a	0.413163	0.00364863
Nenf	0.206503	0.00364863
Pom121	0.544872	0.00367314
Chic1	0.213804	0.00370531
Ccdc12	0.352794	0.00377319
Aars	0.321516	0.00381027
Synrg	0.483076	0.00381616
Pnrc2	0.562743	0.00389029
Tnks2	0.469698	0.00390677
Nisch	0.197227	0.00393699
Lamp1	0.151131	0.00399717
Ubxn2a	0.516624	0.00400016
Gng4	0.309209	0.00402275
Serpina10	0.277105	0.00403541
Cib2	0.434146	0.00408856
Hnrnpc	0.295382	0.00421908
Zfp445	0.625583	0.00422718
Ndrg1	0.39276	0.00428488
Ndufb10	0.203629	0.00429231
Krt7	0.211241	0.00432331
Esyt1	0.571968	0.00436045
Tagln2	0.184892	0.00436944
Tpr	0.265824	0.00440282
Fdft1	0.403986	0.00440846
Tnrc6a	0.433485	0.00440846
Csf2ra	0.687894	0.0045154
Prepl	0.414007	0.0045154
Rab6a	0.299611	0.00462491
Efr3a	0.452091	0.00464845
Atrx	0.260359	0.00474158
Slc2a2	0.194644	0.00478139
Midn	0.543703	0.00478235
Gnas	0.145398	0.00479998
Dctn3	0.23614	0.00481945
Sgpl1	0.628397	0.00491873
Zmynd8	0.428252	0.00495866
Kdm2a	0.449398	0.00495866
Ppme1	0.547718	0.00499396
Slc24a2	0.556827	0.00503624
Nudcd3	0.550982	0.00510305
Dst	0.209223	0.00513292
Metap2	0.269705	0.00521749
Oaz1	0.156937	0.00539128
Lrp11	0.310843	0.00541625
Pcgf5	0.522128	0.00553531
Mrpl12	0.444094	0.00576045
Ccdc85b	0.566905	0.00578807
Znfx1	0.630898	0.00581794
Cpd	0.412821	0.0058461
Ddr1	0.381706	0.0058717
Mia3	0.201112	0.00593144
Slc7a2	0.488677	0.00594463
Foxn3	0.394714	0.00609775
Oxct1	0.338458	0.00613137
Polr2m	0.360963	0.00614512
Wbp2	0.483391	0.00614512
Fam151a	0.259934	0.00620911
Camk2b	0.303943	0.00627598
Acaa1a	0.594306	0.00627598
Cbarp	0.500893	0.00627598
Sirpa	0.493411	0.00631543
Ttc14	0.294988	0.00632891
Leng8	0.548634	0.00633122
Sf3b2	0.248114	0.00633122
Gdi2	0.190778	0.00633122
Dpp7	0.701613	0.0064122
Psme1	0.478416	0.00643787
Acot13	0.523816	0.00644725
Elavl1	0.451336	0.0067057
Elob	0.170793	0.00686761
Rragd	0.532934	0.00690306
Hif1a	0.57916	0.00692368
Prkab2	0.766342	0.00698803
Ptges3	0.218906	0.00719403
Rragc	0.447218	0.00730752
Tmpo	0.418421	0.00747554
Nfx1	0.666353	0.00747554
Esd	0.260155	0.00747666
Rnf115	0.375858	0.00749453
Ndufb7	0.223596	0.00762027
Pak2	0.454789	0.00762172
Rufy3	0.37029	0.00771587
Jmjd1c	0.473489	0.00771666
Mpzl1	0.630896	0.00777741
Thrap3	0.388687	0.00811426
Ube4b	0.433636	0.00811426
Rhoa	0.161223	0.00813719
Tmem131l	0.755989	0.00825634
Smarca4	0.411958	0.00840398
Pepd	0.709766	0.00846409
Rtn3	0.273395	0.00853597
Arid1a	0.377665	0.00862754
Fam184a	0.71288	0.00870998
Tmc4	0.473157	0.00871167
Phactr1	0.203926	0.00909451
Arcn1	0.215258	0.00911357
Ubn2	0.252111	0.00920233
AW549877	0.813393	0.00927264
AI413582	0.480176	0.00929002
Pafah1b1	0.214834	0.00956235
Ahcyl1	0.290364	0.00961614
B230219D22Rik	0.459509	0.0097244
Smap2	0.196735	0.0097842
Usp16	0.32869	0.00979623
Cdk16	0.512141	0.00979623
Kmt2a	0.317018	0.0100313
Ap2b1	0.463126	0.0100313
Kcnb1	0.440379	0.0100434
Cxxc5	0.382723	0.0100874
Rpl6	0.197329	0.010248
Nckap1	0.255938	0.0104717
Prr13	0.371677	0.0105833
Cpne3	0.634537	0.0107243
Pomp	0.176243	0.0108728
Nudc	0.211819	0.0111474
Hnrnpr	0.377776	0.0111535
Nr2f6	0.403129	0.0113209
Slc7a14	0.192495	0.0114259
Pclo	0.221266	0.011647
Lmo7	0.525746	0.011662
Supt5	0.382854	0.0117024
Chd3	0.432339	0.0117637
Ywhab	0.273434	0.0119406
Fam213b	0.782726	0.0120343
Rif1	0.545187	0.0122434
Braf	0.35214	0.0127925
Atp5o	0.267131	0.0129784
Tnpo3	0.500949	0.013056
Cdk4	0.337768	0.0131934
Ghitm	0.259488	0.0132722
Creb3l1	0.440418	0.0133234
Ap1s2	0.259242	0.0135444
Mapre2	0.342094	0.0135896
Fam120a	0.408622	0.013947
0610012G03Rik	0.281215	0.0143392
Flnb	0.35711	0.0144655
Gbf1	0.366493	0.01464
Ankrd11	0.320425	0.01464
Gnb1	0.178263	0.0151778
Tmem248	0.206242	0.0151778
Ncam1	0.45245	0.0152979
Pkp4	0.344439	0.0154766
Tbc1d24	0.961161	0.0155159
Maged1	0.142768	0.0160643
Slc6a8	0.778224	0.0161677
Dnaja2	0.338397	0.0163185
Srsf1	0.385009	0.0163315
Ptpn11	0.306064	0.0163928
Cdc42	0.168718	0.0164343
Tmod2	0.270264	0.0164364
Eno2	0.907533	0.0165413
Mirg	0.504949	0.0166104
Cacnb3	0.792829	0.016715
Kmt2c	0.425846	0.0167594
Rnf6	0.336029	0.0168407
Eno1	0.517922	0.0169181
Stx7	0.316168	0.0170359
Spag9	0.492126	0.0171221
Ost4	0.139969	0.0171301
Hmgb1	0.171534	0.0171525
Pura	0.18159	0.0172343
Srsf7	0.214907	0.0173651
Etnk1	0.3095	0.0174581
Exoc5	0.459674	0.0175089
Llph	0.36976	0.0177084
Prpf40a	0.254273	0.0183064
Mrpl30	0.310168	0.0185743
Ankhd1	0.547866	0.0186267
Cdip1	0.589088	0.0188589
Ccar1	0.352464	0.0188937
Ap3d1	0.381698	0.0190115
Taok1	0.446018	0.0190783
Rnf14	0.319727	0.0191749
Usp34	0.290648	0.0191983
Ctsl	0.216061	0.0192714
Actr2	0.399881	0.019368
Vps35	0.222961	0.0194999
Gemin7	0.388201	0.0196603
Bace2	0.140425	0.0197957
Cox6c	0.136129	0.0201706
Lpin1	0.337401	0.0201743
Sec23ip	0.367158	0.0205971
Anp32b	0.256701	0.0208147
Zfp148	0.351224	0.0211361
Bcl3	0.4542	0.0212299
Mob1b	0.638411	0.0213092
Sumo2	0.169187	0.0215484
Disp2	0.312557	0.0215484
Tsn	0.225272	0.022207
Upf1	0.509789	0.022207
Lonp2	0.616974	0.022207
Srf	0.453545	0.0223226
Zfp704	0.690939	0.0223429
Cops3	0.324005	0.0223429
Tspyl1	0.432774	0.022451
Mtch2	0.338603	0.0226595
Vti1b	0.294131	0.0227708
Rcan2	0.56458	0.0229172
Zc3h14	0.401867	0.0229216
Syncrip	0.439448	0.0229438
Slc16a12	0.473255	0.0229699
Huwe1	0.329797	0.0233711
Slc25a39	0.281209	0.0234215
Sacm1l	0.483183	0.0237581
Ptbp1	0.29464	0.0239316
Mlec	0.161488	0.0239861
Naa15	0.430959	0.024013
Aurkaip1	0.243039	0.024013
Prkaa1	0.536081	0.0240168
Jak1	0.25708	0.0240929
Ppp1r37	0.266916	0.0241281
Glud1	0.400779	0.024471
Pla2g2f	0.440669	0.0248333
Reep3	0.499258	0.0248333
Ipo5	0.560607	0.0248756
Dnm2	0.518591	0.0248756
Tcea1	0.436051	0.0249747
Lamtor4	0.263308	0.0249747
Fitm2	0.42991	0.0251455
Bbx	0.358448	0.0253009
Shc1	0.432607	0.0253871
Trim25	0.508754	0.0254222
Ssbp4	0.288291	0.0255647
Swi5	0.125725	0.0256487
Smim22	0.367445	0.025653
Atp6v0a1	0.464625	0.0259169
Tuba1b	0.442401	0.0261791
Ldlr	0.207903	0.0263148
Nbea	0.410206	0.0264065
2210016L21Rik	0.396619	0.0266196
Zswim8	0.55114	0.0266196
Pnisr	0.312751	0.026665
Agl	0.693228	0.0266673
Slc12a7	0.707437	0.0267031
Med28	0.208153	0.0268133
Specc1l	0.434361	0.0269785
Laptm4b	0.43992	0.0269785
Dcaf8	0.311802	0.0270757
Mrps26	0.365324	0.0271731
Bola3	0.27144	0.0272567
Grpel1	0.230377	0.0276187
Kidins220	0.427437	0.0280389
Tuba1a	0.158757	0.0281791
Nono	0.310367	0.0291799
Hcfc1r1	0.225454	0.0291799
Cisd2	0.31329	0.0291799
Hdlbp	0.126793	0.0293452
Kdm5a	0.473221	0.0294995
March8	0.315066	0.0296427
Sec63	0.234382	0.0297189
Dbp	0.520233	0.0298144
Pank3	0.461303	0.0298577
Dot1l	0.635707	0.0299488
Slc16a10	0.298792	0.0301457
Chtop	0.369504	0.0305241
Sstr3	0.311514	0.0306793
Vasp	0.495252	0.0309677
Epcam	0.146886	0.0312375
Fam76a	0.3789	0.0312555
Rab24	0.308899	0.0313991
Nol7	0.281156	0.0323377
Sgms2	0.301011	0.0325398
Bsg	0.129776	0.032767
Tcp1	0.275134	0.032813
Fbxo3	0.416041	0.0330899
Fam20b	0.468142	0.0330899
Zc3hav1	0.411185	0.0330899
Nr1d2	0.417003	0.0330899
Slc6a6	0.172946	0.0330899
Zcchc14	0.748498	0.0330959
mt-Nd6	0.818237	0.0333155
Sdhc	0.265204	0.0336224
March7	0.374259	0.0341341
Gstm1	0.503993	0.034252
Neurod1	0.148155	0.0343149
Tef	0.635844	0.0345052
Zbtb4	0.546827	0.0345414
Elovl6	0.553958	0.0348609
Copa	0.135236	0.0348609
Eif5b	0.199468	0.0349386
Zfr	0.27087	0.0354503
Actn4	0.326049	0.035571
Ubr2	0.337435	0.0355957
Pkd1	0.491619	0.0356945
Hsph1	0.429525	0.0358707
Park7	0.16324	0.0363692
Wls	0.230826	0.0363888
A230057D06Rik	0.543016	0.0365438
Nop53	0.368495	0.0366179
Cox7a2l	0.130009	0.0368798
Clic1	0.174798	0.0368798
Gpx1	0.20177	0.0370353
Hmgn3	0.144845	0.0374926
Eif1b	0.212908	0.0374926
Stard7	0.507133	0.0377004
Robo2	0.340839	0.0378518
Hs6st1	0.435515	0.0379047
Impact	0.421515	0.0381116
Ddb1	0.242304	0.0382273
Tbc1d1	0.282434	0.0382273
Luc7l	0.470815	0.0382645
Tmem50b	0.665591	0.0386064
Psmd3	0.294284	0.038838
Rab5c	0.393324	0.0388983
Ints6	0.461623	0.0391042
Cntfr	0.819862	0.0391042
Fmnl2	0.568789	0.0391969
Plk3	0.473971	0.0392153
Sod2	0.189138	0.0392947
Fndc3a	0.141907	0.0392947
Pts	0.309032	0.0396604
Srp72	0.172729	0.039972
Cdcp1	0.720135	0.0400388
Thoc2	0.395324	0.040165
Vil1	0.405371	0.040165
Tmem30a	0.193059	0.0402244
Dmxl2	0.525595	0.0404948
Armcx3	0.313749	0.040608
Lrrfip1	0.757088	0.0407686
Dennd5a	0.693639	0.0409734
Ndrg3	0.37698	0.0409734
Wapl	0.328608	0.0409976
Safb2	0.41908	0.0414206
Pkdcc	0.233237	0.0415058
AI314180	0.375936	0.0415511
Glyr1	0.307099	0.0415837
B4galt6	0.353991	0.041586
Ndufa12	0.180651	0.0416027
Ftl1-ps1	1.15627	0.0422727
Qdpr	0.200286	0.0426279
Psmb8	0.482862	0.042645
2010111I01Rik	0.213176	0.0430107
Zfp207	0.324427	0.0431701
Htt	0.575223	0.0431708
Dnmt3a	0.322693	0.0432288
Rph3al	0.399207	0.0432288
Wfs1	0.318488	0.0432313
Filip1	0.626339	0.0433268
Dhx40	0.372523	0.0433942
Zfhx2	0.300404	0.0434001
Drap1	0.143975	0.043441
Zmiz1	0.389715	0.0434803
Sdhd	0.243149	0.0436849
Fam219a	0.686366	0.0441311
Ppargc1a	1.33836	0.0441423
Ttll7	0.400998	0.044456
Zmiz2	0.733792	0.044786
Tnfrsf12a	0.38998	0.0448316
Poldip3	0.41579	0.0451814
Tjp2	0.447793	0.0455162
Ppp2r1a	0.341134	0.0458603
Ubqln1	0.461766	0.0460575
Ffar1	0.382527	0.0465095
Rcbtb1	0.534119	0.0475558
Spen	0.478348	0.0477269
Dazap2	0.333125	0.0478804
Sept9	0.394446	0.0479962
Nus1	0.457133	0.0481797
Abcf1	0.331844	0.0492759
Gtf2h5	0.267342	0.0501062
Vps29	0.270396	0.0501062
Sf1	0.347703	0.0512166
Desi1	0.310797	0.0512166
Pgam1	0.172914	0.052383
Psma6	0.242819	0.0524533
Lrrc59	0.239347	0.0525573
Dgkz	0.891589	0.0527722
Sptbn1	0.296582	0.0528212
Ubr5	0.346514	0.0528643
Tnfrsf1a	0.424641	0.0529571
Unc45a	0.437398	0.0531059
Ubr3	0.378014	0.0531154
Yy1	0.420367	0.0533201
Selenop	0.116602	0.0533201
Clic4	0.234328	0.0538881
Sdhb	0.272578	0.0539745
Bod1l	0.347884	0.0541928
Pcsk9	0.542372	0.0542391
Ggnbp2	0.342045	0.0546743
Rpn1	0.113034	0.0546743
Reep6	0.510953	0.0551315
Tspan5	0.269239	0.0554532
Dnajc8	0.406053	0.0562777
Hipk1	0.536141	0.0563362
Gpr158	0.375531	0.0567171
Eif3e	0.233416	0.0567801
Rnf130	0.180648	0.0567801
Sys1	0.126334	0.0570786
Atp5k	0.232666	0.0573849
Tubb5	0.347208	0.0573849
Daam1	0.27074	0.0574638
Rex1bd	0.213541	0.0575621
2410015M20Rik	0.131551	0.0578236
Msln	1.09324	0.0580128
Emc10	0.200934	0.0592587
Acadsb	0.486255	0.0593773
Aff4	0.238004	0.0594543
Man1a2	0.525332	0.0597655
Tmem65	0.191487	0.0601982
Cplx2	0.181514	0.060203
Pcyt2	0.54769	0.060203
Igf1r	0.224476	0.0605
Pip5k1c	0.847712	0.0605114
Emb	0.125439	0.061143
Got2	0.413639	0.061143
Srsf10	0.362099	0.0618576
Gstt1	0.669314	0.0619925
Rab22a	0.28892	0.0622999
Gnl3	0.397692	0.0622999
Myo6	0.347601	0.0626137
Prkcb	0.385906	0.0626137
Aak1	0.427776	0.0626137
Zfp638	0.358494	0.0628542
Nsd1	0.354025	0.0635002
N4bp2l2	0.361907	0.0642016
Ubtf	0.358977	0.0643058
Fktn	0.681668	0.0645165
Nmt2	0.435583	0.0645573
Gatad2b	0.45475	0.0648757
Vldlr	0.38054	0.0650048
Rev3l	0.514218	0.0653252
Egln2	0.33054	0.065825
Dusp8	0.551518	0.0662797
Mrps28	0.393095	0.0666179
Bhlhe41	0.376993	0.0674489
Stx4a	0.667073	0.0681939
Tmf1	0.490782	0.0682965
Psmb7	0.282707	0.0684691
Pdpk1	0.3696	0.0687146
Ap2a2	0.340092	0.0698062
Herc1	0.41298	0.0702854
Abcd3	0.225054	0.0714025
Rere	0.289299	0.0714025
Kdm1a	0.305613	0.0715276
Tor1aip2	0.329929	0.0715767
Rgs11	0.573986	0.0715767
Togaram1	0.45556	0.0715767
Ttyh2	0.524744	0.071697
Srebf2	0.324831	0.0717551
Ogdh	0.259021	0.0717847
Mical2	0.665097	0.0724603
2900026A02Rik	0.416025	0.0730913
Prkar1a	0.137451	0.0730977
Ncor1	0.139099	0.0737352
H1f0	0.329913	0.0738163
Nolc1	0.444856	0.0743628
Strn3	0.336335	0.0750209
Morf4l2	0.0993724	0.0753118
Entpd7	0.476632	0.0756418
Nemf	0.329733	0.0762853
Arpc5	0.139956	0.078038
Map4k5	0.656388	0.0784123
Rab1a	0.0989877	0.0785851
Raph1	0.869903	0.07899
Ppp3ca	0.442676	0.0790875
Idh3b	0.516666	0.0802233
Cdkn1a	0.371647	0.0804572
Ssfa2	0.545003	0.0820965
Calm2	0.103907	0.082256
Map2k2	0.196496	0.0823731
Pcnp	0.215198	0.0823731
Fip1l1	0.319955	0.0823951
Slc25a23	0.869209	0.0831173
Ube2s	0.11291	0.0831173
Cnot1	0.358789	0.0831173
Nedd4	0.16648	0.0832818
Atp2c1	0.307631	0.0836674
Grn	0.588122	0.0836674
Edf1	0.134712	0.0836674
Ndufb5	0.141015	0.0836674
Mrpl52	0.31818	0.0848396
Mettl1	0.198637	0.0850513
Prnp	0.0847708	0.0856861
Eif4g2	0.110924	0.085688
Mcf2l	0.221734	0.0864555
Nxf1	0.22588	0.0866781
Adh1	0.810203	0.0873112
Khk	0.745054	0.0873194
Hnrnpdl	0.16588	0.087541
Vegfb	0.49865	0.0877135
Luc7l3	0.263823	0.087728
Pkn2	0.301079	0.0878542
Cript	0.34096	0.0879674
Lsm4	0.22384	0.0882521
Ndufb11	0.118501	0.0882521
Qser1	0.789621	0.0883636
Mkrn1	0.265017	0.0886628
Fam91a1	0.387315	0.0887836
Idh1	0.397669	0.0887836
Rac1	0.192763	0.0889365
Ube2r2	0.27275	0.0892784
Dnajc24	0.258315	0.0893125
Lss	0.698288	0.0906901
Arfgef3	0.132618	0.0909484
Mia2	0.201621	0.0911812
Lbr	0.658056	0.0914239
Ripk1	0.544327	0.0914239
Arl6ip1	0.256717	0.0914239
Pcp4	0.743444	0.0922169
Ssh1	0.666203	0.0940551
Samm50	0.41045	0.0952306
Kdm6b	0.335187	0.0953168
Birc6	0.233498	0.0958376
Pias1	0.531514	0.0958673
Anks1	0.753445	0.0959642
Grpel2	0.723378	0.0962251
Numa1	0.405902	0.0962251
Epm2aip1	0.296163	0.0962251
Msi2	0.220395	0.0962989
Mecp2	0.50262	0.0963559
Srsf9	0.207403	0.0964433
Rpl22l1	0.084823	0.0964466
Stk11	0.314309	0.0972099
H2afz	0.0983887	0.0975765
Fbxl16	0.319672	0.0982484
Hpgds	0.995329	0.0985224
Hectd1	0.229733	0.0986632
Tmsb4x	0.102532	0.0987182
Akt2	0.483642	0.0987423
Zfp706	0.161992	0.0989936
Elof1	0.123147	0.099104
Fkbp8	0.257332	0.0993319
Ssb	0.17665	0.0994012
Pcsk1n	0.120385	0.0995709
Mrpl54	0.140297	0.0996682
Psmc5	0.217033	0.10128
Map7d1	0.401446	0.101611
Anapc5	0.165769	0.102677
Leprotl1	0.227738	0.102731
Bdp1	0.574191	0.102731
Usp7	0.378599	0.104418
Sdcbp	0.228591	0.104454
Myh9	0.426749	0.104896
Ibtk	0.490964	0.105027
Akap9	0.183005	0.106076
Usp15	0.407099	0.108339
Prdx2	0.119646	0.108417
2510039O18Rik	0.536355	0.108496
Nampt	0.506619	0.109057
Cacybp	0.252754	0.109122
Dhx30	0.530788	0.109713
Fam104a	0.141272	0.110276
Uhrf2	0.462273	0.110489
Fbxw7	0.329559	0.111693
Rwdd1	0.125048	0.111785
Gfpt1	0.11356	0.111974
Psme3	0.549738	0.112066
Lactb2	0.56982	0.112186
Emid1	1.60681	0.112449
Tacc1	0.321583	0.112639
Supt16	0.350224	0.112705
Celf4	0.371051	0.112865
Mapk8ip2	0.37761	0.113009
Nrxn1	0.416337	0.113993
Coa3	0.10824	0.113993
Arpc1b	0.504461	0.115064
Pde4dip	0.291955	0.115766
Gaa	0.303756	0.117271
Ddx21	0.537525	0.11766
Stt3b	0.381521	0.11811
Use1	0.313311	0.118489
Zmym5	0.447577	0.119605
Ctdnep1	0.321142	0.121309
Arih1	0.343266	0.121397
Snrnp200	0.524332	0.121901
Taf1	0.423166	0.122377
Wdr61	0.432019	0.123164
Tbc1d16	0.398304	0.123164
Gmppb	0.205021	0.124016
Jup	0.49121	0.124016
Snhg20	0.364785	0.124016
Pgp	0.289124	0.124567
Ndufa4	0.112297	0.124686
Tmem42	0.326727	0.12525
Hint2	0.260165	0.12525
Adipor1	0.393765	0.125264
Gdap1l1	0.477399	0.125393
Cdc42se2	0.381406	0.12668
Smdt1	0.109715	0.12669
Zdhhc20	0.484784	0.127262
Slc25a44	0.390683	0.127262
Gm1673	0.738345	0.127779
Hint3	0.269032	0.129272
Snu13	0.193795	0.129534
Rora	0.346175	0.129534
Ranbp1	0.239938	0.129534
Akt1	0.353953	0.129671
Vat1	0.464695	0.12976
Grin1	0.668789	0.130668
Ube2d2a	0.167765	0.130668
Twsg1	0.169025	0.131232
Ubxn4	0.103626	0.131467
Cenpv	0.270031	0.132392
Aftph	0.331882	0.13314
Lgals3bp	0.154973	0.133787
Meis2	0.200273	0.133787
Ttc19	0.333279	0.134471
Rb1cc1	0.240408	0.134471
Cdk8	0.206799	0.134514
Srsf6	0.163424	0.135231
Lrrc47	0.677169	0.13612
Gcat	0.56604	0.136459
Vamp2	0.145211	0.13658
Zfp292	0.320626	0.13698
Pum1	0.289928	0.13698
Ahi1	0.332982	0.13698
Pi4ka	0.355425	0.13762
Lman2	0.101918	0.137921
Vwa5b2	0.504271	0.139039
Eif4g3	0.30172	0.139039
Dennd4c	0.291701	0.139039
Igfals	0.565479	0.139439
Ppil4	0.428828	0.139577
Mrpl58	0.260895	0.140126
Card19	0.492856	0.140126
Nsd2	0.563822	0.140888
Ppfia1	0.473884	0.143717
Zranb1	0.269388	0.147536
Hadha	0.391512	0.147746
Ep400	0.465284	0.147746
Ptpn23	0.52629	0.147879
Eif4g1	0.145111	0.147879
Cacna1d	0.387315	0.148487
Pcyt1a	0.60704	0.148686
Dalrd3	0.370654	0.148968
Nav1	0.3785	0.149428
Dnaja4	0.323054	0.149584
Pgrmc2	0.334935	0.149691
Snrpd3	0.285814	0.149875
Zc3h18	0.572713	0.149875
Ccnt2	0.336374	0.15011
Scly	0.302411	0.150791
Ddx46	0.387694	0.151417
AC078895.1	0.102302	0.152416
Hap1	0.200285	0.152416
Mul1	0.450097	0.152719
Far1	0.378111	0.152719
Dach1	0.60156	0.153063
Ddx3y	0.303452	0.154238
Tspan7	0.124029	0.155092
Atox1	0.199069	0.155324
Lrrc10b	0.16483	0.155454
Tmem245	0.465214	0.156431
Hnrnpd	0.251234	0.156431
Tceal9	0.121454	0.157028
Rab21	0.21993	0.157197
Cebpz	0.406453	0.157493
Prrc2a	0.355061	0.157493
Strap	0.18681	0.157523
Cnot6	0.482862	0.157651
Eps8	0.459306	0.157718
Ivns1abp	0.316037	0.158542
Ppp6r1	0.681312	0.159053
Vps53	0.464454	0.159249
Picalm	0.365208	0.159992
Ccni	0.248708	0.162041
Pi4kb	0.82438	0.162041
Dcaf12l1	0.546225	0.16221
Ylpm1	0.438288	0.162441
Cluh	0.694021	0.162647
Safb	0.389946	0.163191
Hnrnpk	0.0729263	0.163233
Mapk8ip3	0.415866	0.164077
2810403A07Rik	0.506277	0.164077
Slc30a1	0.562048	0.164077
Phf20l1	0.189639	0.164077
Vdac3	0.245044	0.164566
Mrpl57	0.185885	0.165367
Lamtor3	0.27658	0.166032
Agfg1	0.303495	0.166032
Atp6v1h	0.429696	0.166673
Atp8b1	0.188351	0.166673
Med22	0.519699	0.167282
Zcchc6	0.360483	0.167634
Tsc1	0.627937	0.167727
Ube2z	0.328863	0.167923
Sltm	0.239847	0.167923
Hook1	0.183752	0.168374
Pfdn1	0.269576	0.169092
Cox17	0.303134	0.169371
Prps1	0.181771	0.169608
Sp1	0.609705	0.169608
Ptpa	0.336193	0.169887
Gorasp2	0.119134	0.170081
Rnf128	0.508343	0.170081
Plekhj1	0.38124	0.170276
Pnkd	0.366221	0.170276
Pfkl	0.636599	0.170276
Pin1	0.195302	0.170727
Sdccag3	0.46048	0.170854
Slc2a5	0.0971995	0.171516
Itsn2	0.50203	0.171804
Myadm	0.561714	0.172458
Tle3	0.354604	0.17252
Cct5	0.140712	0.172716
9930021J03Rik	0.438719	0.173235
Ppp2r5e	0.604377	0.173276
Mtcl1	0.626596	0.173348
Cdc37	0.305933	0.173348
Sin3b	0.250561	0.173739
Rpl13a	0.28798	0.174306
Setd3	0.202287	0.175756
Pbrm1	0.140426	0.175756
Sod1	0.213027	0.175882
Ids	0.0975235	0.178848
March6	0.249352	0.179451
Atxn1	0.573976	0.179512
Fkbp1b	0.200013	0.179512
Gcn1l1	0.51579	0.179824
Fosb	0.235313	0.180475
Araf	0.181308	0.180609
Phf3	0.279697	0.180963
Ncor2	0.442376	0.181127
Cox14	0.129579	0.181406
Psmc2	0.170143	0.181553
Gak	0.458691	0.182146
Irf2bpl	0.4491	0.182731
Ccng1	0.434458	0.182862
Rsf1	0.343189	0.186648
Pop5	0.175598	0.188722
Hivep1	0.54006	0.189334
Ndufs3	0.142145	0.189334
Bmp1	0.4138	0.189334
Usp4	0.475488	0.189534
Tmem184b	0.476516	0.189534
Syne4	0.328081	0.191772
Cep170b	0.349663	0.19222
Ppp3r1	0.386666	0.19222
Crk	0.403421	0.193412
Rbm47	0.292396	0.193649
Gucd1	0.555651	0.193811
Dld	0.282194	0.193887
Snap25	0.123882	0.196024
Tmed7	0.196684	0.196024
Macf1	0.218435	0.197264
Eif4h	0.206272	0.197844
Cbll1	0.778292	0.198351
Gse1	0.271497	0.198766
Ep300	0.459378	0.201005
Pitrm1	0.696763	0.201121
Mphosph8	0.270062	0.201137
Tkt	0.340018	0.201179
Spint2	0.052354	0.201937
Gpi1	0.284919	0.202206
Ehmt2	0.374278	0.203091
Lamtor1	0.171065	0.204637
Mir670hg	0.250075	0.205089
Commd1	0.327425	0.205464
Eif2s3y	0.312488	0.206722
Mpp7	0.371936	0.207294
Diaph1	0.407471	0.208003
Txndc9	0.298855	0.209441
Sos2	0.712434	0.209441
Ndel1	0.291238	0.211548
Kif21a	0.153337	0.211548
Mthfd1	0.455506	0.211548
Fam213a	0.464591	0.212033
Foxo1	0.323948	0.213417
Znrd1	0.264359	0.216756
Setd1b	0.456093	0.217328
Bag1	0.134858	0.219576
Nudt4	0.406844	0.220184
Gnpda1	0.641075	0.220488
Bax	0.17824	0.220682
Tor1aip1	0.319603	0.220728
Elp3	0.299918	0.220728
Myo18a	0.667585	0.22108
Coprs	0.554288	0.221399
Pgk1	0.196568	0.22154
Klf6	0.645167	0.222422
Csnk1e	0.461212	0.223065
Sf3a1	0.531003	0.223724
Rpl7	0.136808	0.224211
Psmb6	0.102825	0.224271
Tma7	0.114194	0.225209
Arhgap32	0.816848	0.225263
Trim37	0.660197	0.225545
Uhrf1bp1l	0.379934	0.226286
Relb	0.402256	0.226346
Kdm7a	0.435612	0.226964
Setd5	0.309347	0.227854
Slc39a3	0.811185	0.227854
Tgfbrap1	0.493131	0.228868
Prkar2a	0.424384	0.229983
Atxn7l3b	0.119147	0.230178
Srpk2	0.177802	0.23072
Prpf8	0.285081	0.23103
Rbx1	0.0800069	0.232148
Rnf187	0.241974	0.234236
Foxp4	0.580527	0.234236
Zfp106	0.222319	0.234236
Idh3g	0.240443	0.234236
Bicd1	0.34044	0.234621
Irf6	0.367034	0.234978
Litaf	0.540138	0.235724
Serpinb6a	0.159161	0.23614
Zfp36l2	0.491089	0.236556
Hsd17b12	0.267495	0.237234
Rapgef4	0.360449	0.237522
Retreg3	0.420231	0.240168
Egln1	0.371056	0.240452
Adh5	0.428236	0.240662
Map1lc3b	0.123103	0.240666
Ilf2	0.358376	0.240666
Vamp4	0.252541	0.240679
Irf2bp2	0.207315	0.241052
Pdcd5	0.221395	0.2413
Tlk1	0.316011	0.241408
Edem1	0.316823	0.241604
Snx2	0.354368	0.241604
Hnrnpab	0.165554	0.241604
Tom1l2	0.462184	0.242536
Arfgap2	0.292973	0.243465
Ncoa1	0.315724	0.244078
Dlst	0.34899	0.24447
Klhdc10	0.524387	0.244595
Mafk	0.670523	0.245069
Rusc1	0.378269	0.246497
Abcb10	0.423769	0.246497
Cry1	0.772734	0.246736
Enpp4	0.564504	0.246982
Acbd6	0.271119	0.247707
Ppp2r5a	0.250211	0.248179
Pdcd11	0.767186	0.248599
Spop	0.248997	0.248667
Arl6ip4	0.417155	0.249223
Hnrnpm	0.322035	0.250755
Gm49336	0.650165	0.252462
Gtf3c2	0.568421	0.253139
Mapk3	0.205974	0.253139
Clint1	0.246036	0.255997
C2cd2l	0.463734	0.256413
Gnaq	0.243305	0.25676
Pip4k2c	0.394181	0.256984
Nudt19	0.460617	0.257239
Psmd2	0.21023	0.257362
Arhgap35	0.5273	0.258144
Epb41l4b	0.309902	0.258532
Tmem41b	0.404195	0.25987
Klf9	0.204031	0.259917
Fuom	0.144069	0.260971
Derl1	0.108383	0.260971
Cdc42se1	0.564665	0.26098
Clpx	0.22704	0.262587
Mrps16	0.226115	0.265414
Ythdf3	0.375061	0.265414
Pdha1	0.380973	0.265454
Trip12	0.220625	0.265844
Dnajc2	0.438803	0.266631
Eif1a	0.179263	0.267078
Fmr1	0.526397	0.267884
Glrx3	0.254125	0.267997
Rdx	0.234938	0.26883
Gprc5c	0.738443	0.268975
Txnrd1	0.181638	0.26949
Trappc3	0.298214	0.270673
Tmem57	0.196076	0.270802
Ap1g1	0.43955	0.271077
Uaca	0.394094	0.271451
Anp32e	0.330769	0.271451
Eif4ebp2	0.399929	0.272382
Rbck1	0.519874	0.273567
Polr2c	0.208804	0.275271
Ifit3	0.461543	0.275599
Sbds	0.237368	0.276246
Rab12	0.337448	0.276306
Arl8a	0.364607	0.27823
Srxn1	0.210529	0.278846
4932438A13Rik	0.326353	0.278846
Fxyd6	0.112694	0.278846
Ide	0.501953	0.279211
Gna13	0.382005	0.27951
Acin1	0.248334	0.279743
Chordc1	0.447847	0.281553
Fam210b	0.357338	0.282173
Insrr	0.243888	0.282917
Preb	0.177647	0.283273
Ube2m	0.210234	0.283273
Cul3	0.149398	0.283273
Rbm26	0.30609	0.284221
Kpnb1	0.293034	0.287911
Sel1l	0.165684	0.287911
Zcchc11	0.281526	0.28799
Gsto1	0.824952	0.289001
Dohh	0.305778	0.289497
Snx10	0.304985	0.289822
Sptbn4	0.483503	0.290378
Zfp91	0.179855	0.29086
Scaf1	0.520149	0.29086
Mrps34	0.16037	0.29086
Tollip	0.261274	0.293158
Psma3	0.0913673	0.293832
Chd9	0.284644	0.295047
Kdm5c	0.401696	0.295047
Psmb4	0.0939555	0.295047
Pik3r1	0.300811	0.29541
Armc10	0.397763	0.29541
Gm45847	1.09905	0.295491
Prpf38b	0.324058	0.296244
Smg7	0.336079	0.296244
Vps18	0.825197	0.296244
Myo1c	0.641707	0.297402
Tomm5	0.189766	0.297881
Sncb	0.468696	0.297881
Psip1	0.231782	0.299271
Dlgap1	0.745297	0.299318
Ahnak	0.60426	0.300073
Lsm6	0.128751	0.300436
U2af2	0.426483	0.300913
Paxbp1	0.648744	0.301672
Ell	0.658119	0.302308
Pin4	0.36131	0.302717
Trim44	0.277648	0.304014
1110008P14Rik	0.160172	0.304075
Tnks	0.391475	0.304592
Pdzd8	0.571644	0.305474
Zbtb43	0.832886	0.306715
Cntln	0.792532	0.307753
Inpp4a	0.274243	0.308374
Hook2	0.689886	0.308468
Actn1	0.404914	0.308468
Gga1	0.49276	0.308468
Sfxn1	0.164155	0.309548
Nup93	0.306746	0.31243
Ncoa7	0.374227	0.312873
Idh3a	0.40518	0.312873
Rprd1b	0.310805	0.31462
Ddx42	0.318563	0.315635
Atp6v0d1	0.12924	0.31584
Rcor1	0.567658	0.317188
Naa50	0.306399	0.31723
Fbrsl1	0.488901	0.31723
Otud4	0.530166	0.31723
Cgn	0.576204	0.317455
N6amt1	0.464083	0.318515
Nedd8	0.0879227	0.319504
Srek1	0.270731	0.319504
Minos1	0.0654418	0.319504
Bag6	0.398925	0.32045
Nub1	0.374605	0.321702
Dpp8	0.462744	0.322491
Cox7b	0.092915	0.322947
Irgq	0.515588	0.32352
Aimp1	0.252146	0.324508
Zbtb38	0.385002	0.324821
Lnpep	0.350715	0.325649
Phip	0.181475	0.327186
Qsox2	0.349604	0.327186
Cdk11b	0.366177	0.328432
Gsr	0.273634	0.328796
Csnk2a1	0.428291	0.329524
Ube2o	0.373534	0.329524
Alkbh5	0.147681	0.329602
Slc25a4	0.0738322	0.329637
Gosr2	0.164816	0.329715
Cnot4	0.504469	0.329715
Tjp1	0.361435	0.329929
Ssr1	0.050156	0.330295
Denr	0.0932275	0.331626
Npepps	0.19204	0.33167
Arhgdig	0.328629	0.332177
Eif3f	0.138471	0.332177
Yipf6	0.237977	0.332288
Synj1	0.494897	0.333183
Tmod1	0.387061	0.333183
Cltb	0.0773803	0.334829
Pitpna	0.267876	0.335132
Zpr1	0.519227	0.336556
Polr2f	0.201125	0.337907
Sgsm2	0.571304	0.339114
Ndfip2	0.166385	0.339114
Gprasp1	0.377116	0.339114
Aldh2	0.558379	0.341217
Gm30648	0.3431	0.342633
Chchd3	0.392881	0.34302
Fndc3b	0.199553	0.343163
Paxip1	0.471832	0.344654
Mapk6	0.392289	0.344688
Cds2	0.345406	0.344688
Mrpl21	0.365658	0.345547
Kbtbd2	0.511767	0.346219
Rabgap1	0.463943	0.346219
Ripor1	0.611785	0.347885
Anks4b	0.423197	0.347885
Zfp654	0.578934	0.349215
Id2	0.320714	0.349993
Capza2	0.160527	0.351567
Vps37b	0.546468	0.352936
Atad1	0.326818	0.352936
Azin1	0.18166	0.353901
Tmx4	0.226847	0.354678
Mast3	0.412044	0.355145
Gnl2	0.400618	0.355145
Pikfyve	0.398614	0.356655
Tmem234	0.130744	0.358233
Ppp6c	0.280583	0.358292
Ssrp1	0.262292	0.358369
Ciz1	0.838203	0.358369
Parp1	0.455181	0.360449
Nrip1	0.449789	0.361764
Pcx	0.35198	0.361764
Sptan1	0.414057	0.363626
Anp32a	0.231758	0.363828
Rangap1	0.148092	0.364194
Abcg1	0.40625	0.365327
Whrn	0.632226	0.366105
Arl5a	0.376035	0.366481
Tnrc6c	0.288177	0.366481
Taok2	0.34908	0.366716
Wac	0.243085	0.367616
Ino80d	0.468966	0.367616
Ndufa7	0.0707059	0.367616
Clock	0.27013	0.368356
Nfatc3	0.700495	0.368632
Ing2	0.235959	0.368632
Larp1	0.189237	0.368682
Zfp451	0.4321	0.368764
Suz12	0.356528	0.369692
Mpp3	1.04562	0.369701
Rbm5	0.28466	0.36999
Zyx	0.644154	0.370723
Ets2	0.190905	0.373026
Pabpn1	0.461695	0.373026
Nudt5	0.459679	0.373254
Ykt6	0.580516	0.37465
Adi1	0.338504	0.374857
Coq10b	0.254932	0.374857
AC149090.1	0.338674	0.374857
Pbx2	0.528729	0.374929
Eaf1	0.380849	0.374929
Dnm1l	0.47796	0.374929
Ammecr1l	0.580202	0.375681
Mrpl11	0.312586	0.376896
Otulin	0.476455	0.377084
Gdi1	0.217717	0.379429
Hivep2	0.433638	0.383218
Mcl1	0.215813	0.38359
Rps6kb1	0.30871	0.384772
Gmps	0.266721	0.38553
Taf11	0.47381	0.38553
Aplp2	0.486812	0.38553
BC005561	0.242715	0.38553
Rala	0.207857	0.38553
Cbfa2t3	0.415178	0.388604
Lin7c	0.233122	0.388636
Flywch1	0.521234	0.389164
Nufip2	0.341362	0.389897
Dgcr6	0.297552	0.389897
Trove2	0.28208	0.390911
Ky	0.475757	0.391963
Phc2	0.279631	0.391963
Usp33	0.273606	0.391963
Gnl1	0.327416	0.392786
1110008F13Rik	0.254945	0.393233
Tpm3	0.235456	0.393233
Tbrg1	0.0977129	0.393581
Ap1b1	0.340314	0.394711
Rab3gap2	0.361211	0.39481
Ap3b2	0.180537	0.395464
Bach1	0.386979	0.396522
Irgm1	0.41959	0.397366
Cln3	0.793765	0.397366
Rela	0.43567	0.397673
Kpna1	0.467429	0.397853
Eif5a	0.0749771	0.397853
Erap1	0.533426	0.397853
Mrps18b	0.265753	0.398063
Zcchc18	0.181127	0.402646
Eif4e	0.105826	0.402924
Pxk	0.258837	0.403158
Nptxr	0.335818	0.40317
Hcfc1	0.655107	0.404788
Ip6k2	0.207414	0.407414
Ppp2r2d	0.193682	0.407414
2610507B11Rik	0.358279	0.408856
Sntb2	0.696307	0.409271
E330009J07Rik	0.339131	0.409856
Arhgef2	0.51448	0.409856
Rnpepl1	0.318854	0.409858
Dusp23	0.546637	0.410109
Ptov1	0.101466	0.410109
Mus81	0.636099	0.410548
Wwp2	0.616806	0.412717
Hivep3	0.361939	0.413711
Dync1i2	0.251455	0.413871
Nipal1	0.170264	0.414403
Npepl1	0.208344	0.414431
Tbca	0.101616	0.414431
Wbp4	0.298232	0.414749
Arhgap1	0.483539	0.415441
Tnfaip8	0.432405	0.415444
Rnf10	0.221438	0.415752
Vapa	0.100587	0.416241
Chpf2	0.541519	0.417043
Med25	0.23413	0.417043
Foxa2	0.317264	0.417043
Lats1	0.338871	0.418738
D630024D03Rik	0.358891	0.420103
Eps8l2	0.409481	0.420166
Usp8	0.346252	0.420166
Adgrl3	0.842057	0.420226
Smad4	0.346448	0.420606
Plekha6	0.315453	0.420807
Jade3	0.879482	0.420807
Dhx36	0.234784	0.421404
Klhl21	0.618782	0.421781
9030624J02Rik	0.51776	0.421781
Ndufaf8	0.292968	0.422025
Cd47	0.0723049	0.422636
Syn2	0.258883	0.42288
Creb3l2	0.125205	0.423125
Slc7a8	0.314089	0.424092
Cyp51	0.150427	0.424682
Tmem215	0.116345	0.425388
Ankrd54	0.256619	0.426486
0610037L13Rik	0.406595	0.427033
Mtpn	0.274377	0.427915
Khdrbs3	0.201277	0.428011
Zxdc	0.584831	0.428559
Smarca2	0.384418	0.429664
Eid2	0.289437	0.430005
Myo1e	0.773946	0.430985
Slc4a7	0.13816	0.431187
Polr2a	0.259436	0.43125
Stk32a	0.299966	0.432295
Amdhd2	0.877994	0.432295
Rnf31	0.729159	0.434074
Tnrc18	0.663077	0.436703
Tmem56	0.307757	0.437695
Ncoa2	0.491557	0.438533
Katna1	0.482895	0.438533
Pparg	0.825641	0.438533
Diaph2	0.674157	0.439114
Kansl3	0.537416	0.439114
Hint1	0.0652501	0.439371
Tcf12	0.399732	0.439512
2310035C23Rik	0.471721	0.439512
Uqcrc2	0.145102	0.440467
Dhrs4	0.296995	0.441123
Nbeal1	0.290972	0.441459
Maml3	0.365348	0.441624
Rtl5	0.623376	0.441624
Fam206a	0.727137	0.443088
Mras	0.438447	0.443308
Polr2j	0.164041	0.443402
Mgrn1	0.43069	0.443402
Lbh	0.262023	0.445693
Slc35b4	0.400674	0.446367
Zdhhc5	0.403568	0.446384
Brd1	0.233679	0.447346
Srek1ip1	0.513449	0.447567
Clk4	0.346032	0.448795
Pdhb	0.30797	0.450566
Tssc4	0.162865	0.451324
Agfg2	0.815048	0.451517
Zfp950	0.317805	0.451517
Smarcc1	0.401283	0.451517
Fibp	0.308155	0.451517
Ipo7	0.359461	0.452488
H3f3a	0.0980475	0.45276
Abi1	0.340178	0.453152
Ddrgk1	0.0971935	0.45607
Bin1	0.46565	0.456708
Cdc37l1	0.23427	0.458487
Cmtm4	0.227217	0.458487
Irf1	0.258167	0.458487
Eepd1	1.00801	0.459079
Nol4	0.303566	0.459293
Arpc5l	0.0839896	0.460169
Phf5a	0.176086	0.460169
Uqcrc1	0.216552	0.460169
Ccnd1	0.115311	0.464222
Eif2s3x	0.342792	0.464222
Mief1	0.589578	0.464574
Nudt3	0.318921	0.465049
Ktn1	0.212583	0.465364
Cipc	0.926068	0.466057
Pafah1b2	0.149839	0.466282
Eif3g	0.198632	0.466282
Immt	0.2399	0.466339
Gtf3c1	0.43501	0.466532
Pcmt1	0.169943	0.467061
1500011K16Rik	0.305934	0.467061
Bola1	0.328524	0.467061
Impad1	0.243222	0.468021
Stard4	0.419899	0.468916
Arhgef5	0.432501	0.468916
Slk	0.401985	0.470449
Ogt	0.248206	0.470756
Dusp3	0.338158	0.470764
Rrs1	0.637963	0.471369
Zfp652	0.30764	0.472422
Bccip	0.164065	0.47369
Srp68	0.185195	0.473798
0610040J01Rik	0.257069	0.475349
Slain2	0.407543	0.475349
Iapp	0.265805	0.475349
Hdgfl3	0.43961	0.475504
Wdr47	0.60817	0.475504
Herc6	0.503865	0.475888
Nrd1	0.153813	0.475959
Dgkd	0.269318	0.477071
Nipa2	0.27995	0.478069
Esyt2	0.35362	0.478069
Lrpprc	0.371283	0.479436
Sdk2	0.207129	0.479559
Fubp3	0.504416	0.479731
Rab37	0.249133	0.481112
Nkap	0.589835	0.483043
Micu3	0.26627	0.483458
Pfkp	0.477412	0.483996
Klf3	0.631074	0.483996
Lsr	0.359885	0.484015
Ranbp10	0.66885	0.484015
Fam214b	0.495528	0.48519
Lifr	0.403546	0.486751
Mrps14	0.111231	0.486914
Usp19	0.33126	0.488033
Otud7b	0.587737	0.489317
Trak1	0.44245	0.489531
Erbin	0.326678	0.489669
Ddx50	0.0706163	0.49014
Bhlha15	0.319001	0.490878
Minpp1	0.611434	0.490878
Zadh2	0.725007	0.492029
Srgap1	0.83761	0.493515
Rabl6	0.273335	0.493515
Cc2d1b	0.710128	0.494012
Pogz	0.670834	0.494012
Tmed6	0.716693	0.494473
Mier1	0.262834	0.496174
Hnrnpul1	0.284497	0.49643
Prdx6	0.0882393	0.496723
Sumo3	0.119697	0.496888
Dpp4	0.39222	0.498323
Fbxl14	0.476739	0.498451
Ahcyl2	0.283445	0.499668
Akr1c14	0.685252	0.50042
Ten1	0.277238	0.500586
Clcn4	0.253997	0.500648
Fosl2	0.506656	0.500648
Qk	0.820658	0.500785
Avl9	0.25922	0.500785
Zfp871	0.356966	0.500785
Dicer1	0.207815	0.500938
Mark3	0.259097	0.500938
Tomm70a	0.299919	0.501796
Zranb2	0.223713	0.501832
Dcaf1	0.550408	0.501832
Frzb	0.135182	0.50393
Pisd	0.650435	0.505001
Abca1	0.371195	0.505456
Trpm7	0.519154	0.505456
Ubl4a	0.357621	0.505521
Fads1	0.603971	0.50565
Kcnj11	0.363237	0.506894
Blcap	0.273427	0.508351
Klhl2	0.793097	0.510403
Brk1	0.0869784	0.514185
Fuca2	0.775993	0.514648
Gsn	0.262628	0.515019
Tug1	0.319149	0.515084
Uggt1	0.113427	0.515415
Gripap1	0.282131	0.51681
Chd5	0.863555	0.519544
Habp4	0.495466	0.52265
Epb41	0.415459	0.522662
Mdm4	0.484541	0.523089
Zmym2	0.453414	0.523089
Dlgap4	0.337179	0.524243
Pfn1	0.0976768	0.524243
Hid1	0.156948	0.524243
Abhd6	0.674232	0.524485
Nsun2	0.395088	0.525104
Virma	0.52389	0.52513
Alyref	0.249042	0.525871
Cdk12	0.312412	0.527383
Tesk1	0.392046	0.527896
Rab1b	0.287451	0.530239
Snf8	0.191868	0.530578
Slc25a19	0.788687	0.530632
Hagh	0.135927	0.531366
Golga3	0.278073	0.531406
Brwd1	0.343543	0.531637
Rnf11	0.10184	0.531637
Chuk	0.309675	0.532249
Ppp4r3a	0.345698	0.533175
Dut	0.247783	0.533257
R3hdm4	0.34527	0.534321
Ogdhl	0.648178	0.53484
Cop1	0.296457	0.53521
Jade1	0.178624	0.53521
Pfkfb2	0.442176	0.53562
Sf3b4	0.438917	0.537332
Bex1	0.200922	0.537332
Stat2	0.307967	0.539349
H2-T22	0.345907	0.539515
Nfxl1	0.351676	0.54012
Tnik	0.626607	0.541126
Hras	0.137057	0.543057
Zbtb11	0.517181	0.545257
Dcaf11	0.274477	0.545742
Vdr	0.204834	0.545757
Mreg	0.966849	0.548591
Cpsf7	0.46881	0.549498
Tmprss4	0.563166	0.549498
[truncated: 12,178 more rows]

## Sheet: WT AT 2
Gene symbol	Log FC	BH-adjusted p-value
Fosb	3.0595	9.02625e-34
Gm42418	1.3265	6.31437e-25
Klf9	2.00684	8.11756e-25
Jund	1.25697	8.11756e-25
Nr1d1	3.04673	4.81492e-16
Ubb	1.16424	7.143e-16
Prr7	2.26543	3.83296e-15
Actg1	1.22272	1.36117e-14
Trp53inp1	2.29389	2.25889e-14
Zfp622	1.66439	5.69901e-14
Cry2	2.0909	8.12627e-14
Rbm39	0.927649	3.69227e-13
Hbp1	2.17698	4.50331e-13
Dusp8	1.92675	4.53694e-13
Crebrf	1.83809	6.54895e-13
Kmt2a	1.44607	7.89619e-13
Ddit3	1.46523	1.28198e-12
Klf13	1.77174	2.2341e-12
Srf	1.56116	2.34685e-12
Chac1	1.87423	6.20359e-12
Ankrd12	1.18562	8.31201e-12
Klf7	1.82497	1.63115e-11
Tuft1	2.01015	2.51546e-11
Gnl3	1.4966	2.51546e-11
Gnai2	0.838754	4.08493e-11
Apex1	2.06924	4.33199e-11
2010111I01Rik	1.1711	4.59915e-11
Ftl1	1.03018	5.63691e-11
Ubc	1.08053	7.29091e-11
Vdr	1.37555	1.13933e-10
Ctrb1	1.46802	1.13933e-10
Cela3b	2.20007	1.13933e-10
Fhl2	1.95737	1.19827e-10
Gramd3	1.52275	1.19827e-10
Ang	1.20372	1.4153e-10
Ncl	0.957005	1.54139e-10
Tacc2	1.39262	1.87015e-10
Zfp644	1.47492	1.99868e-10
Nrtn	1.43487	2.08397e-10
Gpx1	1.27407	2.18923e-10
Nupr1	1.74468	2.64684e-10
Rsrc2	1.1471	2.75349e-10
Ppp1r15a	1.62523	2.84687e-10
Scg2	0.774043	4.67203e-10
Prss2	1.61337	4.67203e-10
Pnrc1	1.4105	4.83502e-10
Siah2	1.50931	6.43203e-10
Rph3al	1.4186	6.43203e-10
Cldn3	1.44357	6.47593e-10
Snhg12	1.57936	8.93014e-10
Tmod1	1.61973	8.93014e-10
Ccnl1	1.39112	1.07365e-09
Enho	0.729667	1.24466e-09
Dst	0.961452	1.31688e-09
Sars	1.01106	1.31688e-09
Rpl17	0.610197	2.24694e-09
Eef1a1	0.596722	2.37194e-09
Dnttip2	1.56307	2.387e-09
Jun	1.33133	2.387e-09
Sphkap	1.04998	2.71257e-09
Hist1h4i	1.99416	2.99726e-09
Fuom	1.16206	3.06254e-09
Pcsk1n	0.654307	3.11441e-09
Rela	1.69887	3.11441e-09
Daam1	1.25056	3.3694e-09
Atf3	3.32635	4.58347e-09
Snw1	1.29059	5.71763e-09
Wbp2	1.35428	5.95093e-09
Ccdc59	1.29706	6.00539e-09
Fip1l1	1.25161	8.39263e-09
Psmd4	1.23027	8.42726e-09
Dbp	1.5803	8.99561e-09
Rps14	0.580452	9.02274e-09
Jmjd1c	1.39325	9.82385e-09
Desi2	1.41579	1.13605e-08
Fermt2	1.43256	1.13605e-08
Nktr	0.857526	1.24318e-08
Rps6	0.627876	1.72436e-08
Prkca	1.27957	1.77516e-08
Rps5	0.614791	2.03038e-08
Arid4b	1.31119	2.06843e-08
Rpl5	0.632295	2.06843e-08
Zranb1	1.21176	2.06843e-08
Mul1	1.48706	2.35037e-08
Rps9	0.61453	2.35096e-08
Ncam1	1.30113	2.43013e-08
Zyx	1.93191	2.43556e-08
Rnase4	0.943419	2.48025e-08
Kctd20	1.39767	2.9735e-08
Sf3b2	1.04778	3.60608e-08
Cebpg	1.05579	3.60608e-08
Tra2b	1.13828	3.67226e-08
Rpl10	0.613478	4.00217e-08
Krt8	0.921193	4.03597e-08
Cnn3	1.19244	4.03597e-08
Cela2a	1.96115	4.16463e-08
Tle3	1.32087	4.3967e-08
Eef2	0.661763	4.81385e-08
March7	1.25137	4.92809e-08
Acin1	1.20047	5.02992e-08
Ctdsp2	1.54322	5.12549e-08
Fam60a	1.84793	5.28322e-08
Golgb1	0.821735	5.84725e-08
Ip6k2	1.18576	5.88983e-08
Dusp18	1.33354	6.10685e-08
Aars	1.10801	6.33533e-08
Mast4	1.03831	6.44644e-08
Prpf4b	1.13556	6.44644e-08
Brd4	1.17652	6.88369e-08
Malsu1	1.41365	6.95782e-08
Son	0.833477	7.30789e-08
Rhob	1.73802	8.10306e-08
Chd9	1.27787	8.61239e-08
Fdps	0.991128	8.61239e-08
Btg1	1.09254	8.61239e-08
Rpl29	0.731069	8.8954e-08
Ubald1	1.42469	9.07933e-08
Spc25	1.18472	1.04689e-07
Brd2	1.00514	1.1024e-07
Mtss1l	2.35726	1.11597e-07
Thrap3	1.20641	1.11597e-07
Pnrc2	1.3306	1.19336e-07
Ppp1r1a	0.673993	1.19336e-07
Nipbl	1.10852	1.35008e-07
Ank2	1.21761	1.35008e-07
Eif1a	1.09705	1.35008e-07
Phactr1	0.964481	1.35008e-07
Fam117a	1.49792	1.41967e-07
Chd2	1.60176	1.41967e-07
Tox4	1.27564	1.45274e-07
Mrps18b	1.25954	1.49599e-07
Gtf2i	1.06212	1.50117e-07
Rnf6	1.12914	1.57554e-07
Vil1	1.1506	1.67463e-07
Sez6l	1.05235	1.70569e-07
Trib1	1.21221	1.79157e-07
Ptbp1	1.07672	1.84961e-07
Adra2a	1.33066	1.8589e-07
Dusp5	1.25004	1.90668e-07
Lcorl	1.51768	1.99876e-07
Nop53	1.20815	2.31538e-07
Klhl24	2.13047	2.31538e-07
Nfil3	2.17565	2.35984e-07
Ppm1b	1.15701	2.41266e-07
Myl6	0.614317	2.42498e-07
Hsp90aa1	0.67695	2.44739e-07
Ctdspl	1.02092	2.49915e-07
Tmem256	1.0429	2.55498e-07
Map1lc3b	0.895216	2.60558e-07
Fam122a	1.18554	2.60558e-07
Rpl9	0.516128	2.62246e-07
Ube2h	1.14514	2.80433e-07
Nop58	1.15811	2.81125e-07
Pafah1b1	0.976308	2.87259e-07
Tnrc6b	1.2486	2.92585e-07
Eif2s2	0.830384	2.9653e-07
Ankrd33b	1.43643	3.00197e-07
Gpbp1	1.19972	3.0211e-07
Kif1a	1.09799	3.04341e-07
Rplp1	0.492851	3.32089e-07
Aff1	1.14975	3.41573e-07
Defb1	1.01466	3.41573e-07
Irs2	2.03005	3.44239e-07
Gtpbp2	1.27897	3.678e-07
Atf4	0.823598	3.89552e-07
Ccdc85b	1.24737	3.91993e-07
Ubn1	1.02892	3.91993e-07
Clcn3	1.04892	3.94529e-07
Ubr2	1.14022	4.0829e-07
Serbp1	0.834773	4.69454e-07
Dnm2	1.27674	4.84144e-07
H3f3b	0.67515	5.27889e-07
Pum1	1.13675	5.32347e-07
2210010C04Rik	1.64973	5.66456e-07
Sec14l1	1.61733	5.99232e-07
Chchd10	0.85527	5.99232e-07
Atg13	1.37423	6.07682e-07
Herpud1	0.829261	6.08247e-07
Bsdc1	1.26413	6.22226e-07
Cul5	1.16717	6.3523e-07
Puf60	1.05184	6.36874e-07
Rpl14	0.593059	6.85599e-07
Rpsa	0.508383	7.1603e-07
Filip1	1.52035	7.1603e-07
Nipal3	1.23872	7.26326e-07
Senp6	1.03468	7.29313e-07
Srpk2	1.03007	7.29467e-07
Foxp1	1.0605	7.63151e-07
Bhlhe41	1.14967	7.63151e-07
Prkab2	1.54812	7.78566e-07
Stat3	0.807952	8.19522e-07
Chd6	1.31584	8.19522e-07
Ing4	1.69153	8.30889e-07
Oser1	1.5935	8.46641e-07
Ctbp2	1.73391	8.54004e-07
Kdm5a	1.31456	8.62523e-07
Slc25a25	1.55871	9.33318e-07
Cfl1	0.668308	9.44489e-07
Rps7	0.596289	9.44489e-07
Rpl10a	0.687004	9.44489e-07
Chrac1	1.12137	9.44489e-07
Rpl11	0.498607	9.57411e-07
Bclaf1	0.960673	1.01171e-06
Sde2	1.59962	1.01418e-06
Ubald2	2.09813	1.01826e-06
Impact	1.16453	1.01826e-06
Snrnp48	1.32401	1.04852e-06
Mtdh	0.959923	1.05149e-06
Zcchc6	1.19267	1.06706e-06
Fnip1	1.15061	1.06706e-06
Pdhb	1.22935	1.07778e-06
Rdx	1.0784	1.08683e-06
Nr1d2	1.18529	1.08683e-06
Pdlim7	1.39113	1.08683e-06
Srsf11	0.916225	1.08683e-06
Foxo3	1.91811	1.13207e-06
Rbm42	1.25862	1.14992e-06
Epb41l5	1.69375	1.17341e-06
Naca	0.672176	1.17341e-06
Ctsd	0.856342	1.20002e-06
Ggnbp2	1.04466	1.20002e-06
Ctnnd1	1.1484	1.2054e-06
Zfp91	1.01997	1.23709e-06
Dock10	2.14091	1.23709e-06
Nucks1	1.04823	1.23709e-06
Atrx	0.955809	1.30427e-06
Pde4dip	1.09226	1.30613e-06
N4bp2l2	1.10632	1.30613e-06
Larp1b	1.08548	1.38925e-06
Clpp	1.06001	1.40269e-06
Snx30	1.54217	1.4141e-06
Pde5a	0.988068	1.44493e-06
Cspp1	1.20759	1.44925e-06
Usf2	1.18426	1.44925e-06
Ppig	0.935565	1.53377e-06
Clip1	1.18549	1.59674e-06
Stk11	1.08864	1.59674e-06
Cdk4	1.01622	1.59934e-06
Pa2g4	1.2935	1.60026e-06
AI413582	1.17683	1.62502e-06
Relb	1.28366	1.65271e-06
Rps19	0.552996	1.65271e-06
Zcchc11	1.11188	1.69832e-06
Irf2bpl	1.3779	1.76621e-06
Ifrd1	1.01409	1.78528e-06
Ets2	1.01945	1.78528e-06
Xbp1	0.701937	1.80119e-06
Rpl13	0.45496	1.87852e-06
Mrpl3	1.5251	1.95406e-06
Pard3	1.31585	1.96852e-06
Tpm1	1.17042	2.12049e-06
Akap9	0.908726	2.2369e-06
Larp4	1.05569	2.27626e-06
Cep57	1.80005	2.34855e-06
Cdk8	0.984103	2.36381e-06
Tra2a	1.05166	2.36558e-06
Dyrk2	1.41029	2.36558e-06
Tlr2	1.58212	2.36558e-06
Nfkbib	1.31891	2.37787e-06
Ripk1	1.32592	2.41898e-06
Cnot1	1.14618	2.41898e-06
Ube2b	0.881014	2.49361e-06
Snx10	1.18401	2.51268e-06
Eif3c	0.909942	2.53418e-06
Tmc4	1.14475	2.5376e-06
2210016L21Rik	1.0794	2.54563e-06
Slc22a23	1.37981	2.55907e-06
Ncald	0.970691	2.64316e-06
Srek1	1.07844	2.69431e-06
Zbtb11	1.64865	2.76206e-06
Rpl36	0.542089	2.76845e-06
Bptf	0.91543	2.79023e-06
Arfgap2	1.10971	2.80552e-06
App	1.09756	2.97172e-06
Adrm1	1.11801	2.97172e-06
Cdk12	1.20248	3.0139e-06
Zfp667	1.37226	3.0139e-06
Dcaf11	1.1555	3.0495e-06
Bud31	1.04734	3.06498e-06
Slc7a8	1.16308	3.16587e-06
Cldn7	0.853303	3.39085e-06
Ppp1r11	1.00405	3.40153e-06
Zfp612	1.18587	3.40926e-06
Tsc22d2	1.37043	3.4636e-06
Arhgef12	0.99449	3.4636e-06
Ctdspl2	1.78611	3.59796e-06
Ncoa1	1.11076	3.75009e-06
Trib3	1.76235	3.80391e-06
Rsbn1l	1.12542	3.80476e-06
Fkbp8	1.00938	3.80476e-06
Tlk1	1.11859	3.843e-06
Tjp1	1.23977	3.91608e-06
Eif3d	0.933889	3.91609e-06
Dctn2	1.0217	3.96367e-06
Litaf	1.53435	4.00066e-06
Ocln	1.81254	4.04871e-06
Cmip	1.00359	4.13423e-06
Gm26917	1.1954	4.14477e-06
H1f0	1.12804	4.16759e-06
Ndufv1	1.03692	4.24317e-06
Phf14	1.2221	4.24351e-06
Lars2	1.15043	4.24389e-06
Tmpo	1.06645	4.25928e-06
Adi1	1.20498	4.32835e-06
Egln2	1.08251	4.3831e-06
Fam118a	1.92577	4.4692e-06
Mrpl48	1.08599	4.47046e-06
Naa15	1.08648	4.55628e-06
Grtp1	1.71669	4.66549e-06
Aimp1	1.04506	5.10203e-06
Mkrn2os	1.34786	5.13341e-06
Npc2	0.830294	5.24305e-06
Ppp6r3	1.1194	5.30768e-06
Pim3	1.9664	5.39582e-06
Aff4	0.943893	6.0042e-06
Ctcf	1.19602	6.01613e-06
Numa1	1.1743	6.01613e-06
Shb	1.3012	6.12725e-06
Rpl28	0.486045	6.3391e-06
Ptpa	1.07115	6.3391e-06
Carmil3	1.58687	6.3391e-06
Rpl30	0.499657	6.3391e-06
Ankrd54	1.08599	6.3391e-06
Ccdc86	1.15554	6.39949e-06
Tbc1d17	1.67363	6.39949e-06
Zpr1	1.40057	6.51968e-06
Ndrg1	0.987388	6.56023e-06
Arid5a	2.0565	6.56023e-06
Sertad1	1.47032	6.66999e-06
Trp53bp2	1.64172	6.75541e-06
Rps3	0.541841	6.75541e-06
Rpl4	0.56984	6.78031e-06
Ggps1	1.38222	6.78031e-06
Grina	0.922915	6.86752e-06
Clcn4	1.10699	6.86752e-06
Smndc1	1.38349	6.88877e-06
Mapk14	1.01412	6.95101e-06
Nrxn1	1.17235	7.17183e-06
Selenot	0.827666	7.24182e-06
Pfdn6	1.01971	7.28527e-06
Gnao1	0.875078	7.44348e-06
Lurap1l	1.08758	7.48175e-06
Gapvd1	1.15031	7.70463e-06
Med25	1.04323	7.8526e-06
Zfp24	1.28857	7.85586e-06
Glyr1	0.984263	7.96901e-06
Ate1	1.07915	7.96901e-06
Dennd4c	1.00125	8.05845e-06
Dek	1.26602	8.06433e-06
Man1a2	1.25169	8.08875e-06
Cd2ap	1.01813	8.1598e-06
Utp3	1.23702	8.29404e-06
Rnf114	1.21056	8.34307e-06
Rock1	0.850031	8.41763e-06
Srebf2	0.97857	8.52322e-06
Gck	1.06936	8.59453e-06
Maff	1.09335	9.09891e-06
Aes	0.506295	9.21416e-06
Eif4e2	1.15013	9.32158e-06
Hdac5	1.20585	9.33297e-06
Ptp4a1	0.863846	9.54971e-06
Bet1l	1.09	9.60501e-06
Cir1	1.59723	9.606e-06
Specc1l	1.05072	9.60841e-06
Rps3a1	0.498164	9.64642e-06
Bod1l	1.03916	9.66954e-06
Gmppa	1.09444	9.7024e-06
Agap3	1.4727	9.75201e-06
Msl1	1.14814	1.04542e-05
Chd7	1.00282	1.04779e-05
Rpl37a	0.505236	1.05691e-05
Dusp10	1.47056	1.05691e-05
Supt16	1.10539	1.05691e-05
Mrpl55	1.16816	1.08325e-05
Msi2	0.91618	1.0865e-05
Baz2b	0.965012	1.09208e-05
Chmp4c	1.44505	1.09831e-05
Ngdn	1.28221	1.16109e-05
Ypel3	0.935768	1.20053e-05
Ccdc88a	1.08528	1.20533e-05
Pigyl	1.29398	1.21101e-05
Try4	1.70195	1.22703e-05
Srsf3	0.757151	1.22781e-05
Yipf3	1.03042	1.25317e-05
Tead1	1.04968	1.31699e-05
Klf6	1.64484	1.31942e-05
Gm5617	1.01807	1.31942e-05
Eif2b2	1.17827	1.31942e-05
Ppat	1.10179	1.35267e-05
Rp9	0.949642	1.35529e-05
Caprin1	0.931804	1.35867e-05
Cuta	0.916554	1.35867e-05
Phf20	1.401	1.35867e-05
Emg1	1.02259	1.36839e-05
Rhou	1.75667	1.3832e-05
Taz	1.19381	1.38767e-05
Ythdc1	1.16966	1.46287e-05
Rpl18a	0.522798	1.49526e-05
Tm9sf4	1.09856	1.51842e-05
Ssx2ip	1.5059	1.51842e-05
Kdm6b	1.03674	1.52192e-05
Ccnl2	1.09568	1.55149e-05
Map3k2	1.07283	1.56087e-05
Scaf11	0.865573	1.59347e-05
Bmpr2	1.83367	1.59347e-05
Ak2	1.13049	1.59347e-05
Ypel2	1.64767	1.59347e-05
Eea1	1.09926	1.62984e-05
Cln6	1.16776	1.64063e-05
Shroom3	1.30677	1.65861e-05
Rab6a	0.871798	1.69657e-05
Avl9	1.03479	1.69657e-05
Ubqln2	0.99331	1.71629e-05
Rb1cc1	0.972782	1.71629e-05
Sptan1	1.22528	1.72457e-05
Gga1	1.36066	1.74228e-05
Tsc22d1	0.738396	1.75288e-05
Irgq	1.43845	1.75525e-05
Tcf4	1.16337	1.75525e-05
Smim1	0.963905	1.78066e-05
Tecr	0.888146	1.80218e-05
Ddx5	0.475699	1.80867e-05
Naga	0.961883	1.81194e-05
Sec24c	0.969131	1.81697e-05
Aldh9a1	1.19549	1.85837e-05
Sgpl1	1.2157	1.85837e-05
Twistnb	1.37937	1.89202e-05
Ash1l	0.928624	1.93877e-05
Id2	1.10728	1.95329e-05
Slc25a36	1.0864	1.98124e-05
Rgs2	1.35337	2.02873e-05
Maz	1.09499	2.0305e-05
Gadd45gip1	0.92714	2.05134e-05
Yy1	1.05749	2.15502e-05
Sat1	1.44013	2.17455e-05
Celf4	1.04642	2.17455e-05
Gm47283	1.31791	2.19234e-05
Hadha	1.10403	2.20997e-05
Hmgn2	1.12393	2.25967e-05
Dpp7	1.18909	2.31171e-05
Exoc7	1.22257	2.32126e-05
Arpc1b	1.25953	2.32126e-05
Ppme1	1.06016	2.40042e-05
Gcat	1.30955	2.41476e-05
Paxx	1.09956	2.42555e-05
Ascc3	0.921136	2.46444e-05
Ctsb	0.781691	2.53965e-05
Etfb	0.953176	2.54026e-05
Rpl21	0.509244	2.54296e-05
Ppp2r2d	0.944098	2.54913e-05
Sdhb	0.943586	2.55047e-05
Trp53	1.35318	2.55148e-05
Ilf3	1.32819	2.56015e-05
1600020E01Rik	1.54886	2.56397e-05
Sh3pxd2a	1.05625	2.57234e-05
Zbtb10	2.27756	2.57375e-05
Supt6	1.0387	2.57517e-05
Gripap1	1.11046	2.61256e-05
Fau	0.471454	2.62898e-05
Ndufs7	0.86348	2.66497e-05
Prorsd1	1.03927	2.69345e-05
Sssca1	1.2748	2.69345e-05
Asap1	1.1465	2.70085e-05
Csf2ra	1.21225	2.74413e-05
Nt5c2	1.11957	2.76626e-05
Nr3c1	0.991535	2.86743e-05
Rpl34	0.55	2.92315e-05
Vamp3	1.11513	2.9443e-05
Syne4	1.03324	2.98893e-05
Ten1	1.07725	3.06301e-05
Cyb5r3	0.743701	3.07892e-05
Grk3	0.925434	3.18291e-05
Krt18	0.694472	3.18653e-05
Soga3	1.25975	3.20481e-05
2810474O19Rik	0.998902	3.21045e-05
Selenop	0.738843	3.21045e-05
Zc3h13	1.23808	3.21588e-05
Rhobtb1	1.08899	3.22438e-05
Comt	0.889268	3.2303e-05
Atp5b	0.577312	3.28226e-05
Cpb1	1.88742	3.35076e-05
Opa3	1.36959	3.35513e-05
Hint2	0.945931	3.42326e-05
Epm2aip1	0.946129	3.42487e-05
Babam2	1.09409	3.45293e-05
Llph	0.939381	3.53198e-05
Sf3a3	1.25432	3.54851e-05
Kin	1.09485	3.60256e-05
Stx5a	0.980899	3.60781e-05
Adora2b	2.29735	3.61939e-05
Glud1	1.00274	3.65831e-05
Tacc1	0.985032	3.66271e-05
Bnip3l	0.954624	3.66271e-05
Samm50	1.05401	3.71352e-05
Ccnt1	1.03202	3.73195e-05
Tmx2	1.18955	3.74848e-05
Psmc3	1.06322	3.75204e-05
Ankrd11	0.93315	3.7542e-05
Acbd3	0.905078	3.7542e-05
Ube3a	0.810364	3.76645e-05
Rrp7a	1.03181	3.76645e-05
B2m	1.09721	3.76837e-05
Meis2	0.890404	3.76837e-05
Eif3m	0.869242	3.76837e-05
Usp7	0.999181	3.83857e-05
Rilpl2	1.66384	3.85928e-05
Cdkn1b	1.24217	3.89202e-05
Pja2	0.834891	3.93154e-05
Srsf5	0.741477	3.93154e-05
Itgav	0.90292	3.99033e-05
Chka	0.849685	4.02257e-05
Nabp2	1.00437	4.02283e-05
Coprs	1.28251	4.05372e-05
Nkx2-2	0.913375	4.0686e-05
Celf1	0.910502	4.13708e-05
Nipa2	1.05237	4.18495e-05
Avpi1	1.74218	4.2154e-05
Asxl2	1.00089	4.23707e-05
Gm10076	0.607394	4.25151e-05
Gorasp2	0.813241	4.32854e-05
Ckap5	1.35424	4.32854e-05
Mbp	1.0072	4.34851e-05
Nudt18	1.46438	4.34893e-05
5430416N02Rik	1.88132	4.38119e-05
Serpina10	0.853687	4.40375e-05
Ddx6	0.749009	4.44289e-05
Eef1d	0.843187	4.44632e-05
Hspa4l	1.12699	4.50718e-05
Ufl1	0.965495	4.50718e-05
Nsa2	0.985362	4.57681e-05
Babam1	1.23205	4.57736e-05
Tes	1.05609	4.66589e-05
Vegfb	1.12884	4.69243e-05
Tmem259	1.13419	4.77554e-05
Cbr1	1.19167	4.84471e-05
Gapdh	0.607166	4.90384e-05
Ppp1r15b	1.16816	4.92458e-05
Cfdp1	0.957646	4.96827e-05
Wdr1	0.907888	4.97027e-05
Rps20	0.424363	5.02959e-05
Smg1	1.05279	5.04159e-05
Ssbp3	0.931646	5.19792e-05
Vta1	1.23835	5.22953e-05
Spr	1.43403	5.23101e-05
Enah	0.905896	5.28446e-05
Sgta	0.9492	5.28446e-05
Sesn2	1.24577	5.2999e-05
Btbd9	1.16108	5.31122e-05
Acot13	1.03761	5.44122e-05
Rps24	0.426478	5.47958e-05
Ndel1	0.976864	5.47958e-05
March5	0.864512	5.53129e-05
Mbnl1	0.899098	5.53129e-05
Nono	0.884417	5.56791e-05
Slc25a44	1.03843	5.57695e-05
Rsf1	0.998884	5.59187e-05
R3hdm1	1.02642	5.60024e-05
Mphosph10	1.09416	5.61011e-05
Nfe2l1	0.808329	5.66765e-05
Atp2a2	0.544069	5.66765e-05
Srsf10	0.959058	5.7097e-05
Rab7	0.722809	5.73555e-05
Pdap1	0.799966	5.82436e-05
Rabep1	1.02304	5.90833e-05
Ptpn1	0.845937	5.91109e-05
Bbx	0.889894	5.97722e-05
Kdm1a	0.911164	5.97722e-05
Akt2	1.06603	6.12265e-05
Cxxc5	0.929535	6.12265e-05
Rpl27a	0.392693	6.23186e-05
Gem	2.07698	6.26497e-05
Atp13a3	0.963183	6.28434e-05
Rps15a	0.514921	6.29312e-05
Rbm8a	0.919488	6.3042e-05
Hmgb1	0.789149	6.3042e-05
Mafg	1.01806	6.37e-05
Mprip	1.1	6.41223e-05
Tbc1d15	0.944835	6.4246e-05
Rragc	0.944431	6.52196e-05
Pkn2	0.918668	6.52196e-05
Atp5o	0.867927	6.52346e-05
Trim35	0.884662	6.52346e-05
Purb	0.756969	6.52848e-05
Eif3f	0.807292	6.559e-05
Hip1r	1.04018	6.559e-05
Srrt	1.31216	6.67061e-05
Mrpl15	1.1908	6.67062e-05
Pcm1	0.971429	6.67062e-05
Eif4a3	0.958542	6.69579e-05
Usp16	0.910459	6.72282e-05
Zbtb4	1.10321	6.75697e-05
Eif5	0.524614	6.79482e-05
Nagk	1.0131	6.81432e-05
Ulk1	1.78349	6.8685e-05
Matr3	0.807219	7.09456e-05
Dgke	1.21003	7.10112e-05
Nav1	1.01766	7.1742e-05
Ddt	0.988243	7.19945e-05
Hif1a	1.1106	7.20988e-05
Rpl35	0.733826	7.22408e-05
Phf3	0.934289	7.26643e-05
Sf1	0.927598	7.29018e-05
Lsg1	1.25514	7.32252e-05
Etfa	1.07678	7.32374e-05
Togaram1	1.07449	7.37559e-05
Znrf1	1.4677	7.37559e-05
Rora	0.980944	7.39403e-05
Mark3	1.02496	7.44357e-05
Eif3a	0.672379	7.44357e-05
Chtop	0.940315	7.45645e-05
Suco	0.991939	7.47515e-05
Mafa	0.688236	7.49198e-05
Ap1s2	0.797341	7.54962e-05
Atf5	0.740727	7.59399e-05
Enc1	1.74727	7.61995e-05
Mdh2	0.775186	7.63519e-05
H2afv	0.945686	7.64369e-05
Elf2	1.39263	7.64369e-05
Hexim1	1.48719	7.64369e-05
Hexa	0.755367	7.65116e-05
Csnk1e	1.23195	7.73355e-05
Rpl18	0.471278	7.73355e-05
Golga4	0.662421	7.77309e-05
Fbxl5	1.08843	7.77674e-05
Rcan2	1.02191	7.86593e-05
Surf2	1.21886	7.88281e-05
Golga3	1.02782	7.92721e-05
Gatad2b	1.02386	7.97186e-05
Rif1	1.05198	8.01265e-05
Csnk1g2	0.938613	8.03609e-05
Dnajc8	0.968884	8.05629e-05
Rac1	0.807264	8.05629e-05
Bach1	1.22191	8.18845e-05
Prpf40a	0.849609	8.27588e-05
Zfp516	0.80518	8.40935e-05
Pla2g2f	0.942351	8.41564e-05
Kcnj11	1.06669	8.42843e-05
Nop56	0.994432	8.4629e-05
Ctnnb1	0.703266	8.49535e-05
Rnf25	1.67015	8.50394e-05
Smim4	1.08884	8.52675e-05
Eps8l2	1.14817	8.56824e-05
Mkrn1	0.868658	8.58245e-05
Kcnk12	1.56409	8.61322e-05
Slain2	1.15286	8.66957e-05
Arl4a	1.01242	8.71513e-05
Ndufa10	0.889246	8.86001e-05
Ccdc186	1.22567	9.00145e-05
Ctrl	1.7636	9.02565e-05
Rps8	0.433122	9.02801e-05
Midn	1.04503	9.03961e-05
AC149090.1	0.991038	9.07785e-05
Tmem214	0.933414	9.11393e-05
Atxn7	1.39374	9.19813e-05
Rbm28	1.24777	9.20884e-05
Rims2	1.14676	9.28206e-05
Tpgs1	1.09982	9.32373e-05
Mier1	0.971738	9.32512e-05
Pip5k1a	1.06757	9.33842e-05
Dlst	1.02005	9.39951e-05
Rbm47	0.907156	9.40216e-05
Mob3c	1.52048	9.47574e-05
Otulin	1.15305	9.52955e-05
Dennd4a	1.34504	9.52955e-05
Nr1h2	1.38881	9.58947e-05
Fibp	0.997498	9.60729e-05
Dcaf8	0.858617	9.60729e-05
Akr1b3	1.01732	9.6138e-05
Baz1b	0.896363	9.64482e-05
Anapc11	1.04256	9.77899e-05
Srsf7	0.785496	9.77899e-05
Rpl6	0.511144	9.86554e-05
Clk4	1.0781	9.92004e-05
Frg1	1.41971	9.94829e-05
9030624J02Rik	1.30533	9.99184e-05
Lbr	1.26464	0.000100323
Smim20	0.920097	0.000100323
Eif3g	0.880325	0.000101494
Elovl6	1.13463	0.000102437
Snf8	0.900727	0.000102437
Gcc2	0.918957	0.000102703
Mphosph8	0.884893	0.000102958
Esf1	1.00965	0.000103645
Ube4b	0.922678	0.000104959
1810008I18Rik	1.49352	0.000104967
Flot1	1.22588	0.000106823
Cbx7	1.64517	0.000107068
Jak1	0.797601	0.000107068
St13	0.821239	0.000107429
Retreg2	0.899535	0.000108702
D8Ertd738e	0.677782	0.000108702
Ccdc124	0.949497	0.000109152
Nop14	1.31216	0.000109796
Setx	1.40249	0.000110664
Nudt3	0.986975	0.000110664
Rbm25	0.80103	0.000110954
Zfand5	0.960427	0.000111146
Borcs7	1.00236	0.000113779
Sycn	2.01538	0.000114595
Tigd2	1.34527	0.000115243
Prkag2	1.18422	0.000115457
Ppia	0.563643	0.000117468
Cct4	0.895318	0.000117468
Pkp4	0.852744	0.000117468
Faf2	0.960752	0.000117468
Pbdc1	1.06872	0.000118623
4932438A13Rik	0.959627	0.000119952
Cryzl1	1.34296	0.000119952
Ppp2r5a	0.88454	0.000120024
Elf3	0.818646	0.000120024
Tspyl2	1.07942	0.000120037
Csnk1g3	1.09254	0.000120548
Mtss1	0.940285	0.000120548
Cebpz	1.00233	0.000122331
Abcf1	0.880846	0.000123208
Gigyf2	1.0895	0.000123362
Errfi1	1.06418	0.000123547
Znhit2	1.12135	0.000124777
Tbc1d24	1.47038	0.000126224
Cib3	1.05993	0.000126287
Ttll7	0.887025	0.000127719
Cnot2	1.20006	0.000128135
Pnkd	0.974963	0.000129086
Cldn4	0.807307	0.000129799
Ilf2	0.997496	0.000129865
Jade1	0.873438	0.000129882
Rnf146	1.36361	0.000130602
Tspyl4	0.942293	0.000130602
Gnb2	0.646667	0.000130638
Baz2a	1.13053	0.000130638
Safb2	0.909254	0.00013105
Hivep2	1.22752	0.0001312
Unc80	0.834209	0.000131534
Cul1	0.90183	0.000131534
Amigo1	1.33771	0.000133044
Gdi1	0.870701	0.000133044
Zbtb38	1.06391	0.000136257
4933434E20Rik	0.889084	0.000136994
Ap3d1	0.869743	0.00013825
Tcaf1	0.93846	0.000139101
Nolc1	1.00029	0.000140626
Hipk3	0.878972	0.000140626
Map4k5	1.29773	0.000140911
Fam135a	0.862643	0.000140916
Cdc5l	0.960172	0.000141625
Sec62	0.703234	0.00014163
Tcp11l2	1.90398	0.0001419
Pkia	1.78466	0.000144023
Ppp4c	1.12484	0.000144837
Rock2	0.957844	0.000148605
Gnai1	1.36985	0.000148605
Prpf39	1.1827	0.000148667
Lonp2	1.09054	0.000149155
Actn4	0.83755	0.00015062
Prrc1	0.859514	0.00015062
Rpl7a	0.578803	0.000150703
G3bp2	0.723951	0.000151442
Mrps16	0.885949	0.000151563
Zmynd11	0.863836	0.000151628
Zfp704	1.21757	0.000151768
Ssrp1	0.927259	0.000151796
Scand1	0.618118	0.000152248
Cebpb	0.829304	0.000152248
Arid1a	0.876313	0.000153261
Ccnt2	0.978063	0.000153442
Ppp4r3a	1.05613	0.000154119
2510002D24Rik	1.03026	0.000155471
Nrip1	1.1475	0.000156846
Ube2r2	0.850325	0.000159342
Jakmip1	1.1275	0.000159342
Mapk1ip1l	0.998414	0.000159342
Eif3h	0.782526	0.000159342
Madd	0.808223	0.000159342
Pdgfa	0.800965	0.000159342
Mrpl2	1.07076	0.000159749
Nup214	1.42451	0.00016023
Stard4	1.27549	0.00016023
Sf3b3	0.983284	0.000161236
Rps12	0.471797	0.00016129
Gna13	0.974492	0.0001644
Oaz1	0.438472	0.000164638
Npdc1	0.844312	0.000165549
Jpt2	1.00651	0.000165952
Pea15a	0.899436	0.000166049
Timm29	1.07037	0.000166927
Kcnq1ot1	0.69443	0.000167251
Dazap2	0.846826	0.000168297
Ccdc107	1.17753	0.000168297
Camk2b	0.785869	0.000169353
Dnajb4	1.34193	0.000170521
Fam50a	1.11131	0.00017157
Crtc3	1.05595	0.000171947
Ptbp2	1.82093	0.000173084
Prrc2b	0.785626	0.000173084
Rad23b	0.854172	0.000173084
Cox20	1.03688	0.000174234
Brd1	0.912868	0.000174553
Herc1	0.938104	0.000174658
Ywhab	0.785705	0.000174828
Lias	0.950717	0.000176836
Tspan5	0.838067	0.000176921
N6amt1	1.1646	0.00017705
Zfhx2	0.837238	0.00017744
Zfp445	1.00038	0.000180449
Ncor1	0.735911	0.000180692
Anxa6	1.00824	0.00018216
Rpl8	0.434812	0.000182854
Pkm	0.507976	0.000184203
Ubxn2a	0.887705	0.00018762
Tcea1	0.955064	0.000187758
Tmem11	1.08281	0.000188334
Nras	1.14119	0.000189398
Hspa4	0.833071	0.000189398
Btrc	1.12699	0.000190119
Nup153	1.31287	0.00019061
Anapc13	0.81237	0.000190658
Tsc22d3	1.01183	0.000192463
Stard10	0.694359	0.000194025
Med29	0.934328	0.000194288
Trip12	0.839393	0.000194504
Rbmx	1.42877	0.000195627
Zg16	1.99896	0.000196852
Rybp	0.950494	0.000197409
Srrm2	0.606458	0.000198839
Eef2kmt	1.07805	0.00019887
Cwc15	0.825208	0.00019887
Cxxc4	0.88503	0.00020014
Borcs6	1.31892	0.000202753
Rpl36a	0.694101	0.000202753
Mrps11	1.07231	0.000204271
Ubn2	0.790756	0.000205424
Hmgb2	2.25729	0.00020553
Camsap2	1.40027	0.000206087
Tpr	0.754357	0.000206218
Dhrs4	0.937893	0.000207508
Qtrt1	1.77079	0.000208807
Pkd1	0.969558	0.000209126
Chchd7	0.857984	0.000209126
Parp8	1.23781	0.000210262
Dnlz	1.01774	0.000210262
Cep290	0.991316	0.000210577
Nup98	1.07744	0.000210893
Cpeb4	0.889174	0.00021114
Crebbp	1.01315	0.00021114
Sox4	1.23777	0.000211792
Rps21	0.411375	0.000212574
Zdhhc2	0.637647	0.000212894
Aup1	1.12532	0.000215349
Nfx1	1.08692	0.000215935
Tex264	1.01018	0.000218714
Ubap2l	0.841717	0.000218937
Rnf121	1.32937	0.0002217
Insrr	0.837267	0.000223226
Tmem176a	0.757756	0.000223226
Lrrc58	0.803966	0.000223226
Polr2c	0.864362	0.000223226
Pdzk1ip1	1.0047	0.000223226
Agpat3	0.836013	0.000223226
Coro1c	0.909058	0.000225823
Gpatch8	1.2752	0.00022751
Ppp3cb	0.914951	0.000227771
Taok1	0.895292	0.000228241
Epb41l3	0.756943	0.000228241
Pla2g16	1.09372	0.000228241
Etf1	0.822254	0.00022831
Cdk9	1.14285	0.000230338
AW549877	1.28472	0.000230338
Psmb7	0.861577	0.000230688
Ptms	0.742058	0.000231542
Fam160b1	1.25196	0.000231771
Pnlip	1.42632	0.000231771
Desi1	0.851866	0.000235491
Cct5	0.775872	0.000235491
4930402H24Rik	0.943713	0.000235491
Rbm6	1.08141	0.000236135
Ucp2	0.671285	0.000237669
Nsd3	0.804409	0.000237859
Tnrc6a	0.843303	0.000238769
Huwe1	0.83301	0.00023951
Ddx17	0.816132	0.000240552
Klc1	1.1605	0.000240552
Ncoa7	1.00422	0.000240552
Slc7a1	0.879987	0.000242173
Uvrag	1.51078	0.000246314
Pcp4	1.42053	0.000248531
Top3b	1.6575	0.000248531
Cenpb	0.869325	0.000249632
Qser1	1.39867	0.000254812
R3hdm2	0.891291	0.000255738
Plxnb2	0.783523	0.000255738
Rab1b	0.945026	0.000255738
Psmc2	0.79326	0.000256007
Adh1	1.42034	0.000256263
Lsm7	0.999263	0.000256263
Vegfa	0.733752	0.000256263
Zfp9	1.01285	0.00025638
Bzw1	0.817128	0.000258818
Cript	0.882414	0.000260183
Jmy	1.86166	0.000260328
Birc6	0.823313	0.000264067
Tssc4	0.814932	0.000264315
Nmt2	1.008	0.0002659
Ap1b1	0.983209	0.000266023
Brd8	1.01428	0.00026605
Ndufs8	0.890743	0.000269867
Spen	0.921087	0.000271387
Stk19	1.01625	0.000272523
Rcor3	1.28601	0.000273009
Mtx1	1.31881	0.000273594
Gse1	0.849665	0.000273657
Appbp2	0.848255	0.000273818
Endog	0.989839	0.000277839
Dohh	0.86176	0.000277839
Apbb1	1.28293	0.000279837
Dapk3	1.09807	0.000279936
Supt4a	0.990491	0.000281608
Rab11fip2	1.08107	0.000281608
Glmp	0.93386	0.000281608
Hbegf	1.41512	0.000281608
Mapre1	0.816919	0.000281608
Tardbp	0.850427	0.000286424
U2surp	0.80717	0.000287108
Mrps18c	0.956717	0.000287314
Acat1	0.896073	0.000289621
Wbp11	0.930414	0.000295341
Prkacb	0.612027	0.000296612
Rad21	0.933528	0.000297746
Polr2j	0.819938	0.000298315
Kras	0.807887	0.000301638
Tesk1	1.02212	0.00030164
Lars	0.831945	0.00030229
Gpi1	0.862141	0.000302652
Prox1	1.15344	0.000303268
Nsmce4a	0.901772	0.000305407
Smg6	1.49765	0.000305414
Hspa9	0.701101	0.000305414
Dpf2	1.03451	0.000306765
Lrrc10b	0.729872	0.000307098
Luc7l3	0.793211	0.000308613
Cdkl1	1.6717	0.000308613
Nifk	1.17165	0.000308613
Zfpl1	1.20081	0.000309426
Lgalsl	1.4517	0.000310132
Cox7a2l	0.515242	0.000310433
Oard1	1.04143	0.00031303
Ap2s1	0.828914	0.000314303
Txlna	0.965893	0.000314497
Zbtb7a	0.783574	0.000314878
Elf1	0.958217	0.000315185
Mef2a	1.13193	0.000317557
Prpf6	1.23015	0.000319804
Med9	1.1525	0.000319804
Vps72	1.3217	0.00032629
Dio1	0.784703	0.00032629
Cars	0.921602	0.00032819
Ddx18	0.998606	0.00032819
Tmem184a	0.836502	0.00032819
Clpx	0.85035	0.00032819
Mdm4	1.26605	0.000328745
Mrpl21	0.934798	0.000328912
Rplp2	0.492702	0.000330156
BC005561	0.831995	0.000330156
Tef	1.14127	0.000330156
Pex11a	1.60437	0.000334794
Lsm4	0.771161	0.000334794
Ranbp2	0.786849	0.000334794
Xrn1	1.04419	0.00033999
Nfkb2	1.6365	0.000340043
Zfand6	0.872718	0.000342961
Usp19	0.950776	0.000345564
Ddx24	0.751152	0.000345564
Samd8	1.17112	0.000345564
Mical2	1.1721	0.0003466
Rbpms	0.808564	0.000346657
Uap1l1	0.868248	0.000346754
Sgms1	1.24428	0.000348986
Lbh	0.906918	0.000349332
Pfdn5	0.51716	0.000350215
Rnf220	1.5678	0.00035168
Usp15	0.962341	0.000351905
Ndufs6	0.772592	0.000353252
Iqgap1	0.704491	0.000353705
Sowahc	0.800191	0.000353705
Rps13	0.414163	0.000356191
Ankhd1	0.949139	0.00035705
Uri1	0.960742	0.000357827
Rpl26	0.379723	0.000361062
Pja1	0.956958	0.000365913
Fam213a	1.07912	0.000368177
Cacul1	1.18617	0.000369498
Cacna2d1	0.758972	0.000375315
Mxd1	1.45025	0.000375315
Slc35b4	1.04415	0.000375404
Laptm4b	0.867436	0.000375404
Peli1	1.141	0.000377105
Mettl16	1.18861	0.000377241
Sdc4	0.792498	0.000377241
Trip11	0.764342	0.000382702
Pfn1	0.665208	0.000383895
Ythdf1	1.04126	0.000386041
Casc4	0.81578	0.000389063
Ppp1r12a	0.90674	0.000392016
Tmem215	0.755351	0.000392547
Mau2	1.10844	0.000394508
Ubr5	0.861187	0.000395459
Ints3	1.04778	0.000399813
Mob1b	1.02017	0.000402514
Skap1	0.852953	0.000403815
Capzb	0.780312	0.000410005
Cobll1	1.08516	0.000410005
Sec24b	1.3259	0.000415721
Commd4	1.19292	0.0004158
Pi4k2a	0.732573	0.000419631
Chd4	0.740039	0.000420004
Ywhah	0.721376	0.000420182
Insm1	0.717027	0.000422769
Armc8	1.10445	0.000423244
Sphk2	1.41015	0.000424215
Zfp275	1.28342	0.000427274
Sptlc2	1.23453	0.000427356
March8	0.792862	0.000427689
Fam133b	1.03282	0.000427822
Scaf8	1.22429	0.000427906
Lrp6	1.17741	0.000435514
Ewsr1	0.826557	0.000435514
Tmem41b	0.93586	0.000440783
Pdcd10	0.843902	0.000440783
Clptm1	0.923856	0.000441179
Fxr2	1.1318	0.000444097
Higd2a	0.871116	0.000447487
Syt11	1.13634	0.000447487
Mapre2	0.761585	0.000451597
Afg3l1	1.10616	0.000451728
Lmbrd1	0.895653	0.000451728
Pnpla2	1.31615	0.000453606
Syn2	0.871921	0.000454648
Pcmt1	0.798789	0.000458236
Aasdhppt	1.18109	0.000458596
Zfp148	0.803052	0.000458744
Adipor1	0.947054	0.000459744
Dap3	0.977239	0.000462459
Zxdc	1.37633	0.000462556
Ube2m	0.781177	0.000464522
Safb	0.882985	0.000464522
Fastk	1.00683	0.000464997
Mfsd10	1.29364	0.000465365
Ube2g2	0.859888	0.000466219
Tpd52l2	0.806327	0.000467941
Lnpep	0.916844	0.000468141
Kdm5b	0.877854	0.000468141
Ivd	1.04749	0.000471888
Nfasc	1.11333	0.00047281
Lrp3	1.77184	0.000474117
Rps4x	0.446499	0.000475807
Cops3	0.809015	0.000475807
Epn1	0.855582	0.000481891
Rere	0.772608	0.000486754
Dmxl2	0.967944	0.000488664
Mif	0.746267	0.00048894
Atp6v0a1	0.832451	0.000490117
Mettl27	1.71162	0.000490117
Fam159b	0.87779	0.000490622
Znrd1	0.815204	0.00049351
Itga6	0.993706	0.00049351
Thap7	1.08621	0.000496649
D17Wsu92e	0.880743	0.000497104
Akr1c12	0.973512	0.000497445
Plscr1	1.30381	0.000498761
Srp54a	0.910365	0.000498761
Xpa	1.59989	0.000499508
Tenm2	1.34303	0.000499793
Ssbp4	0.785157	0.000499793
Ensa	0.942371	0.000501639
H1fx	1.27861	0.000503493
Pde10a	0.93959	0.000504654
Txn2	0.828142	0.000504945
Zfp92	1.434	0.000505762
1110038F14Rik	0.905548	0.000505762
Ado	1.35797	0.000506755
9530068E07Rik	0.836844	0.000509448
Smc3	0.828599	0.000509861
Tcn2	1.02261	0.000510157
Tomm70a	0.889868	0.000510754
Nr4a1	1.7997	0.000510754
Mecp2	0.966741	0.000510754
Rabgap1	1.11835	0.000513706
Sgms2	0.741986	0.000513946
Il6ra	0.841893	0.000514306
Cpa1	1.81725	0.000515982
Nfat5	0.829138	0.000515982
Brix1	1.01175	0.000515982
Smc1a	1.08702	0.000516047
Csnk1a1	0.581542	0.00051754
Ccar1	0.811684	0.000517844
Mapk15	1.3614	0.000518395
Tox3	0.921182	0.000518395
Ghitm	0.753192	0.000521691
Nub1	0.974261	0.000525127
Sdha	0.73102	0.000525619
Mrps24	0.77505	0.000527149
Eci2	0.89027	0.000527149
Rictor	1.14252	0.000528492
Cand1	0.867849	0.000528502
Slc25a1	0.793984	0.000528816
Rcor1	1.21075	0.000529143
Selenow	0.551974	0.000529143
Stbd1	2.10697	0.000529215
Fubp1	0.751744	0.000533128
Cwf19l2	1.05398	0.000540281
Pgp	0.822137	0.000544833
Ankrd40	0.923832	0.000545609
Rbm26	0.821806	0.000545609
Stx18	0.92272	0.000554061
Thoc3	1.01805	0.000555105
Esrp1	0.812503	0.000555105
Ppp2r2a	1.10835	0.000559328
Ddx3y	0.827573	0.000561331
A430005L14Rik	0.940708	0.000563469
Lamtor4	0.739158	0.000564292
Cited2	0.965045	0.000564292
Chd3	0.812136	0.000564292
Rps6ka2	1.03189	0.000564567
Ppargc1a	2.14444	0.000567107
Ssu72	0.813484	0.000567274
Lrif1	1.07188	0.000567274
Afdn	1.02987	0.000580134
Bcr	0.830561	0.000583339
Mus81	1.43502	0.000584091
Cyld	0.951269	0.000584465
Irf2bp2	0.805251	0.000584465
Gtf2a1	1.13759	0.000587025
Akirin2	1.01782	0.000587716
Rexo1	1.29172	0.000589415
Ino80b	1.6364	0.000590559
Mrpl14	0.912673	0.000590559
Ninj1	0.642878	0.000590559
Vps41	1.03008	0.000590582
Washc2	1.28865	0.000596421
Prr15l	0.942047	0.000596717
Kdm4a	1.37757	0.000597626
Ubxn1	0.763738	0.000601611
Rara	2.33773	0.000603651
Rps23	0.385713	0.000603651
Tpi1	0.748603	0.000603884
Dlgap4	0.904018	0.000610972
Rnf11	0.743296	0.000610972
S100a1	0.750345	0.000610972
Arid2	1.08121	0.000610972
Psap	0.443163	0.000616512
1810013L24Rik	1.13421	0.000618225
Josd1	1.38519	0.000624304
Zdbf2	1.00329	0.000624304
Mark2	0.781769	0.000624304
Rnf185	1.2043	0.000624304
Tnks2	0.829326	0.000624304
Mcrip1	0.729189	0.000629173
Ppp2r1a	0.79806	0.000630635
Sntb2	1.45181	0.000634111
Rchy1	0.746825	0.000639851
Mxd4	0.748826	0.00064221
Taf1	0.889054	0.000646367
Per1	2.03528	0.000646367
Kcnc3	1.2802	0.00065022
Crk	0.9099	0.000652468
Pom121	0.88854	0.000672897
Cdkn2d	1.42831	0.000673237
Nampt	1.00772	0.000674721
Lzts2	1.46205	0.000675674
Myh9	0.914882	0.00067931
Ktn1	0.788528	0.000682733
Lrrfip2	0.7517	0.000683543
A230050P20Rik	1.03947	0.000685127
Slc24a2	0.858418	0.000686018
Dynll2	0.572394	0.000688851
Cdc37	0.784138	0.00069718
Yipf6	0.804594	0.000701243
Fam8a1	1.07865	0.000701442
Reg1	2.53	0.000702355
Trmt112	0.785898	0.000703744
Snx2	0.863402	0.000706409
Cop1	0.966441	0.000710764
Sh3bgrl3	0.930395	0.000711653
Rnase1	2.12603	0.000711653
Rab9	1.2064	0.000714428
Dtx3	0.972397	0.000717295
Macf1	0.793001	0.000721632
Rab37	0.824461	0.000722017
Btbd7	1.17475	0.000722017
Vamp8	0.697712	0.000722017
Hivep1	1.10793	0.000724017
Klhdc10	1.04733	0.000725044
Plekhg3	1.21947	0.000728853
Ift46	1.20946	0.000731694
Mgea5	0.872946	0.000731877
Mrpl12	0.844745	0.000731877
Ociad1	0.766311	0.000736383
Sf3b1	0.720491	0.000742717
Rpl13a	0.8056	0.000742717
Zcchc17	0.918752	0.000748263
Zgpat	1.6696	0.000748263
Crnkl1	1.46962	0.000748371
Adk	0.811681	0.000748371
Atp5k	0.762132	0.000749771
Kat6a	1.09917	0.000749994
Nfxl1	0.900422	0.00075106
Alkbh7	1.64519	0.000751791
Adipor2	0.946805	0.000752185
Saysd1	1.10564	0.000752749
Ptprn2	1.05285	0.000772124
St18	0.804274	0.000772124
Syngr2	0.927216	0.000772124
Acbd6	0.82749	0.000773656
Suz12	0.901237	0.000773803
Nudcd3	0.847272	0.000774905
Khk	1.16759	0.000774967
Tmem127	1.05389	0.000775612
Samd4b	0.76125	0.000775612
Mrpl46	0.999054	0.000775762
Ski	1.18495	0.000779022
Hax1	0.792453	0.000779022
Psmd1	0.794881	0.00078057
Tmx4	0.775541	0.000782559
Usp36	1.12514	0.00078315
Pik3ca	1.07639	0.000788754
Ybx3	0.829924	0.000789703
Rab11a	0.771109	0.000793931
Mob3a	1.97268	0.000799746
Slc11a2	1.07388	0.000799746
Zkscan3	0.959647	0.000799746
Npepps	0.758026	0.000801246
Eif5b	0.704497	0.000802122
Kat5	1.18509	0.000810365
Hnrnpc	0.729092	0.000810365
Armc5	1.2774	0.000812067
Atf2	0.818072	0.000815408
Bambi	1.6046	0.00081592
Slc25a28	0.918672	0.00081592
Npm1	0.683262	0.000819551
Umps	1.06575	0.000824743
Insig2	0.893431	0.000824743
Dnajc1	0.769729	0.000826752
Car8	1.05708	0.000827566
Rnf103	1.06255	0.000828474
Wdr61	0.884136	0.000829383
Nsfl1c	0.911809	0.000829739
Phkg2	1.65037	0.000836591
Wasf2	0.926393	0.000838231
Fbxo33	0.93515	0.000838231
Ing2	0.777113	0.000838231
AI314180	0.794735	0.000839713
Nsmce3	0.831569	0.000842791
Ubap2	1.39129	0.00084541
Golph3	0.736477	0.000845681
Sfpq	0.72209	0.000849253
Ppp1r10	0.802409	0.000851701
Hpcal1	1.30202	0.000851976
Ptpra	1.03657	0.000867347
Sdhaf2	1.08653	0.000867626
Zfp398	0.910495	0.000869353
Setd7	1.05116	0.000871842
Map2k2	0.743397	0.000871842
Reep6	0.938052	0.000871842
Trim24	1.18066	0.000887156
Ubxn4	0.597917	0.000887345
Smim7	0.686763	0.000891283
Klhl32	0.785229	0.000892562
Slf2	0.930328	0.000895429
Rundc3a	0.73178	0.000895622
Pnisr	0.775877	0.000898002
Prkar1a	0.571937	0.000903785
Rab14	0.656331	0.000910511
Mvp	0.771526	0.000913737
Rtn4	0.548395	0.00091515
B3gat3	0.83011	0.000916357
Abhd11	1.33334	0.000916357
Rundc1	1.25352	0.000916357
Nfu1	0.975115	0.000917979
Mapk1ip1	1.34438	0.000923783
Mybbp1a	1.21996	0.000926236
Ppp2ca	0.713482	0.000937255
Hnrnph3	0.842112	0.0009413
Rragd	0.88923	0.0009413
Tulp4	0.728054	0.000941716
Cdc26	0.798063	0.000955225
Prrc2a	0.84899	0.000955225
Snx5	0.849243	0.000960086
Arf6	1.14955	0.000960405
Zdhhc3	0.818496	0.000965079
Rnf40	1.6638	0.000971165
Kmt2e	0.704224	0.000974814
Tmem123	0.953403	0.00097977
Ndrg3	0.765126	0.000981726
Uhrf1bp1l	0.916345	0.000981726
Trove2	0.793783	0.000981726
Sugt1	0.899574	0.00098184
Rbm18	0.975008	0.000982386
Siah1a	1.4385	0.000982716
Amigo2	1.62862	0.000983271
Fam120b	0.976192	0.000983271
Eef1akmt1	1.15373	0.000986314
Tmem39a	0.915631	0.00098904
Cggbp1	0.868661	0.000989484
B4galt6	0.762171	0.000990602
Pam16	0.781894	0.000990602
Atg16l1	1.19916	0.000990602
Mrps26	0.775137	0.000990733
Twsg1	0.703344	0.000990733
Abhd12	1.09187	0.00099249
Sept7	0.741696	0.000995783
Lsm12	0.827559	0.000996014
Cd81	1.40779	0.000996027
Atg2b	1.72655	0.00100352
Marcks	0.776417	0.00100552
Tsta3	1.09591	0.00101508
Rnf216	1.22137	0.00102012
Dstn	0.505002	0.00102092
Smarcc2	0.726115	0.00102228
Hipk2	1.04149	0.0010223
Gstt1	1.15431	0.00102288
Chchd3	0.935257	0.00102368
Cep70	1.2651	0.00102404
Wac	0.784775	0.00103161
Lztfl1	0.774757	0.00103969
Rnf187	0.767957	0.0010412
Grn	1.01928	0.00104156
Eif2s1	0.800252	0.00104971
Smg7	0.907161	0.00105031
Gtf2b	0.752958	0.00105102
Cfl2	0.753938	0.00105277
mt-Atp8	0.754902	0.00105499
Casz1	0.98177	0.00105767
Utp14a	1.54722	0.00105769
Gmpr	0.715269	0.0010598
Taok2	0.89052	0.00106285
Atp6v1a	0.733915	0.00106312
Coq5	1.20356	0.00106312
Mapk8ip3	0.824265	0.00106312
Cep170	1.11242	0.00106312
Ube2o	0.883522	0.00106312
Elp3	0.795686	0.00106312
Epb41l4b	0.826204	0.00106327
Hes6	0.968082	0.00106574
Rnf20	0.979201	0.00107314
Otud7b	1.25416	0.00107634
Fmc1	0.90291	0.00107991
Gbf1	0.739076	0.00108526
Abraxas2	0.922449	0.00108624
Fmn2	0.830674	0.00108663
Sema4b	1.14256	0.00108963
Mrpl38	0.891358	0.00109145
Sltm	0.758145	0.00109621
Galk2	1.02647	0.00109621
Dpm2	0.765875	0.00109621
Gabarapl1	0.709581	0.00110674
Selenoh	1.15356	0.00110674
Sept9	0.761205	0.00110775
Gucd1	1.09379	0.00110875
Pck2	0.84406	0.00111351
Rbm17	0.799735	0.00111915
Cbx1	0.811551	0.00112029
Rab25	0.790604	0.00112682
Ndufv3	0.630208	0.00112919
Ncdn	1.30958	0.00113038
Trim41	1.02237	0.00113038
Abcc8	0.510451	0.00113882
Rps2	0.374763	0.00113948
Gnl2	0.961847	0.00114276
Rab3gap2	0.875676	0.00114828
Lsm6	0.752224	0.00114925
Ip6k1	0.88634	0.00114925
Prr14	1.52412	0.00115242
Zhx3	1.50775	0.00115309
Tnpo1	0.756776	0.00115514
Ankrd17	0.740585	0.00116617
Galnt1	0.929719	0.00116672
Npm3	1.30959	0.0011705
Mpp7	0.891599	0.0011705
Polr2m	0.741266	0.00117068
Plekha1	0.831275	0.00117391
Tfe3	1.09989	0.00117702
Vmac	0.910962	0.00117784
Eprs	0.609305	0.00118109
Trim28	1.0486	0.00118217
Rpl24	0.440597	0.0011985
Mical3	1.05976	0.00121233
Sart1	1.16417	0.00121233
Atf1	0.960932	0.00121396
2810004N23Rik	1.1838	0.0012181
Eif4g3	0.737262	0.00122802
Gnas	0.343778	0.00122834
Terf2ip	1.19453	0.00123378
Atp6v1b2	0.595433	0.00123378
Syf2	0.802397	0.00123397
Kcnk16	0.696958	0.00123931
Rab5a	0.757721	0.00123931
Yrdc	0.765952	0.00124016
Polr2a	0.776087	0.00124016
Rnf115	0.728299	0.00124016
Plekha6	0.863059	0.00124412
Pard6a	1.18002	0.0012495
Ppp4r3b	0.837616	0.0012495
Rpl12	0.406473	0.00125037
Fam204a	0.935081	0.00125125
Mob4	0.786695	0.00125185
Cog8	1.09842	0.00125246
Zdhhc5	1.02384	0.00125564
Med15	0.910999	0.00126088
Gdap2	1.11336	0.00126101
Azi2	0.783072	0.00126101
Arih2	1.05486	0.00126421
Snrnp200	0.951603	0.00126489
Abi1	0.929113	0.00126489
Scamp3	1.07194	0.00126551
Cd2bp2	1.28419	0.00126558
Cdkn1a	0.760024	0.00126942
Gadd45b	0.807711	0.00126942
Taf1d	1.3513	0.00127141
Usp33	0.788384	0.0012745
Wdsub1	1.13925	0.00127485
Irf2	0.834324	0.00127892
Snrnp70	0.680359	0.00128425
Dnm1l	1.08677	0.00129127
Megf9	0.965013	0.00129246
Echs1	0.979969	0.00129603
Mrpl30	0.736177	0.0012975
Emc8	0.966893	0.0013008
Sin3a	1.38273	0.00130946
Tollip	0.751055	0.00131293
Terf2	1.46511	0.0013157
Dusp3	0.88393	0.00132217
Ahcyl2	0.826539	0.00132477
Mcl1	0.74114	0.00132477
Mia2	0.745058	0.00132477
Bcar1	0.997495	0.00132477
Pclo	0.675839	0.00133014
Dguok	0.895004	0.00133395
Rps27	0.423794	0.00133576
Ddx21	1.06913	0.00134111
Psmf1	1.05445	0.00134111
Klhl9	0.816602	0.00135628
Chchd6	0.919501	0.00135681
Pamr1	1.01535	0.00135812
Irf6	0.806031	0.00135812
Arnt	1.18796	0.00135812
Cops9	0.702564	0.00135812
Trappc1	0.797467	0.00135812
Mrpl54	0.696639	0.00135895
Tmem57	0.722624	0.00136079
Zfp652	0.905675	0.00137189
Foxn3	0.77005	0.0013804
Dap	0.575597	0.00138109
Axin1	1.17924	0.00138578
Ddi2	1.01586	0.001389
Copz1	0.743081	0.00139403
Bcl7b	0.763557	0.00139766
Rab11b	0.822608	0.00139766
Map7d1	0.81473	0.00140076
Tspyl1	0.839263	0.00140748
Dnajc13	1.18698	0.0014111
Zfp871	0.970359	0.0014111
Tmem86a	1.95212	0.0014111
Htatsf1	0.88407	0.00141706
Larp1	0.713513	0.00141706
Eif2ak3	1.00195	0.00142157
Sfswap	1.14305	0.00143774
Cwc25	1.38949	0.0014378
Usp1	1.34018	0.0014378
Nkap	1.30206	0.00144099
Tmem203	1.29303	0.00144248
Fbxl15	0.983177	0.00144382
Idh3b	0.959597	0.00145089
Zfhx3	0.991809	0.00145489
Wapl	0.754522	0.00145931
Robo2	0.71789	0.00145931
Wdr43	0.952386	0.00146067
Nol8	1.30131	0.00146422
Akr7a5	1.06525	0.00146903
Katna1	1.10357	0.0014726
Galnt18	1.10755	0.00147381
Stard7	0.832378	0.0014785
Usp3	1.25866	0.00148426
Ppil4	0.930735	0.00148426
Deptor	0.725251	0.00148612
Mboat2	0.720094	0.00148926
Wdfy1	1.52248	0.00149287
Plaa	0.85815	0.00149586
Bcl9	1.03235	0.0014963
Cacnb3	1.07366	0.00149946
Tbc1d16	0.782172	0.00149974
Ift74	0.99948	0.00150402
Ttyh2	0.93703	0.00150446
Uqcrfs1	0.729177	0.00150475
Mfsd6	1.09679	0.00151529
Yars	0.909701	0.00151529
Gale	0.832539	0.00151606
Csrnp1	1.61881	0.00152097
Uqcrq	0.482133	0.00152097
Ndufaf3	0.857543	0.00152097
Ndufb3	0.707034	0.00152207
Ppp2r3a	1.14638	0.0015235
Hnrnpu	0.601108	0.00152818
Mef2d	0.850758	0.00153137
Wipi2	0.864435	0.00153137
Rps15	0.51993	0.00153493
Myef2	1.03505	0.00153617
Rps28	0.640844	0.00153617
Ywhag	0.708923	0.001542
Fuca1	0.786693	0.001542
Mrpl42	0.754716	0.00155152
Wasl	0.753244	0.00155636
Rusc1	0.880473	0.00155636
Ddhd2	0.92437	0.00155636
Diaph2	1.32099	0.00155636
Mid1ip1	0.792081	0.00155647
Dach1	1.03572	0.00155647
Phldb2	1.02514	0.00155943
Ccdc6	0.89802	0.00156488
Cdc37l1	0.757004	0.00156535
Cep120	1.04401	0.00156747
Sod1	0.69217	0.00156747
Srsf6	0.657515	0.00156761
Kpna3	0.928596	0.00157443
Creg1	0.579737	0.00158228
Csnk2b	0.805321	0.00158268
Scly	0.762825	0.00158268
Gpr158	0.805064	0.00158268
Slc31a2	1.00859	0.00158268
Rprd2	1.01843	0.00158268
Eif4b	0.764266	0.00158434
Pycr2	0.628569	0.00158617
Vat1	0.788765	0.00159866
Fam173a	0.748365	0.00160493
Zfp638	0.798871	0.00161122
Sptbn4	1.07658	0.00161428
Armcx1	1.27655	0.00161734
Slu7	1.10455	0.00162007
Exosc5	1.3553	0.00162504
Snrpb	0.718234	0.00162864
Arl8b	0.696429	0.00163139
Ap3b1	1.04938	0.00163983
Hjurp	1.70305	0.00163983
Gstm1	0.821567	0.00163983
Rsbn1	1.1217	0.00164138
Fam172a	1.35602	0.00164448
Prpf38a	1.13525	0.00164448
Zwint	0.707513	0.00164448
Psmd12	0.714452	0.00165214
Ccnh	0.963734	0.00165318
Mrpl36	0.799344	0.00165965
Rbm4b	1.02343	0.00166052
Chd1	1.27943	0.0016656
Ube2z	0.786421	0.0016656
2410002F23Rik	1.07711	0.00166894
Apoo	1.0177	0.00167052
Riok1	0.934597	0.00167052
2900026A02Rik	0.777112	0.0016744
Mrps34	0.717359	0.00167811
Kat6b	1.20021	0.00168949
Psmc6	0.74445	0.00169718
Mvb12a	0.747766	0.00169807
Arl6ip1	0.96444	0.00170399
Amz2	0.886955	0.00170488
Mdp1	0.971232	0.00170722
Ndufaf8	0.787094	0.00170938
Bcl10	0.879457	0.00171191
Trim33	0.985651	0.00172678
Dnajc7	0.807198	0.00173828
Nmt1	0.978946	0.00174085
Nufip2	0.889173	0.00174378
Taf15	0.873584	0.00174378
Trim44	0.761102	0.00175059
Smim22	0.754127	0.00175152
Gm16286	0.729766	0.00176002
Ybx1	0.565233	0.00176634
Fbxl3	1.27986	0.00176634
H2-Q2	0.790575	0.0017682
G6pc3	0.979036	0.00176914
Fam192a	1.13708	0.00178297
Asna1	0.93861	0.00178429
Hnrnpd	0.719099	0.00178767
Eva1b	0.95225	0.00179051
Rab39b	0.972106	0.00179051
4833420G17Rik	1.0829	0.00179051
Erh	0.887146	0.00179205
Nbea	0.761568	0.00179205
Mrto4	1.22042	0.00179205
Gls	0.842153	0.00179205
Nfkbil1	1.21898	0.00179263
Plpbp	0.86341	0.00179868
Gzf1	1.48973	0.00181769
Usp29	1.16795	0.00183264
Dync1li2	1.0538	0.00183594
Ctps2	1.29397	0.00183594
Cep162	1.16712	0.00184193
Arl8a	0.788516	0.0018433
Bad	1.04744	0.00184467
Msl2	1.00375	0.00184604
Dpp9	0.852958	0.00185206
Mrps17	0.8078	0.00185383
Hnrnpr	0.711462	0.00185406
Ern1	0.835938	0.00185406
Enpp5	0.715192	0.00185582
Dctn3	0.650562	0.00185604
Lpin1	0.692087	0.00186112
Prelid1	0.760151	0.00186192
Dnajc21	0.71272	0.00186722
Vezf1	0.758569	0.00187881
Slc25a51	0.719569	0.00189365
Tor2a	0.822868	0.00189645
Fam104a	0.6631	0.00189706
Coro1b	1.0408	0.00190225
Emd	0.764955	0.00190267
Slc39a7	0.664689	0.00190292
Zfp260	1.0013	0.00190292
Heatr3	1.53727	0.00190736
Kmt5b	0.9289	0.00190736
Akap13	0.685842	0.00190878
Tsn	0.695442	0.0019134
Rps29	0.354811	0.00191446
Abcf3	0.905516	0.00191446
Actn1	0.944666	0.00191469
Slc35f5	0.727146	0.00191652
Fkbp1b	0.695383	0.00191735
Ddx28	1.8709	0.00192542
BC005624	0.78278	0.00193654
Rars	0.881561	0.00193982
Wdr53	1.66466	0.00194512
Gnl1	0.830081	0.00194719
Ppm1a	0.771711	0.00194726
5730455P16Rik	1.13729	0.00194726
Fam168a	1.28438	0.00196157
Pcyt1a	1.0579	0.00196202
Pdxdc1	0.710094	0.00196246
Aak1	0.774516	0.00199033
Kctd2	1.0812	0.00199418
Cela1	1.07149	0.00199418
Celf2	0.968774	0.00199418
Syt13	0.466202	0.00199443
Nek9	1.0519	0.00200388
Atp7a	1.10887	0.00200388
Ikzf4	1.26737	0.00200643
Pcbp1	0.648611	0.00200668
Ankrd44	0.772441	0.00201321
Exph5	1.31571	0.00202145
Dhx40	0.796337	0.00202275
Camk2d	1.2208	0.00202385
Wdr12	1.39118	0.00203678
Bri3	0.646219	0.00203713
Dctn4	0.878361	0.00203713
Eif3l	0.783984	0.00203713
Tnfaip1	0.976781	0.00203972
Ddx42	0.786286	0.00204913
Ap1m2	1.26598	0.00205152
Chd8	0.80084	0.00205269
Tmem222	0.8714	0.00205269
Fam110a	1.15862	0.00206945
Arhgdia	0.659487	0.00208396
Tspan2	0.949502	0.00208899
Atp5d	0.566533	0.0020897
Rtraf	0.69163	0.0020898
Tbl2	1.27212	0.0020898
Tomm34	1.09759	0.00209355
P2rx4	1.10414	0.00209469
Prune2	0.696548	0.00209616
Mrps21	0.715797	0.00209616
Slc16a10	0.695127	0.00209616
Poldip2	1.01453	0.00210428
Prkar2b	1.10156	0.00210674
Acbd5	0.75003	0.00210943
Rpl38	0.420137	0.00211502
Smad4	0.875612	0.00211502
Gm10073	1.2052	0.00212388
Snx6	0.77685	0.00212863
Cd63	0.415719	0.00212863
Jup	0.891727	0.00213068
Nelfe	0.796618	0.00213649
Stau2	0.907607	0.00214721
Eml5	0.753905	0.00214883
Kdm2a	0.744137	0.00215134
Actb	0.331086	0.00216989
Mettl1	0.685185	0.00216989
Tmem9b	0.922033	0.00216989
Tmem234	0.654483	0.00217265
Braf	0.690607	0.00217347
Nudt21	0.922184	0.00217347
Mrpl58	0.746259	0.00217849
Cyfip2	0.627902	0.00218353
Dync1i2	0.72923	0.00218948
Atg9a	1.76752	0.00219159
Fus	0.672664	0.00219968
Mplkip	0.913118	0.00219968
Rev3l	0.93781	0.00220135
Rpl32	0.330284	0.00220256
Rassf4	1.39042	0.00220332
Arfgap3	0.701796	0.00220529
Fam208b	0.829359	0.00220529
Sgsm3	1.03808	0.00220575
Rps6kb1	0.772683	0.00220575
Arhgap5	0.608932	0.00220575
Mgat1	1.1102	0.00220811
Tbc1d20	0.940013	0.00220819
Mapk8ip1	0.790864	0.00220964
Sipa1l3	0.869379	0.00221384
Enpp2	0.768379	0.00221804
Pde8a	1.05652	0.00221858
Qrich1	0.846014	0.00222486
Ndufb9	0.4847	0.00223093
Scmh1	1.19424	0.00223886
Eloa	1.2507	0.00223987
Derl2	0.691855	0.00224143
Arhgef16	0.911171	0.00224143
Hsd17b12	0.712472	0.00225404
Fkbp15	1.31236	0.00225785
Zfp330	0.73662	0.0022598
Ndufa8	0.696745	0.00226176
Trappc13	1.00792	0.00227237
Smad1	0.800034	0.00227832
1110032A03Rik	0.808713	0.00227983
Ndufs3	0.692214	0.00227992
Sp3	0.964542	0.00228354
Ank3	0.856742	0.00228702
Cdip1	0.855805	0.00228702
Neu1	0.74386	0.00229278
Fyttd1	0.720504	0.00229453
Tmbim1	1.21892	0.00229624
Slc4a7	0.678043	0.00229624
Synrg	0.766651	0.00229624
Hmox2	0.836035	0.00230179
Prr13	0.704866	0.00230673
Urgcp	1.01959	0.00230673
Bmpr1a	0.844406	0.00230778
Hivep3	0.863902	0.0023229
Elp5	1.08751	0.00233594
2810402E24Rik	1.59555	0.00233653
Il13ra1	0.930594	0.00235182
H2afj	0.59363	0.00235749
Sqstm1	0.597077	0.00235881
Plk3	0.797921	0.00236012
Cuedc2	0.895779	0.00236363
Ptpn4	1.13737	0.00236493
Tmem206	1.06014	0.00236493
mt-Co1	0.717285	0.00236493
Mcrs1	1.01684	0.00238453
Ino80d	1.08773	0.00238453
Dnajc5	0.686804	0.00238453
Pan3	1.01191	0.00238538
Gtf2f2	1.32759	0.00238573
Prkaa1	0.752654	0.00239051
Dcdc2a	1.0521	0.00242819
Ssna1	0.970301	0.00242831
Rasgrf1	0.652932	0.00242843
Mapk1	0.697592	0.00243727
Hadhb	0.739768	0.00244226
Nipal2	0.815287	0.00244226
Clk1	0.819297	0.002443
Commd1	0.750852	0.002443
Pcbp2	0.613673	0.00244588
Trim56	0.774368	0.00245114
Enpp4	0.997679	0.00245931
Med31	0.92099	0.00247003
Psmc5	0.71072	0.00247598
Urm1	1.08308	0.00248245
Vcl	0.784815	0.00249748
Rps26	0.521624	0.00249748
Atp6ap1	0.651558	0.0025085
Uqcrc1	0.734286	0.0025085
Drap1	0.618397	0.0025085
Usp8	0.804044	0.0025085
Psmd3	0.703819	0.00251956
Kat2b	1.05056	0.00251956
Spty2d1	0.886848	0.00252614
Rpa1	1.02429	0.00253236
Pum3	1.2837	0.00253236
Lpin2	1.28829	0.00253236
Etl4	1.15398	0.00253236
Mrpl41	0.781929	0.00253263
2010320M18Rik	1.27823	0.00253263
Abhd8	0.861699	0.00253925
Klf10	1.10931	0.00254902
Tug1	0.849623	0.00254902
C330007P06Rik	1.08867	0.00254902
Ptpn11	0.674431	0.00255437
Mrps18a	0.716307	0.00255921
Hdac3	1.2244	0.00256249
Tmem251	0.909897	0.00257405
Hsp90ab1	0.377294	0.00257405
Atg16l2	1.44487	0.00258727
Tbce	1.10145	0.00258727
Dhx9	0.833269	0.00258727
Cox4i1	0.434453	0.00258727
2310033P09Rik	1.22131	0.00259244
Dgcr2	0.931228	0.00259312
Atf7ip	1.16494	0.00259697
Rnf167	0.872706	0.00259924
Stx8	0.836187	0.00260178
Kat7	1.28252	0.00260273
Trp53i13	0.871495	0.00260288
Arfgef1	0.661471	0.0026118
Rnf130	0.653516	0.00262636
Myt1l	1.03766	0.00262812
Cdv3	0.70858	0.00262876
Mgrn1	1.017	0.00262876
Gm46123	2.04737	0.00262876
Clasp1	1.55489	0.00262876
Igsf9b	0.978876	0.00263106
Impdh1	0.818118	0.00263712
Pxk	0.715282	0.002644
Adgrg1	0.652585	0.00264917
Zscan26	1.01839	0.00264917
Ddx41	0.728094	0.00264934
Tars	0.728142	0.00265139
Qars	1.09726	0.00265469
Map1b	0.527555	0.00265469
Mysm1	0.75881	0.00268063
Armc1	0.734187	0.00268161
Phb2	0.702968	0.00268342
Col4a3bp	0.956708	0.00268714
Maea	0.996215	0.00268731
Timm50	1.10703	0.00269349
Pfkp	1.08139	0.00269558
Nectin2	1.69607	0.00270563
Zfp207	0.699361	0.00270911
Wls	0.664263	0.00271855
Ddx50	0.577788	0.00271855
Ergic3	0.750529	0.00272564
Sv2a	0.683631	0.00272581
Osgep	0.903797	0.0027294
Nsrp1	1.00701	0.0027294
Irf3	1.28388	0.0027294
Phf21a	1.1295	0.00273124
Atp5c1	0.618237	0.0027442
Leo1	1.20491	0.00275358
Ppp3r1	0.79534	0.00278239
Ipmk	0.766451	0.0027885
Mpp5	1.26791	0.00278897
Ldb1	1.23453	0.00279463
Dnal4	0.995666	0.00279463
Ttc14	0.67662	0.00279576
Hs6st1	0.780654	0.00279576
Zcchc7	0.806521	0.00279576
Cfap20	0.639892	0.00280276
Slc7a14	0.646199	0.00281461
Syt14	0.821231	0.00282871
Rnf138	1.08514	0.00282871
Txndc9	0.739849	0.00282976
Gdap1l1	0.878197	0.00283282
Sdr39u1	1.0931	0.00283646
Myl12a	0.817793	0.00283973
Zfp787	0.980439	0.00283973
Snx8	1.57339	0.00284214
Sirpa	0.758401	0.00284214
Gcnt2	0.77919	0.00285291
Mthfd1	0.893969	0.00285291
Prr14l	1.22912	0.00285687
Fam214a	1.05523	0.00287039
Dnaja4	0.699516	0.00287233
Srrm1	0.676384	0.00287719
Tbck	1.31268	0.00288963
Meis3	1.06343	0.00289305
Cdc27	1.221	0.00289823
Dennd1a	1.17807	0.00290195
Rogdi	0.831099	0.00290245
Rce1	0.999767	0.00290296
Cyth2	0.750691	0.00291492
Grpel2	1.1063	0.00292073
Sgpp1	0.820811	0.0029233
Zfand3	0.94938	0.00292942
Arl5a	0.876062	0.00294
Acox1	0.819631	0.00294526
Ncln	1.20612	0.00294607
Tmem181a	1.46448	0.00294867
Stip1	0.883761	0.00294881
Dalrd3	0.80789	0.00294881
Nrbf2	1.08135	0.00295409
Pmm2	1.21126	0.00295908
Bap1	1.28564	0.00296281
T2	0.920322	0.00296281
Eif4g1	0.658208	0.00296453
Prrc2c	0.596955	0.00297613
Tet2	1.09527	0.00297666
Ngrn	0.7343	0.00297688
Syvn1	0.916302	0.00298612
Usp22	0.783625	0.00300165
1700019D03Rik	0.910512	0.00300165
Tkt	0.762523	0.00300551
Cxxc1	1.08152	0.00300605
Txnrd1	0.690009	0.0030087
Ccni	0.690057	0.00302259
Cdc42bpa	0.811724	0.00302465
Kif12	0.710939	0.00303549
Tysnd1	1.11246	0.00303549
Ddx46	0.811756	0.00304031
Tmem42	0.740548	0.00305004
Morf4l1	0.542596	0.00305274
Tmem160	0.673502	0.00306281
Zkscan1	0.879951	0.00306306
Creb3l2	0.652651	0.0030633
Hnrnpul2	0.674917	0.00306502
Osbp	0.728096	0.00306502
Pcmtd2	1.19416	0.00306773
Vps13a	1.12629	0.00306798
Rprd1b	0.778479	0.003071
Ift81	0.786455	0.00307187
Ctdnep1	0.73106	0.00307829
Fbxo6	1.24284	0.00308102
Sf3a1	0.979903	0.00308498
Psmc1	0.742416	0.00308554
0610040J01Rik	0.699329	0.00309417
Rabl6	0.707592	0.00310002
Ears2	1.74282	0.00311368
Phf5a	0.69921	0.00312583
Ndufa5	0.685586	0.00312985
Rps11	0.381442	0.00313703
Maged2	0.752669	0.00315084
Arhgap12	1.2219	0.00315521
Zc3h15	0.675143	0.00316465
Ampd2	0.827043	0.00316904
Nbr1	0.696882	0.00319416
Tmem250-ps	1.03168	0.00319475
Rbm34	1.44648	0.00320233
Nav2	0.688334	0.00320233
Rpl22	0.595272	0.00320832
Fosl2	1.07848	0.00321052
Arih1	0.717903	0.00321787
Tmem55b	0.733224	0.00322422
Mapk3	0.661408	0.00322422
Rapgef4	0.777993	0.00324358
Spag9	0.734452	0.00324645
Zbtb20	0.534873	0.00325931
Scaf1	0.99576	0.00325931
Tlk2	1.01021	0.00325931
Washc3	0.787488	0.00326574
Sec23ip	0.683273	0.00326574
Mrps5	0.966019	0.00326962
Paip2b	0.803539	0.00327121
Tcta	0.778622	0.00328947
Dgkh	0.77238	0.00328947
Usp14	0.803207	0.00329107
Psmd11	0.681606	0.00330717
Cox5b	0.546288	0.00331275
Hp1bp3	0.756406	0.00331726
Sbno1	0.638693	0.00331726
Fubp3	1.04934	0.00331726
Mpdu1	1.08798	0.00332145
Sap18	0.729443	0.00332145
Exoc4	0.93297	0.00332145
Mob2	0.919198	0.00333137
Tbc1d22b	0.979495	0.00333566
Gng4	0.62076	0.00333828
1810022K09Rik	0.684355	0.00333958
Sacm1l	0.739288	0.00334621
BC004004	0.705309	0.00335119
Tnks	0.840982	0.00335483
Mtmr10	1.675	0.00337257
Mllt10	0.868135	0.0033985
Vps28	0.686826	0.00341169
Setd5	0.744322	0.00342354
Yipf2	0.662502	0.00342354
Rpl37	0.371087	0.00344332
Reps2	1.23257	0.0034639
Stub1	0.643395	0.00346628
Mospd2	1.3327	0.00349289
Psip1	0.681912	0.00349841
Angel2	0.853556	0.0035186
Trappc3	0.776169	0.00352067
Fam114a2	0.779824	0.00352518
Ahcyl1	0.654481	0.00354305
Zfp655	1.23175	0.00356737
Kmt5a	1.00146	0.00356805
Ehmt2	0.794332	0.00357039
Strbp	0.79364	0.00357039
Hnrnpdl	0.652011	0.00357039
Aurkaip1	0.677334	0.00357039
Mlf2	0.66397	0.00357039
Ticam1	1.49975	0.00357711
Insig1	0.56608	0.00358312
Vps37a	0.620423	0.00358416
Psme2	0.695199	0.00360552
Vrk3	1.11307	0.00361048
Rnf126	0.90387	0.00361048
Cops4	0.704586	0.00362229
Dmxl1	0.812369	0.00362406
Lyrm2	0.929486	0.00363375
Cox5a	0.621582	0.00363589
Poldip3	0.708278	0.00364525
Mrs2	1.07202	0.00365098
Ntan1	0.774043	0.00365098
Nsd1	0.690214	0.00365098
Dusp16	1.62307	0.00365711
Crybb3	0.761011	0.00368944
Vapa	0.59486	0.00369345
Eif4ebp1	0.665903	0.00370148
Cacna1a	0.828682	0.00370403
Nsmce1	0.822161	0.00370988
Ctsa	1.04805	0.00371023
Abat	0.850138	0.00371903
Zc3h3	0.753572	0.00372528
Taf10	0.667943	0.00375074
Phf1	0.89309	0.00375074
[truncated: 12,178 more rows]

## Sheet: WT AT 3
Gene symbol	Log FC	BH-adjusted p-value
Iapp	6.24745	3.81128e-72
Gm42418	3.08997	1.97686e-61
Rpl41	1.77985	1.02345e-57
mt-Co1	2.68468	8.36818e-53
Actb	2.09253	1.84109e-50
Ftl1	2.35128	1.25906e-45
Fth1	1.08316	1.80423e-26
mt-Co2	2.09861	8.77831e-25
Ptma	1.08871	1.47323e-24
G6pc2	1.19516	2.6203e-19
Ccnd2	0.994597	8.8931e-19
mt-Nd4	1.2664	1.49406e-18
Ero1lb	0.83033	8.06384e-17
mt-Nd1	0.898962	5.57249e-14
Cpe	0.587216	7.19825e-13
Sec61b	0.616686	8.6787e-13
Rplp0	0.527244	5.3868e-12
mt-Atp6	1.18573	2.77193e-09
Rpsa	0.384768	7.52871e-09
Rplp1	0.530279	2.42122e-08
Actg1	0.684905	2.51434e-08
Oaz1	0.48628	1.82386e-07
Tmsb4x	0.488809	3.38075e-07
Peg3	0.557195	1.62499e-06
Acly	0.350336	4.68403e-06
Serf2	0.546182	1.64813e-05
Ppp1r1a	0.515949	1.72835e-05
Pam	1.20082	2.17129e-05
Rps20	0.156731	3.88644e-05
mt-Cytb	0.486005	0.00027178
Rps29	0.277242	0.000414484
Rps21	0.227884	0.000577697
P4hb	0.768415	0.00106454
Sec61g	0.127031	0.0027735
Scg2	0.0574358	0.00302291
Papss2	0.874992	0.00418261
Syt13	0.555107	0.00885895
Pdcd4	1.22659	0.009052
Camk2n1	0.0937195	0.0102776
Cox8a	0.0498139	0.012791
Abhd2	1.58071	0.0159835
Gcg	1.15104	0.0170256
mt-Nd5	0.177261	0.0194689
Gng12	0.500194	0.0218961
Kdelr2	0.892165	0.0410926
Prlr	0.537971	0.0608257
Prkacb	0.663082	0.0876076
Rps24	-0.201293	0.0974511
Spock2	0.829731	0.148807
mt-Nd3	0.0242879	0.149845
Atp2a2	0.0968737	0.156729
Jund	-0.095413	0.160843
Rpl39	0.265673	0.187677
mt-Co3	0.177944	0.203735
Rps2	-0.106102	0.292247
Aes	0.0948241	0.393533
Serp1	0.261072	0.396234
Selenop	0.535635	0.400133
Prss53	0.17291	0.415263
Gm10076	0.541244	0.435898
Cd164	0.285844	0.435898
Arf1	0.29157	0.471307
mt-Nd4l	0.463207	0.477633
Rpgrip1	1.94168	0.51955
Psap	0.0430507	0.559676
Sec61a1	0.536323	0.559974
Uqcc2	-0.100521	0.580732
Meg3	-0.214067	0.632138
Insig1	0.871873	0.673108
Eif4g2	0.399952	0.788809
Mt1	0.192428	0.846117
Rps12	0.0664187	0.913882
Wnt4	0.143888	0.931041
mt-Nd2	-0.0560246	0.94053
Stat3	0.387721	0.947628
Slc39a1	1.19952	0.955225
Socs5	1.33986	0.984064
Rpl13	-0.316268	0.986849
Ccnyl1	1.89174	0.995977
Gpx3	1.1679	0.995977
Tspoap1	2.06831	0.995977
Tgoln1	0.418644	0.995977
Wtap	1.20596	0.995977
Gm12359	2.61845	0.995977
Pik3cg	3.55989	0.995977
Crebl2	1.17854	0.995977
Fut1	2.98075	0.995977
Mki67	2.22323	0.995977
Zranb3	1.7953	0.995977
Tcf24	1.0208	0.995977
Plvap	2.15983	0.995977
Apold1	1.75246	0.995977
Rhof	2.73553	0.995977
Rab9b	1.52394	0.995977
Pcdhb17	1.88584	0.995977
Cldn1	2.82391	0.995977
Syt17	2.52959	0.995977
Arl15	1.35417	0.995977
Ncf2	5.08562	0.995977
Gm38039	4.12866	0.995977
Ednrb	3.21181	0.995977
Nhsl1	1.97398	0.995977
Gm16486	4.03707	0.995977
Rab15	3.85797	0.995977
Zfp804b	2.6276	0.995977
Gm34882	4.13327	0.995977
Artn	4.10676	0.995977
Rab26	2.36263	0.995977
Adora2a	1.87116	0.995977
Xrcc3	1.40776	0.995977
Gm43848	1.80778	0.995977
Mef2c	2.305	0.995977
Ndst2	1.27205	0.995977
Kcnd1	1.44934	0.995977
Slc16a13	2.31503	0.995977
Accs	1.38157	0.995977
Tmem150cos	3.29511	0.995977
Zfp712	2.55551	0.995977
S100a16	2.06673	0.995977
Thbs1	1.59276	0.995977
Zdhhc9	1.75751	0.995977
Suv39h1	1.74656	0.995977
Egr2	2.45329	0.995977
Pappa2	1.06422	0.995977
Sdr42e1	2.26308	0.995977
St6galnac2	2.49199	0.995977
Gm4707	2.10549	0.995977
Slc12a3	1.48418	0.995977
Smad3	3.43644	0.995977
Gm15834	2.40748	0.995977
Pgbd1	1.584	0.995977
Pabpc1l	1.53863	0.995977
Pot1b	2.47678	0.995977
Hells	3.08728	0.995977
Zbtb20	0.334543	0.995977
Cox7a1	1.49486	0.995977
D930020B18Rik	2.04643	0.995977
Xrcc2	1.88114	0.995977
Nespas	3.06763	0.995977
Gm20186	1.14191	0.995977
Fbxw8	1.08285	0.995977
D630039A03Rik	1.09443	0.995977
Gm49085	1.90565	0.995977
Csdc2	2.61249	0.995977
Ctla2a	2.38503	0.995977
Top2a	2.05669	0.995977
Il11	1.84589	0.995977
Pdp1	1.30597	0.995977
Mamld1	2.16899	0.995977
Gm45902	1.71532	0.995977
Gm31597	2.35853	0.995977
Hes7	2.44279	0.995977
Tyro3	1.86095	0.995977
Chsy1	2.16352	0.995977
Sprr1a	2.24716	0.995977
Slc2a13	1.25082	0.995977
Stard6	1.22753	0.995977
Irx2	1.87478	0.995977
Farp2	1.36816	0.995977
Narf	1.46526	0.995977
Klhl33	2.43123	0.995977
Msn	1.55349	0.995977
Kank2	1.64781	0.995977
Zdhhc15	1.71195	0.995977
Gm26617	2.31561	0.995977
Stk32b	1.18805	0.995977
Pim1	1.14212	0.995977
Bach2	1.58174	0.995977
Frmd6	1.23349	0.995977
Tenm4	1.2961	0.995977
Ano7	2.22659	0.995977
B3galt1	1.28721	0.995977
Tmem198b	1.66349	0.995977
Gm35315	2.26106	0.995977
Rncr4	1.91662	0.995977
Gm44777	1.75966	0.995977
Rps6ka1	1.30399	0.995977
Srgn	1.46308	0.995977
Cyth4	1.92793	0.995977
Catsper4	2.19881	0.995977
Gm31816	0.822041	0.995977
Klhl40	3.19823	0.995977
Grem2	2.89428	0.995977
Gm36423	2.82775	0.995977
Gm9936	4.28463	0.995977
Plcl1	2.79468	0.995977
Xist	4.80027	0.995977
E130018N17Rik	3.66263	0.995977
1700095J03Rik	4.06276	0.995977
Rbp7	3.56127	0.995977
Gm43000	3.37756	0.995977
Ttll9	3.61097	0.995977
4930452B06Rik	3.73076	0.995977
Adam8	2.65477	0.995977
Tmem95	3.3737	0.995977
Slc16a5	4.07176	0.995977
Sned1	3.46883	0.995977
Adhfe1	3.89232	0.995977
Gm16677	2.85812	0.995977
2810429I04Rik	2.78539	0.995977
Slfn5	4.22862	0.995977
Gm11431	2.75288	0.995977
Tmem221	2.77957	0.995977
Cacnb1	1.92865	0.995977
Adgrf5	1.59419	0.995977
AI839979	1.15873	0.995977
Gm12758	2.04766	0.995977
Mrap2	1.58751	0.995977
Oas3	1.12166	0.995977
Gm43689	1.5474	0.995977
Ubash3b	1.2037	0.995977
Wfdc17	3.19698	0.995977
Mc1r	3.00517	0.995977
2310001H17Rik	3.33323	0.995977
Slc22a21	3.46811	0.995977
Gm42517	3.42866	0.995977
Mecom	3.26691	0.995977
Nuf2	3.77782	0.995977
Gm42957	2.66628	0.995977
Mb21d1	3.27983	0.995977
Prdm14	2.83263	0.995977
Fignl1	3.17416	0.995977
AC135964.1	2.5088	0.995977
Gm47414	3.28025	0.995977
0610039K10Rik	3.14177	0.995977
A830009L08Rik	3.97856	0.995977
Batf3	2.96352	0.995977
Tmem40	2.46648	0.995977
Bcat1	3.37612	0.995977
Mgat5b	3.50084	0.995977
Hsf5	2.7442	0.995977
Efcab5	2.82995	0.995977
Ccdc87	3.91162	0.995977
Gm15541	3.43306	0.995977
Gm26619	3.51775	0.995977
Samd5	2.84242	0.995977
Ehd2	2.61336	0.995977
Ptgs2	2.67857	0.995977
Cnih2	1.65001	0.995977
Gm14302	2.33179	0.995977
Gm15734	1.87975	0.995977
Gm26944	1.74788	0.995977
Cacna1f	1.53607	0.995977
Gm20721	1.66252	0.995977
Ece2	1.47223	0.995977
Pcdhb11	1.90635	0.995977
Eda	2.06118	0.995977
Reln	1.17586	0.995977
Ccl2	1.0709	0.995977
Hbb-bs	0.0746641	0.995977
Nfia	1.06279	0.995977
Gm45733	2.50083	0.995977
Fgf11	2.19323	0.995977
Gimap6	3.35129	0.995977
1700067K01Rik	3.59685	0.995977
Gkn3	3.38492	0.995977
Gm15445	3.20919	0.995977
Gm16196	2.38039	0.995977
Mboat1	2.22952	0.995977
Impg2	2.6245	0.995977
Adcy4	3.21372	0.995977
Naip5	2.88138	0.995977
Cdc6	3.04844	0.995977
Adgrl4	3.02045	0.995977
Gm39302	2.31358	0.995977
4930544M13Rik	3.32882	0.995977
4930589L23Rik	2.73946	0.995977
Myof	2.89802	0.995977
Slc2a10	2.5159	0.995977
Mctp2	2.18064	0.995977
S1pr1	2.87903	0.995977
5730507C01Rik	2.8392	0.995977
Pde1a	2.80834	0.995977
Tns1	2.86559	0.995977
Ankrd23	2.34966	0.995977
Fam229a	2.28471	0.995977
Sox13	1.86704	0.995977
Fam166a	1.35865	0.995977
Lcn2	1.71301	0.995977
Gm28535	1.50146	0.995977
AC157583.2	1.13067	0.995977
Ccdc88c	1.07749	0.995977
Mt2	-0.0174031	0.995977
1700003E16Rik	2.19505	0.995977
Osbpl10	1.64668	0.995977
Dnajc28	1.52588	0.995977
4930429F24Rik	2.34236	0.995977
Vstm2b	2.45598	0.995977
4833412C05Rik	2.14593	0.995977
Dtl	3.23571	0.995977
Gm17250	3.25074	0.995977
Fam26f	1.93435	0.995977
Omp	3.62999	0.995977
Neil3	3.70413	0.995977
Arhgef37	2.67661	0.995977
Nlrc4	3.14845	0.995977
1700112D23Rik	1.91894	0.995977
Apobec2	1.84485	0.995977
Gm28731	1.75773	0.995977
Mtfr2	1.91047	0.995977
Egln3	2.0734	0.995977
8030443G20Rik	1.66156	0.995977
4930403P22Rik	1.85772	0.995977
Nid1	1.9461	0.995977
Hba-a2	0.408358	0.995977
Gm14698	1.06339	0.995977
Rassf2	1.97123	0.995977
Atad3aos	1.71094	0.995977
Fbxo41	1.20955	0.995977
Plpp3	1.36451	0.995977
Akr1d1	2.58213	0.995977
Sh3bgrl2	2.27045	0.995977
Tube1	2.60508	0.995977
Gm46447	2.68286	0.995977
4930502A04Rik	2.70046	0.995977
Gm26541	2.79798	0.995977
Fcgbp	3.2317	0.995977
Gm12905	3.09985	0.995977
Rnf125	2.42378	0.995977
Rimbp3	1.85206	0.995977
B3gnt2	2.0026	0.995977
Zfp185	2.4167	0.995977
Gm16308	2.21894	0.995977
Spx	2.18687	0.995977
Lpxn	2.3783	0.995977
Icam2	2.508	0.995977
1110002E22Rik	2.26568	0.995977
Cmtm3	1.83842	0.995977
Usp49	1.01436	0.995977
Kcna2	1.37007	0.995977
Zfp934	1.31183	0.995977
Epha1	1.62555	0.995977
Mcm8	1.7081	0.995977
Pask	1.55739	0.995977
Trnp1	1.49661	0.995977
Diaph3	2.71151	0.995977
Tmie	2.79782	0.995977
Gm26982	1.14667	0.995977
Pcdhb13	2.31432	0.995977
Dtna	2.37617	0.995977
Kcnq2	2.04452	0.995977
Gm39526	1.99368	0.995977
Asprv1	1.93306	0.995977
9430002A10Rik	2.61418	0.995977
Gk	1.51253	0.995977
Rgs5	1.42131	0.995977
4933432I09Rik	1.29645	0.995977
Adgrd1	0.887071	0.995977
Chaf1a	0.680682	0.995977
Rab31	0.979342	0.995977
D130020L05Rik	0.524858	0.995977
Nek11	1.60352	0.995977
4933440M02Rik	1.36598	0.995977
Gm26521	1.23823	0.995977
Gm48045	1.36664	0.995977
Tmem52	1.79556	0.995977
Gm31513	1.58526	0.995977
Gm29650	1.41348	0.995977
Gm26840	2.30778	0.995977
Podxl	2.58379	0.995977
Ebf4	1.8159	0.995977
Gm17102	2.14503	0.995977
Dlc1	2.67667	0.995977
Ly6c1	3.01198	0.995977
Gm43403	2.44621	0.995977
AC164424.1	1.98675	0.995977
Fam163a	2.47105	0.995977
Kdr	1.93066	0.995977
Egr3	1.54958	0.995977
Gm49207	1.51215	0.995977
Egr4	2.06827	0.995977
1700110K17Rik	0.69275	0.995977
Emp1	1.92341	0.995977
Zbp1	1.25361	0.995977
Adamtsl5	0.630593	0.995977
Ptprn	0.377955	0.995977
Stmn1	1.25398	0.995977
Ube2cbp	1.51945	0.995977
Lin28a	1.7151	0.995977
Ttc34	1.69413	0.995977
F10	1.65621	0.995977
Fosl1	1.00442	0.995977
Kiss1r	1.30122	0.995977
Kdm6b	0.875061	0.995977
B3gntl1	1.42235	0.995977
Efcab9	2.02908	0.995977
Metrn	1.67755	0.995977
Myom1	1.95644	0.995977
Myrf	1.61551	0.995977
Ksr1	1.99424	0.995977
Gm13544	1.53614	0.995977
AC129328.1	1.05034	0.995977
Tgfb3	2.14286	0.995977
Gm26624	1.54223	0.995977
Gm7854	1.9547	0.995977
Ddx11	2.02383	0.995977
6720489N17Rik	1.27188	0.995977
Gm26901	1.9321	0.995977
Hist1h2bg	2.58681	0.995977
Fblim1	1.41597	0.995977
Abcc2	1.98594	0.995977
Gm16712	1.93747	0.995977
Wwtr1	0.686198	0.995977
Oxtr	1.2889	0.995977
Kctd17	0.862862	0.995977
Psd4	1.1939	0.995977
Srsf12	1.91464	0.995977
Trim5	1.71605	0.995977
4933417E11Rik	1.64259	0.995977
Zfp951	1.96894	0.995977
Tph2	1.18664	0.995977
Arhgap11a	1.19695	0.995977
Mctp1	0.804077	0.995977
Ptges	1.28658	0.995977
Marcksl1	1.18497	0.995977
Stc1	2.40618	0.995977
Gm37768	1.37913	0.995977
Rhbdf1	1.68155	0.995977
Rad54l	1.86652	0.995977
Spag4	1.52246	0.995977
Gm39228	2.58346	0.995977
Eef1a2	1.36158	0.995977
Il4i1	1.78042	0.995977
Cap2	1.83384	0.995977
Gpr160	2.53821	0.995977
5730422E09Rik	1.40189	0.995977
Prox2os	1.22714	0.995977
Gm13572	2.41154	0.995977
Cd14	1.77518	0.995977
Cacna1h	1.04512	0.995977
Ets1	1.54463	0.995977
Cyba	1.31303	0.995977
Gm7324	1.01581	0.995977
4933433G15Rik	1.30465	0.995977
Nlgn1	1.91675	0.995977
Dennd2a	2.13775	0.995977
Grin2d	1.48933	0.995977
Gm13565	1.18236	0.995977
Zmynd12	1.30452	0.995977
Gm35339	1.71571	0.995977
Cntd1	1.81212	0.995977
Gm26737	1.43054	0.995977
Gm12830	1.79633	0.995977
A3galt2	1.298	0.995977
Gm29675	1.33344	0.995977
Kcnab2	1.1451	0.995977
Adh7	2.45102	0.995977
Gm26882	2.24743	0.995977
Gm16133	2.06834	0.995977
Dnah10	2.51876	0.995977
2210008F06Rik	1.94781	0.995977
Tmprss9	1.07081	0.995977
Dram1	1.7207	0.995977
B4galt1	0.998091	0.995977
Gmnn	0.995632	0.995977
Arhgap6	1.47771	0.995977
Gm28529	1.30357	0.995977
Swap70	1.88366	0.995977
Gm3604	0.891759	0.995977
1700029I15Rik	0.828687	0.995977
Syt4	0.517216	0.995977
Pde4a	1.13812	0.995977
Usp43	1.31106	0.995977
Slc39a2	2.13463	0.995977
Gdf9	1.30877	0.995977
Nudt17	1.45223	0.995977
Zfp433	2.36711	0.995977
Gm14412	2.35806	0.995977
Adamts1	1.82105	0.995977
Pfkfb1	2.4599	0.995977
Cby3	1.53046	0.995977
Gm31834	1.41319	0.995977
Hic1	1.80795	0.995977
Rerg	1.08254	0.995977
Fignl2	2.18107	0.995977
Ube2u	2.07615	0.995977
Gm3772	1.3457	0.995977
Nxpe4	0.982652	0.995977
Gm47392	1.00409	0.995977
Tinagl1	0.936836	0.995977
Gpr179	0.320895	0.995977
Oas1c	1.39548	0.995977
Cspg5	0.966579	0.995977
9130604C24Rik	1.25381	0.995977
Spata33	0.870949	0.995977
Dok3	0.802307	0.995977
Rdh16f2	1.41862	0.995977
Tcf19	1.38826	0.995977
Gm527	1.22333	0.995977
4931414P19Rik	1.1853	0.995977
A030005L19Rik	2.30596	0.995977
A230065N10Rik	1.61523	0.995977
Ttll11	1.38541	0.995977
Iqsec1	1.16785	0.995977
Zer1	0.891765	0.995977
Sparc	0.112042	0.995977
Gm16685	2.29907	0.995977
Ckap2l	1.66021	0.995977
Il27	1.91578	0.995977
9930111J21Rik2	1.42813	0.995977
4930592C13Rik	1.50011	0.995977
Sgip1	1.48999	0.995977
Cuzd1	1.84034	0.995977
Lrfn2	0.993922	0.995977
Xrra1	1.9554	0.995977
A930038B10Rik	1.58981	0.995977
B3gat1	2.08493	0.995977
A830052D11Rik	1.64653	0.995977
Tbx6	1.73663	0.995977
Sdc1	1.44469	0.995977
AC154438.1	2.35396	0.995977
Gm47079	1.04604	0.995977
Zfp36l1	1.40745	0.995977
Ankrd45	0.806012	0.995977
Gm11588	0.550444	0.995977
4921507P07Rik	0.554238	0.995977
Trim30a	0.40515	0.995977
Fbxo10	1.12721	0.995977
Cldn12	1.03545	0.995977
Cenpm	1.52769	0.995977
Gm43597	1.32776	0.995977
C230037L18Rik	1.29797	0.995977
Gm26664	1.52005	0.995977
Fbxl22	1.22717	0.995977
Atp8b5	0.668089	0.995977
Gm10366	0.585417	0.995977
Gm6566	0.805667	0.995977
Mrnip	0.159945	0.995977
Nckap5	1.0697	0.995977
Ppp2r2c	1.43852	0.995977
Dclre1b	1.18976	0.995977
Gpr162	1.76067	0.995977
Gm15612	1.25805	0.995977
Gm16035	1.1348	0.995977
Casc1	1.93191	0.995977
Gm14005	1.63293	0.995977
Arhgef38	1.26301	0.995977
Xdh	1.52897	0.995977
4930404N11Rik	1.93943	0.995977
Gm29427	1.78729	0.995977
Ccdc106	2.05803	0.995977
Crim1	2.31649	0.995977
Gm12802	1.7213	0.995977
Kif23	1.33983	0.995977
Gm38408	0.896743	0.995977
Nr2f2	1.46718	0.995977
Ifit1bl1	1.298	0.995977
Fhl4	0.654585	0.995977
Ccl3	0.537666	0.995977
Gm20075	0.76568	0.995977
Igfbp3	0.880392	0.995977
Ngb	0.0296171	0.995977
Gm28557	0.156344	0.995977
Nedd9	0.734557	0.995977
Akap12	1.68484	0.995977
Psd3	1.20768	0.995977
Zc3h12d	1.76216	0.995977
Brip1	2.29629	0.995977
Syce1	1.47532	0.995977
1700042O10Rik	2.05712	0.995977
B3gnt8	0.917268	0.995977
Gm16741	1.87473	0.995977
Yap1	1.56645	0.995977
Card10	1.73589	0.995977
Gm13199	1.10546	0.995977
Nyap2	2.14734	0.995977
Kirrel2	1.23037	0.995977
Slco4a1	1.25945	0.995977
Cys1	1.8907	0.995977
4930555F03Rik	1.07782	0.995977
Parvb	1.2789	0.995977
Tnfaip8l1	1.10318	0.995977
Ly6a	1.20312	0.995977
Lgals1	0.0412143	0.995977
Arnt2	1.04119	0.996132
2700081O15Rik	0.666356	0.996561
Lpar2	0.825808	0.996561
Tfeb	1.18168	0.996561
Zfp566	0.929353	0.996561
Mmp23	1.23259	0.996561
Prr15	1.56173	0.996561
Dhrs13os	1.7912	0.996561
Gm10814	1.05606	0.996561
1700028K03Rik	0.923086	0.996561
Gm20517	1.30433	0.996561
Zfp454	0.940954	0.996561
Tmem116	1.0603	0.996561
1700109H08Rik	0.999251	0.996561
Gnal	0.794428	0.996561
Kcnmb4os2	1.03133	0.996561
Sbk2	1.0618	0.996561
Spdl1	1.63954	0.996561
Id1	1.15015	0.996561
Prnp	0.127164	0.996561
Gm17399	-0.260469	0.996561
Esm1	-0.218915	0.996561
Mre11a	1.08316	0.997041
Gipc2	0.89682	0.997041
Zfp382	1.21498	0.997041
Ccdc152	1.31665	0.997041
Scd1	1.01418	0.997041
Gm28151	1.02609	0.997041
Nek10	1.26445	0.997041
Fn3krp	0.783685	0.997041
Syngr3	0.863941	0.997041
Armc4	1.14045	0.997041
Kifc2	0.816637	0.997041
AA467197	0.629479	0.997041
Pcdhb16	1.95382	0.997041
Mcam	1.92594	0.997041
Wfikkn1	0.650395	0.997041
Il20rb	1.66423	0.997041
Mms22l	1.39925	0.997041
Slc22a5	1.92107	0.997041
Brinp1	1.12829	0.997041
Slc22a2	1.61147	0.997041
Cdnf	1.54089	0.997041
Cdca8	1.17287	0.997041
AA986860	0.648622	0.997041
Tm4sf1	1.30806	0.997041
Adam4	0.835423	0.997041
Gm35696	0.481351	0.997041
Dyx1c1	0.500096	0.997041
Plk5	-0.118768	0.997421
Serpine1	-0.562212	0.99744
Gm41177	0.657673	0.997498
Pdyn	0.950024	0.997498
Zscan20	1.34712	0.99756
Zkscan4	1.48651	0.99756
Gm11423	0.937088	0.99756
1700011D18Rik	0.858146	0.99756
Ppm1m	1.38208	0.99756
Kcnk10	1.063	0.99756
Fam212a	0.545807	0.99756
Zfp580	1.08983	0.99756
Gm14322	0.233669	0.998022
Gm26733	0.695614	0.998128
Gchfr	1.00641	0.998128
Tst	0.574745	0.998128
Tgm5	1.6399	0.998128
Gm2694	1.55769	0.998128
Gm15420	1.10479	0.998128
Gm33050	0.477801	0.998128
A930016O22Rik	1.07529	0.998128
Tgfb1	0.98363	0.998128
Ccl5	0.392438	0.998128
Gm3739	-0.507347	0.998217
A430105I19Rik	0.966569	0.998217
Fam126a	1.00549	0.998217
S1pr2	1.75552	0.998443
Gm45495	1.04444	0.998443
Rnf165	0.830149	0.998443
Gm43579	0.884471	0.998443
Bcl2l14	0.913833	0.998443
Ranbp17	1.35207	0.999048
Sash1	1.57602	0.999048
F7	2.09415	0.999048
Hykk	1.77996	0.999048
Gm31992	1.04294	0.999048
4930470P17Rik	1.03513	0.999048
Psme2b	1.43396	0.999048
Zfp456	0.888283	0.999048
Tmem139	0.649274	0.999048
Rbm3os	1.20077	0.999048
1700013F07Rik	0.968166	0.999048
Zfand4	0.313049	0.999048
Slc29a2	0.255332	0.999048
2700033N17Rik	0.768356	0.999433
Zfp947	1.68427	0.99925
Ube2ql1	0.83066	0.99925
Rab4b	0.381663	0.998443
Mybl1	1.44776	0.998443
Gm44647	0.931872	0.998443
Gm38394	0.631331	0.998443
A430110L20Rik	1.42699	0.998443
Gm9844	1.1137	0.998443
Esyt3	1.06956	0.998443
6330562C20Rik	0.746401	0.998443
Rnasek	1.03868	0.998443
Akna	1.24454	0.998443
Prss41	0.497776	0.998443
Ano9	1.27931	0.998443
Sp6	2.05424	0.998443
Mfsd4b1	1.31265	0.998443
Snn	1.14599	0.998443
Cep152	-0.345793	0.998443
Gm15418	-0.552212	0.998443
Hist1h2bh	0.707952	0.998174
Gm14443	0.771484	0.998174
Pbx4	0.603728	0.998174
Myo7a	0.861703	0.998174
Mfge8	0.263603	0.998128
Ppcdc	0.776245	0.997928
6430573P05Rik	1.12147	0.997879
Pik3r5	1.81902	0.99756
Gm4814	0.823819	0.99756
Zfp781	0.957284	0.99756
Tppp	1.31112	0.99756
Zbtb7c	0.545937	0.99756
Tmem79	1.41333	0.99756
Mmp16	1.01641	0.99756
Prr22	1.92027	0.99756
Gng7	1.12317	0.99756
Tmem254a	0.492138	0.99756
Dnase1l1	0.197462	0.99756
Cxcl2	0.272504	0.99756
Ebi3	1.43948	0.99756
Slc35e3	1.09725	0.99756
Wdtc1	0.951738	0.997498
Garem1	1.10007	0.997041
Dna2	0.967481	0.997041
Hist4h4	1.39915	0.997041
Scnn1a	1.07287	0.997041
Gm14154	1.52736	0.997041
Tvp23a	1.50938	0.997041
Lrrk1	0.731031	0.997041
Lgals9	0.415106	0.997041
Gm19345	0.421523	0.997041
Gm11549	-0.00071427	0.997041
Zfp691	1.03689	0.997041
Spink10	-0.403219	0.997041
Palmd	-0.737738	0.997041
Kif21b	-0.835644	0.997041
H2-Eb1	-1.08029	0.997041
Rrm2	0.705451	0.996561
Tspan2os	0.721363	0.996561
E2f7	0.830548	0.996561
1190005I06Rik	0.951906	0.996561
Susd1	1.32758	0.996561
Tarbp1	1.02776	0.996561
Pcdhb20	0.45326	0.996561
Gm26759	0.380643	0.996561
Tmem35b	0.597631	0.996561
Gpr62	0.914458	0.996561
Pola2	1.22979	0.996561
Rad52	1.15245	0.996561
Dctd	1.21615	0.996561
Gm42997	0.516119	0.996561
Panct2	1.92863	0.996561
Blm	0.992284	0.996561
Zfp773	0.997953	0.996561
Gm19325	0.38548	0.996561
Sall1	1.63768	0.996561
Knstrn	0.947756	0.996561
Gm9938	1.05918	0.996561
Wwc2	0.75142	0.996561
Zfp276	1.40242	0.996561
Cd93	-0.23228	0.996561
5033403F01Rik	-0.526908	0.996561
Enho	0.10626	0.996561
Amer3	0.928041	0.995977
Gm30122	1.18074	0.995977
Katnal2	1.02143	0.995977
Cfap77	0.725207	0.995977
Sfxn5	1.01373	0.995977
Arg1	0.519033	0.995977
Ifit2	0.588941	0.995977
Fam217b	0.949247	0.995977
Fgf1	1.23087	0.995977
Ammecr1	1.25481	0.995977
Ppp1r14d	0.653537	0.995977
Mcm5	0.966639	0.995977
Gpr157	0.704129	0.995977
Arhgef6	0.646407	0.995977
Hist1h2br	0.804661	0.995977
Zfp872	0.944211	0.995977
L3hypdh	0.533969	0.995977
1700105P06Rik	0.656005	0.995977
CAAA01147332.1	1.62182	0.995977
Timm23	1.38127	0.995977
Olfr1238	0.0314344	0.995977
Lag3	1.05691	0.995977
Gm3055	0.954406	0.995977
Pthlh	0.239316	0.995977
Gm15816	-0.11533	0.995977
Arntl2	0.0960109	0.995977
Dcn	-1.85256	0.995977
Gm26542	-0.603174	0.995977
Gm29019	-0.84792	0.995977
1700028I16Rik	-19.868	0.995977
2610027F03Rik	-19.7896	0.995977
Fndc1	-19.7559	0.995977
Gstt3	-20.3273	0.995977
Lrrc23	-19.7118	0.995977
Jcad	-20.1784	0.995977
Ddias	-19.7012	0.995977
Cfap70	-19.7017	0.995977
Kcp	-19.6687	0.995977
Adamtsl4	-19.7578	0.995977
2610206C17Rik	-19.5102	0.995977
Gm9465	-19.7256	0.995977
Phlda2	-19.6369	0.995977
Grm1	-19.7449	0.995977
Ace	-20.0336	0.995977
Gm45441	-19.7956	0.995977
Ly6g5b	-19.845	0.995977
Grpr	-19.885	0.995977
Adamts10	-19.8153	0.995977
Cfap157	-19.8998	0.995977
Kcnj13	-19.807	0.995977
Srp54b	-19.747	0.995977
Stard9	-19.7525	0.995977
2600014E21Rik	-19.678	0.995977
Lrrn4cl	-19.8145	0.995977
1700064H15Rik	-19.6983	0.995977
Csn3	-19.7112	0.995977
Srl	-19.6488	0.995977
Gabre	-19.84	0.995977
Eln	-21.0058	0.995977
Ggt1	-19.6687	0.995977
Gad1os	-19.868	0.995977
C1qtnf1	-19.5088	0.995977
Jakmip2	-19.8088	0.995977
Gm39459	-19.7745	0.995977
Stpg2	-19.7097	0.995977
Ston1	-19.7901	0.995977
2900052N01Rik	-19.7129	0.995977
Gm40893	-19.6981	0.995977
L3mbtl1	-19.9582	0.995977
Pcdh8	-19.9094	0.995977
Gm43738	-19.9677	0.995977
Trac	-19.7418	0.995977
5330413D20Rik	-19.7598	0.995977
Fam110c	-19.6306	0.995977
Prkch	-19.7583	0.995977
Tox2	-19.6554	0.995977
Fam124a	-19.8683	0.995977
4933430I17Rik	-19.7108	0.995977
6330576A10Rik	-19.6586	0.995977
Dapk2	-19.8054	0.995977
Tnfsfm13	-19.7006	0.995977
Dpt	-20.6154	0.995977
Pcdhb3	-19.8574	0.995977
Lcat	-20.0755	0.995977
Pcdhga1	-19.7904	0.995977
Pcdh10	-19.6196	0.995977
Dkk3	-19.7097	0.995977
Pcna-ps2	-19.7699	0.995977
Tspan12	-19.8304	0.995977
Klkb1	-19.7551	0.995977
Dab1	-19.6632	0.995977
4930471D02Rik	-19.6403	0.995977
Gm44686	-19.6782	0.995977
Ttc21a	-19.7444	0.995977
Nuggc	-19.5755	0.995977
4930568G15Rik	-19.7194	0.995977
4930444P10Rik	-19.8724	0.995977
Col18a1	-19.7446	0.995977
Gpr165	-19.745	0.995977
D930007P13Rik	-20.0011	0.995977
Exo1	-19.6969	0.995977
Atp6v1c2	-19.7999	0.995977
4933405D12Rik	-19.8756	0.995977
4933405O20Rik	-19.7437	0.995977
Trip13	-19.6655	0.995977
Gpihbp1	-19.8859	0.995977
Tmem30c	-19.8033	0.995977
Syde1	-19.7144	0.995977
Fetub	-19.7841	0.995977
Uchl4	-19.6789	0.995977
A930002H24Rik	-19.9614	0.995977
Nrxn3	-20.1123	0.995977
Kif15	-19.7398	0.995977
Cp	-20.2667	0.995977
Loxl1	-20.429	0.995977
Ugt1a7c	-19.4841	0.995977
P2rx6	-19.8221	0.995977
Gm43136	-20.2358	0.995977
Ces1b	-19.8993	0.995977
Nrg4	-19.6955	0.995977
Fgf22	-19.7827	0.995977
Taf9	-19.8168	0.995977
Filip1l	-20.5254	0.995977
Fkbp10	-20.111	0.995977
Syk	-19.5725	0.995977
Gp9	-19.7562	0.995977
Lhpp	-19.7017	0.995977
9330182O14Rik	-19.5188	0.995977
2900072N19Rik	-19.9128	0.995977
9330198I05Rik	-19.6003	0.995977
Fam228a	-19.7329	0.995977
Kif4	-19.7231	0.995977
Tmem171	-19.9156	0.995977
H2al1m	-19.6789	0.995977
Gm4353	-19.6361	0.995977
Bmp3	-19.8039	0.995977
Tk1	-19.7851	0.995977
Atp1a3	-19.8004	0.995977
Cyp17a1	-19.7155	0.995977
Cygb	-21.0676	0.995977
A830005F24Rik	-19.6373	0.995977
Thsd7a	-19.6645	0.995977
Thpo	-19.6216	0.995977
Fbxl13	-19.8283	0.995977
Thap8	-19.7251	0.995977
Mbnl3	-19.7244	0.995977
Popdc2	-19.7758	0.995977
Chst2	-20.2597	0.995977
Hfm1	-19.9008	0.995977
Gm15401	-19.7024	0.995977
Gm15406	-19.6768	0.995977
Sec14l3	-19.8345	0.995977
Ppfia4	-19.9569	0.995977
Nkpd1	-19.7071	0.995977
Gm34237	-19.5903	0.995977
Scml2	-19.7512	0.995977
Slc9a5	-19.7172	0.995977
Scd4	-19.6614	0.995977
Plekhg1	-20.0253	0.995977
Gm15943	-19.6556	0.995977
Ccdc125	-19.8486	0.995977
Gm16008	-19.7639	0.995977
Edn3	-19.7882	0.995977
Gm16010	-19.6981	0.995977
Gm33195	-19.7281	0.995977
Dusp2	-20.3424	0.995977
Gm5093	-19.8888	0.995977
Chst1	-19.9789	0.995977
Ccdc88b	-19.7891	0.995977
Gm13610	-19.7103	0.995977
Gm13373	-19.8628	0.995977
Gm3550	-19.5502	0.995977
Efhd1	-19.9209	0.995977
Sftpc	-19.9578	0.995977
Sftpa1	-19.8252	0.995977
Plcd4	-19.7872	0.995977
Olfr313	-19.7626	0.995977
Gm5129	-19.7625	0.995977
Gm3488	-19.6353	0.995977
Pld4	-19.4779	0.995977
Serpinf1	-20.955	0.995977
Nov	-19.7519	0.995977
Gm3510	-19.5771	0.995977
Mmp2	-20.9028	0.995977
Vwa3a	-19.9056	0.995977
Nos1	-19.7428	0.995977
Ifitm1	-20.2289	0.995977
Gm32224	-19.7952	0.995977
Gm5148	-19.6495	0.995977
Gm16907	-19.8242	0.995977
Gm26668	-19.6049	0.995977
Apol10b	-19.7484	0.995977
Col5a2	-20.7179	0.995977
Aqp1	-19.9918	0.995977
Gm26792	-19.558	0.995977
E030037K01Rik	-19.566	0.995977
Gm47728	-19.7112	0.995977
Rgs20	-19.7252	0.995977
B3gnt4	-19.6521	0.995977
Gm26863	-19.65	0.995977
Gm29629	-19.7038	0.995977
Gm29417	-19.8411	0.995977
Gm26952	-19.9941	0.995977
Arhgap19	-19.847	0.995977
Nfam1	-19.796	0.995977
Hist1h2bj	-19.6999	0.995977
Cachd1	-19.8701	0.995977
Gm29773	-19.7118	0.995977
Clvs1	-19.6906	0.995977
Nckap5l	-19.8452	0.995977
Gm17634	-19.7105	0.995977
Gm17196	-19.6364	0.995977
Ckm	-19.8002	0.995977
Gm17334	-19.8543	0.995977
Gm49025	-19.8152	0.995977
Gm31793	-19.8981	0.995977
Myct1	-19.4614	0.995977
Gm17613	-19.8331	0.995977
Hsf2bp	-19.6494	0.995977
Gm29994	-19.787	0.995977
Plxnd1	-19.7847	0.995977
Hs3st5	-20.1057	0.995977
Clmp	-19.5493	0.995977
Gm20512	-19.8177	0.995977
Rnf225	-19.7204	0.995977
Gm26608	-19.6766	0.995977
Gm48619	-19.7397	0.995977
Sh2d4a	-19.7934	0.995977
Cfh	-20.6199	0.995977
Mettl24	-19.5914	0.995977
C1s1	-20.5142	0.995977
Gm12405	-19.9932	0.995977
Gm10269	-19.875	0.995977
Afmid	-19.8127	0.995977
Gm36283	-19.5068	0.995977
Slc34a1	-19.8201	0.995977
Vcam1	-19.8666	0.995977
Pxdc1	-19.7327	0.995977
Gm12840	-19.9232	0.995977
Gm11520	-19.7907	0.995977
2210417A02Rik	-19.8694	0.995977
Gm10489	-19.6611	0.995977
Slc23a4	-19.6923	0.995977
Pinlyp	-19.777	0.995977
Slc25a2	-19.8888	0.995977
Irx1	-19.7574	0.995977
Gm5868	-19.9623	0.995977
Cgnl1	-19.6701	0.995977
Gm5493	-19.8064	0.995977
Vegfd	-20.199	0.995977
Eif5a2	1.06586	0.995977
Ahcy	1.30002	0.995977
Cnbd2	1.07553	0.995977
Ice2	0.790303	0.995977
1700018L02Rik	0.507045	0.995977
1500002C15Rik	0.867672	0.995977
Sh3bp2	0.710778	0.995977
Mss51	0.669142	0.995977
Sv2c	0.905763	0.995977
Cemip	0.650691	0.995977
Ttc23	0.777721	0.995977
Cdk19	0.817583	0.995977
Gm43137	-0.056522	0.995977
9230117E06Rik	0.854346	0.995977
4930539E08Rik	-0.260695	0.995977
Larp6	-19.9698	0.995977
Lat2	-20.0607	0.995977
Cep55	-19.9239	0.995977
Gm9903	-20.1521	0.995977
Antxr2	-19.8488	0.995977
Fam131c	-20.1039	0.995977
Anxa9	-19.9476	0.995977
Gm48653	-19.944	0.995977
Tnfaip6	-20.8447	0.995977
Fam129c	-19.9881	0.995977
Gm30717	-20.0834	0.995977
Gm20109	-20.0111	0.995977
Gm43714	-19.9897	0.995977
Hoxb2	-20.2393	0.995977
Mapk12	-20.011	0.995977
5930422O12Rik	-20.2201	0.995977
Acpp	-20.067	0.995977
BC001981	-19.9093	0.995977
Hist2h2ab	-19.9255	0.995977
Tnfaip2	-19.964	0.995977
Ncapg	-20.2626	0.995977
Gm43660	-20.1006	0.995977
Ankrd1	-20.551	0.995977
Pqlc3	-20.1228	0.995977
Htra1	-20.8264	0.995977
Iqsec3	-20.0139	0.995977
Cav1	-20.9054	0.995977
Gm17552	-20.0648	0.995977
Kifc5b	-20.0419	0.995977
Tmem72	-20.215	0.995977
Gm38399	-19.9674	0.995977
Gm43672	-20.129	0.995977
Cox6b2	-20.0619	0.995977
Nphs1	-20.1671	0.995977
Slc25a33	-20.0024	0.995977
Gm17705	-20.0891	0.995977
Gm31105	-19.9605	0.995977
Gm17949	-20.0628	0.995977
Myh11	-20.1085	0.995977
Slc6a20a	-20.0829	0.995977
Slc6a19os	-20.1353	0.995977
Gm20754	-20.025	0.995977
Pcdha8	-19.9419	0.995977
Gm26799	-19.818	0.995977
Gm47972	-20.2066	0.995977
Krt90	-20.0842	0.995977
Gm10300	-19.9532	0.995977
Trpc7	-20.1816	0.995977
Gm26779	-20.1749	0.995977
Gm26785	-20.0394	0.995977
D830039M14Rik	-19.87	0.995977
Col4a5	-20.4314	0.995977
Gins1	-20.0304	0.995977
B4galnt1	-20.0192	0.995977
Gm10306	-20.096	0.995977
Itih5	-21.0078	0.995977
Krt87	-20.0619	0.995977
Rgs9bp	-20.0021	0.995977
Nxpe3	-20.0411	0.995977
Rasl11a	-20.0794	0.995977
Npm2	-20.0013	0.995977
Tspan18	-20.1341	0.995977
Col6a5	-20.485	0.995977
Krt36	-20.3933	0.995977
D6Ertd527e	-19.8291	0.995977
Gm45767	-19.953	0.995977
Pcdha11	-19.9808	0.995977
Apoa1	-19.8894	0.995977
Klhl10	-20.1799	0.995977
Col7a1	-20.0945	0.995977
Ttc30a2	-19.9748	0.995977
Gm26508	-20.2812	0.995977
Gm26520	-20.1418	0.995977
B9d1os	-20.0654	0.995977
D430041D05Rik	-19.9433	0.995977
Ncf1	-20.1141	0.995977
Mdfi	-20.0571	0.995977
Clstn2	-19.8812	0.995977
Cryba4	-20.0156	0.995977
Gemin4	-19.9246	0.995977
Acot5	-20.0439	0.995977
Trim15	-20.0003	0.995977
Gm10093	-20.0917	0.995977
Olfr411	-19.9366	0.995977
Capn8	-19.9586	0.995977
Gm44066	-20.0132	0.995977
Hnf1aos2	-20.0513	0.995977
Rasa4	-19.8276	0.995977
Grip2	-19.9681	0.995977
Gm17056	-20.0763	0.995977
Olfr267	-20.0417	0.995977
Ly6g6d	-19.8305	0.995977
AC158605.1	-20.0591	0.995977
Cntnap1	-19.9684	0.995977
Nrg1	-20.0132	0.995977
Gm14508	-20.0167	0.995977
AC154200.1	-19.8748	0.995977
Cpxm1	-20.2711	0.995977
Sema7a	-20.4442	0.995977
Aebp1	-20.5008	0.995977
Sema5a	-20.0139	0.995977
AC139347.1	-20.0557	0.995977
Mfsd2b	-19.96	0.995977
AC161165.3	-20.195	0.995977
Gm15013	-20.1037	0.995977
AC125351.1	-20.0653	0.995977
BC030867	-20.0173	0.995977
Fcna	-19.8076	0.995977
Mfap4	-21.3734	0.995977
Tbx2	-19.8338	0.995977
Lypd6b	-19.994	0.995977
AC102334.1	-19.9139	0.995977
Gm44987	-20.0825	0.995977
Ccnf	-19.9633	0.995977
Tagln	-20.0535	0.995977
Gm42372	-19.9012	0.995977
Boc	-20.0587	0.995977
Gm13522	-19.9274	0.995977
Sh3bp1	-20.0731	0.995977
Sh3gl3	-20.1635	0.995977
Sh2d4b	-20.0319	0.995977
Steap3	-20.1866	0.995977
AL732506.1	-19.9337	0.995977
AL591952.1	-19.9612	0.995977
Stc2	-20.0669	0.995977
Mir17hg	-19.9426	0.995977
AI854703	-20.2182	0.995977
Gm12843	-20.0584	0.995977
Gm40557	-19.9652	0.995977
Serpinb1a	-20.0815	0.995977
Gm39460	-19.9949	0.995977
Abca6	-19.9596	0.995977
Pdzd7	-20.2605	0.995977
Gm35409	-20.0932	0.995977
Pdzd3	-20.0195	0.995977
C1qc	-20.2459	0.995977
Shroom1	-20.2754	0.995977
Shroom4	-20.1632	0.995977
Gm41307	-19.9936	0.995977
Gm42133	-19.89	0.995977
Nrk	-20.0831	0.995977
Tekt1	-19.9403	0.995977
Gm17276	-20.104	0.995977
Gstp2	-20.0564	0.995977
Amh	-20.2038	0.995977
Ms4a7	-20.462	0.995977
Gm32950	-20.0015	0.995977
Rtl4	-20.1143	0.995977
Fancg	-20	0.995977
Amy1	-19.941	0.995977
Amy2a5	-19.9811	0.995977
BC024139	-19.9196	0.995977
Gm44759	-20.0233	0.995977
A230005M16Rik	-19.8317	0.995977
Rslcan18	-20.0157	0.995977
A630095E13Rik	-19.921	0.995977
Procr	-20.1162	0.995977
Rsf1os2	-19.974	0.995977
Gm37240	-20.1648	0.995977
Sp100	-19.947	0.995977
Gm16984	-20.4771	0.995977
Foxm1	-20.2058	0.995977
Gm17111	-20.0218	0.995977
Cep72	-20.0554	0.995977
Col14a1	-20.9151	0.995977
Cdh11	-20.8489	0.995977
C030010L15Rik	-19.9806	0.995977
Gm49322	-20.0775	0.995977
Gm15491	-19.9441	0.995977
Adrb2	-19.9779	0.995977
Kcnh5	-19.9218	0.995977
Gm47015	-20.0911	0.995977
A930004D18Rik	-20.036	0.995977
Phf11c	-20.2838	0.995977
Chst15	-20.2903	0.995977
Gm11361	-20.0784	0.995977
Gm5475	-20.1512	0.995977
Scarf1	-20.1274	0.995977
Speg	-20.534	0.995977
Lhx3	-20.1459	0.995977
Gm15956	-19.9452	0.995977
Fat4	-20.2707	0.995977
Sbk3	-20.0571	0.995977
Gm37229	-19.7992	0.995977
Gm10800	-20.0856	0.995977
Spata45	-20.1496	0.995977
Nxnl2	-20.0194	0.995977
Spata17	-20.0184	0.995977
Gpx8	-20.9028	0.995977
Col28a1	-19.8763	0.995977
Gm16049	-19.9758	0.995977
Gm38413	-19.8464	0.995977
Slc9b1	-20.1986	0.995977
Klhl41	-20.0687	0.995977
Txlnb	-19.9802	0.995977
Unc13d	-20.2967	0.995977
Usp13	-20.0674	0.995977
Vsig1	-19.8378	0.995977
1700037C06Rik	-20.0764	0.995977
4930458D05Rik	-20.1044	0.995977
1700034P13Rik	-20.0229	0.995977
Wnt9a	-19.9582	0.995977
Unc5cl	-19.9751	0.995977
Egfl8	-20.1547	0.995977
Dpf1	-19.9316	0.995977
Dclk3	-20.1986	0.995977
Ushbp1	-19.9065	0.995977
Vmn1r90	-20.0041	0.995977
Eddm3b	-20.0744	0.995977
Wif1	-21.0522	0.995977
2810408A11Rik	-19.9659	0.995977
Xkr7	-20.0117	0.995977
Enpp1	-20.1193	0.995977
Gm10382	1.50643	0.995977
Zfp93	0.194307	0.995977
Gm14966	1.00188	0.995977
Erich6	0.902936	0.995977
Ercc3	0.966325	0.995977
Cd40	0.676596	0.995977
Fhl3	1.30034	0.995977
Fyb	0.0983591	0.995977
Serpinb8	1.2681	0.995977
Pygl	1.37591	0.995977
Trim38	1.27082	0.995977
Zfp955a	0.989172	0.995977
Gm10282	1.37829	0.995977
Elavl2	0.796011	0.995977
9030622O22Rik	1.45051	0.995977
Gm29666	0.261486	0.995977
Gm10501	0.173968	0.995977
Gm12981	0.0968574	0.995977
Neurl1b	-0.132946	0.995977
Gpam	-0.116616	0.995977
Gm10602	-0.110439	0.995977
Gm31557	-0.493628	0.995977
Gm26615	-0.762031	0.995977
Npy	-1.59287	0.995977
Gpbar1	-20.2523	0.995977
Kifc1	-20.1563	0.995977
Gm9917	-20.1992	0.995977
Fes	-20.0367	0.995977
BC039966	-20.1017	0.995977
Gm10425	-20.403	0.995977
Gm10419	-20.4911	0.995977
Hrasls	-20.651	0.995977
Tac1	-20.4663	0.995977
Nacad	-20.2356	0.995977
Gm43653	-20.3162	0.995977
Hcls1	-20.1841	0.995977
0610040F04Rik	-19.9406	0.995977
Gja1	-20.1234	0.995977
Cxcl13	-20.5746	0.995977
Pcdhac2	-20.4496	0.995977
Try10	-20.499	0.995977
Nsun7	-20.4521	0.995977
Platr27	-20.2561	0.995977
4831440D22Rik	-20.4077	0.995977
Hk2	-21.5388	0.995977
Shisa7	-20.3379	0.995977
1010001N08Rik	-20.1534	0.995977
Gm10131	-20.3248	0.995977
Gm44037	-20.3277	0.995977
Tekt5	-20.1209	0.995977
Zeb2	-21.0359	0.995977
Syn3	-20.3462	0.995977
0610025J13Rik	-20.2439	0.995977
Srrm4os	-20.2364	0.995977
Slamf1	-20.2684	0.995977
Mroh3	-20.3662	0.995977
Nrgn	-20.3535	0.995977
Vpreb1	-20.3481	0.995977
Adamts9	-20.183	0.995977
Gm26766	-20.4045	0.995977
Gm26586	-20.1568	0.995977
Prx	-20.2955	0.995977
Dok2	-20.1992	0.995977
2600006K01Rik	-20.295	0.995977
Gm10371	-20.3595	0.995977
Fam209	-20.1894	0.995977
Gm6588	-20.3597	0.995977
Slco1a1	-20.2935	0.995977
Gm26753	-20.1194	0.995977
4933427E11Rik	-20.2187	0.995977
A230087F16Rik	-20.0744	0.995977
Dscc1	-20.2111	0.995977
Fscn1	-19.8913	0.995977
Gm14705	-20.1306	0.995977
Gm14862	-20.3538	0.995977
Lin7a	-20.4112	0.995977
Map3k13	-20.2087	0.995977
Slc6a20b	-20.1823	0.995977
Ptpn14	-20.2867	0.995977
Map3k6	-20.2612	0.995977
Gm37336	-20.0854	0.995977
Mrc1	-20.0067	0.995977
Cth	-20.4545	0.995977
Fgg	-20.4424	0.995977
Gm3667	-20.3027	0.995977
Dsn1	-20.0489	0.995977
Lipc	-20.2016	0.995977
Gm9888	-20.1651	0.995977
5730522E02Rik	-20.2557	0.995977
Gm43126	-20.2487	0.995977
A530001N23Rik	-20.3976	0.995977
AC161172.1	-20.1582	0.995977
Gm44386	-20.1346	0.995977
Megf11	-20.232	0.995977
Gprin2	-20.2321	0.995977
Tmprss6	-20.3506	0.995977
Gm6169	-20.226	0.995977
Aipl1	-20.2774	0.995977
Pdpn	-20.6164	0.995977
Glipr1	-20.4656	0.995977
Gm42903	-20.2435	0.995977
Ptgfrn	-20.1844	0.995977
Dbil5	-20.3494	0.995977
Kynu	-20.2325	0.995977
Rab3il1	-20.2019	0.995977
Gm26981	-20.0885	0.995977
CT025678.1	-20.2241	0.995977
Mbl2	-20.3112	0.995977
Fbxl7	-20.3892	0.995977
Lrrc32	-20.7565	0.995977
Ecscr	-20.2426	0.995977
Rasgrp2	-20.3445	0.995977
Agr3	-20.3303	0.995977
Lyz2	-20.5704	0.995977
AC087898.2	-20.3361	0.995977
Aadat	-20.166	0.995977
Gm45474	-20.3486	0.995977
Pcdhga8	-20.2457	0.995977
Pde6g	-20.2432	0.995977
Dhh	-20.2562	0.995977
Olfml3	-21.2148	0.995977
Shmt1	-20.0242	0.995977
Tgfb2	-20.7882	0.995977
Epor	-20.1294	0.995977
Angptl8	-20.4891	0.995977
Gm48914	-20.3031	0.995977
Pde1b	-20.3389	0.995977
A930033H14Rik	-20.3203	0.995977
Inmt	-20.7273	0.995977
Hspg2	-20.4342	0.995977
Reg3b	-20.7239	0.995977
Cbln3	-20.2708	0.995977
Pltp	-21.1157	0.995977
Mis18bp1	-20.5272	0.995977
Icam4	-20.2771	0.995977
Plscr2	-20.2891	0.995977
Oit1	-20.2702	0.995977
Gm16192	-20.2141	0.995977
A930012L18Rik	-20.263	0.995977
Slc16a1	-20.1777	0.995977
Cpne5	-20.4355	0.995977
Gm45022	-20.0045	0.995977
Lama5	-20.2273	0.995977
Ctrc	-20.1111	0.995977
Lrrc8e	-20.228	0.995977
Mypopos	-20.3056	0.995977
Lrrc8c	-20.0856	0.995977
Fcmr	-20.2754	0.995977
Spef2	-20.2541	0.995977
Dock3	-20.1657	0.995977
4930594M22Rik	-20.3007	0.995977
Cngb3	-20.2191	0.995977
Wfdc2	-20.3587	0.995977
Lrrc15	-20.2805	0.995977
Gm45024	-20.3071	0.995977
1700015G11Rik	-20.1787	0.995977
Il1rn	-20.8407	0.995977
Rubcnl	-20.2035	0.995977
Rasl2-9	-20.242	0.995977
Gucy2e	-20.2999	0.995977
Gm15890	-20.3917	0.995977
Ccdc169	-20.229	0.995977
Il7	-20.3576	0.995977
Acvrl1	-20.1801	0.995977
Ifi27l2b	-20.3302	0.995977
Cnn2	-20.0626	0.995977
Gm572	1.47202	0.995977
Sfxn4	0.704257	0.995977
1700112J16Rik	1.17793	0.995977
Nfkbid	0.805067	0.995977
Smc2os	0.65854	0.995977
Tmc7	0.364085	0.995977
Lockd	0.450485	0.995977
Ifitm3	0.648959	0.995977
Fam102b	0.214554	0.995977
Rnf157	0.816752	0.995977
Fam84a	1.28963	0.995977
Casp7	1.16425	0.995977
Col16a1	1.23244	0.995977
Gm15627	0.584049	0.995977
Ptgr1	0.745423	0.995977
K230010J24Rik	0.701938	0.995977
Gm8237	0.881293	0.995977
Ager	0.535742	0.995977
Gm19510	1.50754	0.995977
Asb5	0.44722	0.995977
Gm10069	1.14469	0.995977
2210406O10Rik	0.462991	0.995977
Gm4577	1.21827	0.995977
Ier5l	1.21172	0.995977
Sorcs2	0.779364	0.995977
6030443J06Rik	0.348399	0.995977
Timp3	0.443793	0.995977
Ramp3	0.616215	0.995977
A330041J22Rik	0.149804	0.995977
Gm12962	0.226062	0.995977
Plat	-0.235364	0.995977
Adat1	0.0628836	0.995977
Tnfaip8l3	-0.655798	0.995977
Xntrpc	-20.4108	0.995977
Efcc1	-20.4749	0.995977
Il23a	-20.3818	0.995977
Gm10273	-20.382	0.995977
Pvt1	-20.2582	0.995977
Gnat1	-20.4551	0.995977
Gm26810	-20.4726	0.995977
Pcdha2	-20.626	0.995977
Gm13822	-20.574	0.995977
6430550D23Rik	-20.392	0.995977
Pcdha4	-20.3902	0.995977
Gm38037	-20.5299	0.995977
Ptk7	-20.5073	0.995977
Pcdhb7	-20.577	0.995977
Gm12999	-20.5013	0.995977
Lrmda	-20.4497	0.995977
Mfsd4b3	-20.2758	0.995977
Hist1h4f	-20.5309	0.995977
Pygm	-20.4531	0.995977
Gm27010	-20.3596	0.995977
9630002D21Rik	-20.432	0.995977
Tnxb	-20.1048	0.995977
Mndal	-20.4628	0.995977
Bcar3	-20.5461	0.995977
Gm26912	-20.3894	0.995977
1700001L19Rik	-20.3577	0.995977
Gnrh1	-20.4786	0.995977
Gm13269	-20.4501	0.995977
Gm26778	-20.5503	0.995977
E130208F15Rik	-20.3092	0.995977
2010110E17Rik	-20.5688	0.995977
AC163720.3	-20.5834	0.995977
Cdsn	-20.5112	0.995977
Gm11521	-20.4785	0.995977
Rho	-20.4202	0.995977
Gm32123	-20.9199	0.995977
Gm37748	-20.3245	0.995977
Gng11	-20.9894	0.995977
Ahnak2	-20.5104	0.995977
Mamdc4	-20.5305	0.995977
Vnn1	-20.3662	0.995977
Tnfrsf14	-20.5105	0.995977
A130051J06Rik	-20.3648	0.995977
Vma21-ps	-20.3582	0.995977
Sh2b2	-20.5014	0.995977
Mpp4	-20.4654	0.995977
Rnf212b	-20.4875	0.995977
Ccdc85a	-20.5595	0.995977
Mzb1	-20.614	0.995977
Ephb3	-20.4331	0.995977
Cd96	-20.5118	0.995977
Tcaf2	-20.375	0.995977
Gm45151	-20.2237	0.995977
Ntn4	-20.5019	0.995977
Lamb1	-20.4247	0.995977
Plekhf1	-20.3901	0.995977
Ggn	-20.3655	0.995977
Ccdc18	-20.3687	0.995977
Eno1b	-20.3522	0.995977
Fbln7	-20.6762	0.995977
Gm28221	-20.3986	0.995977
Gm5294	-20.4346	0.995977
Klf1	-20.5087	0.995977
Prdm16	-20.3584	0.995977
Plcxd1	-20.2272	0.995977
Lum	-21.8706	0.995977
Gm15853	-20.5485	0.995977
Ptger1	-20.3622	0.995977
Adam11	-20.3987	0.995977
Creb3l4	-20.3975	0.995977
Hsd11b2	-20.2198	0.995977
Pla2g3	-20.4453	0.995977
Gm44053	-20.4399	0.995977
Catsper3	-20.3917	0.995977
Gabrd	-20.3591	0.995977
Gfra1	-20.5161	0.995977
Olfr720	-20.3759	0.995977
Cd34	-20.8133	0.995977
Gm48071	-20.5381	0.995977
4930509G22Rik	-20.5442	0.995977
Col4a2	-20.885	0.995977
Susd2	-20.4285	0.995977
D030025P21Rik	-20.3922	0.995977
Pnpla3	-20.5449	0.995977
1110028F18Rik	-20.7021	0.995977
Pnoc	-20.5033	0.995977
Sox9	-21.4753	0.995977
Col4a4	-20.3949	0.995977
Tchh	-20.4783	0.995977
Angptl2	-20.6759	0.995977
Gm17227	-20.166	0.995977
Cldn15	-20.6035	0.995977
Tfpi2	-20.5213	0.995977
Gdf10	-21.0358	0.995977
Entpd1	-20.4275	0.995977
Pdf	-20.4258	0.995977
Awat2	-20.5195	0.995977
Olfr212	-20.5527	0.995977
Tgif1	-20.3415	0.995977
Tceal7	-20.3458	0.995977
Luzp2	-20.3568	0.995977
Has3	-20.3732	0.995977
1810028F09Rik	-20.3541	0.995977
Dpysl5	-20.4163	0.995977
Smad6	-20.4661	0.995977
Gm26511	-20.1799	0.995977
Gm26514	-20.3766	0.995977
Casp1	-20.5079	0.995977
Tmem252	-20.3072	0.995977
4930404H11Rik	-20.2305	0.995977
F830016B08Rik	-20.7063	0.995977
Cntn4	-20.2862	0.995977
Slfn2	-20.4578	0.995977
Sulf2	-20.5867	0.995977
Pimreg	-20.3159	0.995977
2310047D07Rik	-20.5587	0.995977
Zfp300	-20.3527	0.995977
Dmkn	-20.583	0.995977
St8sia2	-20.66	0.995977
Gm41077	-20.4242	0.995977
Astn1	-20.7664	0.995977
A230107N01Rik	-20.5369	0.995977
Asphd2	-20.3991	0.995977
Ndc80	-20.3596	0.995977
Gm39121	-20.4412	0.995977
Gm26637	-20.4709	0.995977
Fam107a	-20.5687	0.995977
Gm42902	-20.4017	0.995977
Cdkl4	-20.5428	0.995977
Lgals3	-20.7772	0.995977
Nanos3	-20.4032	0.995977
BC037039	-20.3942	0.995977
Gm43598	-20.3183	0.995977
Prodh	-20.2527	0.995977
C130060C02Rik	-20.6884	0.995977
Gm28050	-20.3816	0.995977
Fxyd5	-20.3695	0.995977
Hrh3	-20.4968	0.995977
Gm4349	-20.5148	0.995977
Nrp1	-21.3354	0.995977
Gm28043	-20.544	0.995977
Chek2	-20.4826	0.995977
D830024N08Rik	-20.423	0.995977
A730017C20Rik	-20.4074	0.995977
Nhsl2	0.353035	0.995977
Chst8	1.29989	0.995977
Pld1	0.740996	0.995977
Mad2l1	1.12573	0.995977
Ak5	1.47811	0.995977
Dach2	0.457377	0.995977
Plscr4	0.41693	0.995977
Panx2	0.502585	0.995977
Ccdc120	0.593999	0.995977
Cartpt	0.714534	0.995977
Gbp4	0.160677	0.995977
Gm37459	0.876682	0.995977
4831440E17Rik	0.466125	0.995977
Tpm3-rs7	0.551503	0.995977
Klf8	0.820983	0.995977
Rexo5	0.335495	0.995977
Glipr2	1.21995	0.995977
Isoc2a	0.785905	0.995977
Mkln1os	0.0184501	0.995977
Npas3	0.688395	0.995977
Dpyd	0.561545	0.995977
Hist1h3a	0.504483	0.995977
Gm1976	-0.138429	0.995977
Zswim4	0.99375	0.995977
Adam9	0.854315	0.995977
Rdh12	-20.683	0.995977
Yjefn3	-20.6706	0.995977
Arhgap28	-20.9754	0.995977
Ly6h	-20.7631	0.995977
Gm28285	-20.6363	0.995977
Gm47950	-20.6141	0.995977
Recql4	-20.6003	0.995977
Epha5	-20.5778	0.995977
Timeless	-20.7977	0.995977
Gm15848	-20.7293	0.995977
Anxa3	-20.8338	0.995977
Fbln1	-21.8639	0.995977
Gm15892	-20.6734	0.995977
1810009A15Rik	-20.5909	0.995977
Ankrd2	-20.6031	0.995977
Eno4	-20.6517	0.995977
Tgfbr3l	-20.664	0.995977
Als2cr12	-20.6589	0.995977
Wdr66	-20.5783	0.995977
Sapcd2	-20.464	0.995977
Mdh1b	-20.6063	0.995977
Tex38	-20.5244	0.995977
Gm16754	-20.7102	0.995977
Tex11	-20.6741	0.995977
Oacyl	-20.5886	0.995977
Tespa1	-20.5825	0.995977
Gm16702	-20.6659	0.995977
Mcm10	-20.5952	0.995977
Itih1	-20.5355	0.995977
Scube2	-20.6319	0.995977
Pabpc4l	-20.6186	0.995977
Nrp2	-20.6633	0.995977
Rhbg	-20.7099	0.995977
Chl1	-20.5369	0.995977
Pcdhgb2	-20.8009	0.995977
Pcdhga4	-20.7235	0.995977
Cdiptos	-20.7238	0.995977
Gm26850	-20.6611	0.995977
Taar1	-20.6767	0.995977
Serpini2	-20.5342	0.995977
Fam49a	-20.6856	0.995977
Cdh5	-20.6711	0.995977
Fam83d	-20.4967	0.995977
A530013C23Rik	-20.6599	0.995977
Sema3g	-20.4869	0.995977
Ripor2	-20.5033	0.995977
Cfap46	-20.5879	0.995977
Fancb	-20.7489	0.995977
Mest	-20.9462	0.995977
Gm15351	-20.5834	0.995977
Hbb-bt	-21.4998	0.995977
Tlr5	-20.6475	0.995977
Cyp1a1	-20.9705	0.995977
Ninl	-20.4622	0.995977
Gm16537	-20.632	0.995977
2310001K24Rik	-20.5634	0.995977
B930018H19Rik	-20.6553	0.995977
4930534D22Rik	-20.7158	0.995977
1700034H15Rik	-20.4736	0.995977
Icam5	-20.6314	0.995977
Slc12a1	-20.5235	0.995977
F420014N23Rik	-20.5696	0.995977
Abca14	-20.6645	0.995977
Gm31373	-20.6649	0.995977
Ccdc24	-20.826	0.995977
Gm48882	-20.5271	0.995977
2210411M09Rik	-20.5136	0.995977
Plcd1	-20.5914	0.995977
Zfp69	-20.6617	0.995977
Smad9	-20.7371	0.995977
Zwilch	-20.5298	0.995977
Gm47066	-20.5229	0.995977
Myadml2	-20.5315	0.995977
0610038B21Rik	-20.5512	0.995977
Klhl29	-20.4893	0.995977
Slc38a8	-20.7188	0.995977
Zp2	-20.6915	0.995977
Gm33263	-20.5668	0.995977
Zfp808	-20.515	0.995977
Gm6712	-20.7695	0.995977
Slc17a4	-20.61	0.995977
Nek2	-20.7664	0.995977
Chrnb4	-20.7331	0.995977
Myl7	-20.5187	0.995977
Gm32200	-20.6527	0.995977
Gm44899	-20.7861	0.995977
Cdt1	-20.7368	0.995977
Glis1	-20.7969	0.995977
Mir155hg	-20.5576	0.995977
Zar1	-20.7205	0.995977
Zpbp2	-20.6376	0.995977
Evc	-20.7588	0.995977
Ifit1bl2	-20.5569	0.995977
Klhl35	-20.6121	0.995977
Smkr-ps	-20.6966	0.995977
Kdm6bos	-20.561	0.995977
Ppp1r3b	-20.68	0.995977
Gm35439	-20.646	0.995977
Zfp109	-20.6279	0.995977
Gm10392	-20.7798	0.995977
Gm47936	-20.5891	0.995977
Gm43951	-20.5917	0.995977
Mycl	-20.6389	0.995977
Gm43796	-20.6768	0.995977
Rasgrp1	-20.5275	0.995977
Actc1	-20.8119	0.995977
4921504A21Rik	-20.5887	0.995977
Fmnl3	-20.5414	0.995977
Efnb2	-20.5214	0.995977
Gm43570	-20.8466	0.995977
B430219N15Rik	-20.4942	0.995977
Hist1h3f	-20.4942	0.995977
Gm12089	-20.6449	0.995977
Sult1b1	-20.6769	0.995977
4930572G02Rik	-20.6328	0.995977
Pdlim1	-20.6887	0.995977
Spata31d1a	-20.7144	0.995977
Mmrn2	-20.5907	0.995977
Rapgef3	-20.7974	0.995977
Pmel	-20.585	0.995977
Tmem82	-20.6075	0.995977
Qrich2	-20.6516	0.995977
Zfp772	0.69835	0.995977
Hspa12b	0.682427	0.995977
Tpbg	1.38857	0.995977
AW011738	0.655911	0.995977
Adamts6	0.591421	0.995977
Tex26	0.940498	0.995977
Rbm11	0.538838	0.995977
AC116487.2	1.28194	0.995977
Prdm1	0.496965	0.995977
Dtwd2	0.622067	0.995977
Skida1	0.239343	0.995977
Carns1	-0.0585703	0.995977
Hist1h4c	0.0713296	0.995977
Bhlhe41	0.913356	0.995977
Ndst4	-20.9912	0.995977
Slc43a3	-20.9828	0.995977
Gprc5b	-20.6603	0.995977
Rmi2	-20.6911	0.995977
Pate2	-20.901	0.995977
Morn5	-20.6782	0.995977
Eqtn	-20.7774	0.995977
Cdca7	-20.7576	0.995977
Pllp	-20.7485	0.995977
C1ra	-20.7625	0.995977
Chia1	-20.6491	0.995977
Col6a1	-21.9948	0.995977
Gm17529	-20.6262	0.995977
Gm17518	-20.8819	0.995977
Cacnb4	-20.9082	0.995977
Alox12b	-20.8222	0.995977
Gm15859	-20.6568	0.995977
Wdr93	-20.716	0.995977
Gm19265	-20.8971	0.995977
Meikin	-20.7865	0.995977
Cenpn	-20.7393	0.995977
1700019L13Rik	-20.7277	0.995977
Zfp473	-20.668	0.995977
Hsd17b1	-20.9439	0.995977
Gm20707	-20.7611	0.995977
Klb	-20.8386	0.995977
Lat	-20.6841	0.995977
4933406C10Rik	-21.0351	0.995977
Fev	-20.8954	0.995977
Palb2	-20.7615	0.995977
Coro1a	-20.7579	0.995977
Doc2a	-20.9204	0.995977
Adamts2	-21.287	0.995977
2900055J20Rik	-20.7402	0.995977
Gm15856	-20.6868	0.995977
Thy1	-21.6715	0.995977
Gm19590	-20.633	0.995977
Hsd3b7	-20.7938	0.995977
Stab1	-20.6914	0.995977
Tyrobp	-21.0514	0.995977
Srgap3	-20.779	0.995977
Gprc5a	-20.7616	0.995977
A830018L16Rik	-20.7778	0.995977
Gprc6a	-20.7603	0.995977
Gm44702	-20.7236	0.995977
Dazl	-20.6629	0.995977
Car11	-20.7654	0.995977
Gm6288	-20.6032	0.995977
Lgi3	-20.7375	0.995977
Anln	-20.9266	0.995977
F2r	-21.4945	0.995977
Car15	-20.8507	0.995977
Gabrr2	-21.0911	0.995977
0610043K17Rik	-20.79	0.995977
Gm26909	-20.7908	0.995977
Gm13054	-20.9061	0.995977
Gm31036	-20.593	0.995977
Hist1h1b	-20.7868	0.995977
Pdzrn3	-20.6728	0.995977
Flicr	-20.7242	0.995977
Guca2a	-20.7732	0.995977
1810007C17Rik	-20.7676	0.995977
Synm	-20.8001	0.995977
Arhgap22	-20.735	0.995977
Sgo2a	-20.7824	0.995977
Pcdhgb7	-20.6656	0.995977
Hist1h2bb	-20.6719	0.995977
Pou5f1	-20.9479	0.995977
Gm48780	-20.7295	0.995977
Gm26899	-20.9223	0.995977
Kcnj4	-20.7753	0.995977
9330179D12Rik	-21.024	0.995977
Lrrc14b	-20.5778	0.995977
Nusap1	-20.8567	0.995977
Rasl10a	-20.8692	0.995977
Klhl5	-20.7566	0.995977
Ltbp4	-21.446	0.995977
Zfp385a	-20.681	0.995977
Gm28874	-20.9837	0.995977
Gm28707	-20.7083	0.995977
Ccnb1	-21.0852	0.995977
Sh3pxd2b	-20.7492	0.995977
Nupl1	-20.7711	0.995977
AL589670.3	-20.7756	0.995977
Rarres2	-21.8755	0.995977
Gm48427	-20.5991	0.995977
Fam177a	-20.7609	0.995977
Erp27	-20.774	0.995977
Slc26a8	-20.741	0.995977
Gjb2	-20.6312	0.995977
Gm36278	-20.8037	0.995977
6430531B16Rik	-20.8202	0.995977
AC161607.1	-20.7297	0.995977
4833427G06Rik	-20.6313	0.995977
1700008O03Rik	-20.742	0.995977
Bard1	-20.8696	0.995977
Gm9949	-20.7715	0.995977
Kcnc2	-20.7459	0.995977
Adgrl2	-20.8502	0.995977
Scrt2	-20.7784	0.995977
Ces1d	-20.7621	0.995977
Dnah7b	-20.9297	0.995977
Gm26825	-20.7519	0.995977
Stk32c	-20.7011	0.995977
Stk33	-20.6984	0.995977
Setd4	0.605473	0.995977
Ccne1	1.22796	0.995977
Tgfa	0.941967	0.995977
Rfxank	1.24355	0.995977
Cdo1	0.288694	0.995977
Zfp202	0.386055	0.995977
Creg2	1.34517	0.995977
B930036N10Rik	0.263796	0.995977
Mfng	0.714501	0.995977
AC154760.1	1.13942	0.995977
Dennd2c	0.657374	0.995977
AC162302.1	1.1991	0.995977
Zfp953	-0.217075	0.995977
Ubiad1	1.17941	0.995977
Gm26518	0.691679	0.995977
Adam23	-0.00524971	0.995977
Rassf6	0.715746	0.995977
Lyrm7	0.142795	0.995977
Mcm3	-20.9935	0.995977
Fcor	-20.7115	0.995977
Wdr62	-20.8445	0.995977
Itga10	-21.1193	0.995977
A730071L15Rik	-21.1763	0.995977
Pole2	-20.903	0.995977
Mustn1	-21.5619	0.995977
Klhl13	-20.8287	0.995977
4930505A04Rik	-20.8644	0.995977
Ovgp1	-21.0058	0.995977
Tigd3	-21.0173	0.995977
Trpv2	-20.9233	0.995977
Tgfbi	-21.5424	0.995977
Sparcl1	-21.3128	0.995977
Gm44744	-20.8168	0.995977
Matk	-20.9145	0.995977
Ankrd34a	-20.9261	0.995977
Zfp811	-20.7241	0.995977
Myl6b	-20.8487	0.995977
Itgb1bp2	-20.8941	0.995977
Rpl7a-ps5	-20.788	0.995977
4930568A12Rik	-20.7921	0.995977
Plk1	-20.9003	0.995977
Gm47428	-20.8919	0.995977
Cd52	-21.0552	0.995977
Pou2f2	-20.9216	0.995977
Opcml	-21.0303	0.995977
Ednra	-20.9072	0.995977
Cd55	-20.8499	0.995977
Spag5	-20.759	0.995977
Wdr63	-20.8502	0.995977
Gys2	-20.9208	0.995977
Cep128	-20.9103	0.995977
Micalcl	-20.9911	0.995977
Gm9725	-20.8642	0.995977
Gm26879	-20.9525	0.995977
9530053A07Rik	-20.7988	0.995977
Magee2	-20.9185	0.995977
Rgma	-20.9033	0.995977
Noxred1	-20.9293	0.995977
2610020C07Rik	-20.8345	0.995977
9930004E17Rik	-21.2479	0.995977
Gm37027	-20.9596	0.995977
Gm9774	-20.907	0.995977
Asb16	-20.9466	0.995977
Npl	-21.0103	0.995977
Hist2h3b	-20.8032	0.995977
Gm14391	-20.8967	0.995977
Appbp2os	-20.8525	0.995977
Emcn	-21.273	0.995977
Pbk	-21.7163	0.995977
Cdca2	-20.9619	0.995977
Ptcra	-20.9825	0.995977
Gm14264	-21.0484	0.995977
1700093K21Rik	-20.9954	0.995977
Efcab12	-20.8146	0.995977
Gm26883	-20.9049	0.995977
C530044C16Rik	-20.8933	0.995977
Higd1a	-20.9835	0.995977
9230116L04Rik	-20.9427	0.995977
Cox7b2	-20.7874	0.995977
9330102E08Rik	-20.8679	0.995977
Shd	-20.8712	0.995977
2200002D01Rik	-21.0601	0.995977
Gm27222	-20.8787	0.995977
Gm27042	-20.9197	0.995977
Gm12925	-20.9551	0.995977
Kcns3	-20.8577	0.995977
Gm27017	-20.7691	0.995977
Lrriq1	-20.8764	0.995977
Lrrd1	-20.7217	0.995977
Nme3	-20.9242	0.995977
Lrrc3	-20.8396	0.995977
Slc23a3	-20.8069	0.995977
Zfp970	-21.0207	0.995977
Tmlhe	-20.9294	0.995977
Dpys	-20.8816	0.995977
Gm43625	-20.8776	0.995977
Rorb	-20.9227	0.995977
Gm6277	-20.8326	0.995977
2900089D17Rik	-20.8528	0.995977
Atg9b	-20.8478	0.995977
Prox2	-21.0658	0.995977
Dpysl3	-21.6243	0.995977
Efcab11	-20.7325	0.995977
Hoga1	-20.9561	0.995977
Fabp4	-21.1856	0.995977
Akap5	-20.9764	0.995977
Hhex	-21.2647	0.995977
Cenpe	-21.1547	0.995977
Clspn	-20.9803	0.995977
4930426D05Rik	-21.0377	0.995977
Prr5	-20.9492	0.995977
Gm41231	-20.767	0.995977
Ndrg2	-20.7643	0.995977
Bmp2	-21.1535	0.995977
Apc2	-20.887	0.995977
Aspm	-21.0089	0.995977
Gm30074	0.123499	0.995977
4933406I18Rik	0.545522	0.995977
Gm26691	0.557285	0.995977
Nlrx1	0.270544	0.995977
Sgk1	0.825487	0.995977
Arvcf	1.11467	0.995977
Cacng4	1.33099	0.995977
Cdhr2	0.0219789	0.995977
2700012I20Rik	0.696756	0.995977
Gm44148	0.194462	0.995977
Btc	0.209209	0.995977
Slc25a47	0.0932922	0.995977
Nptx2	0.863078	0.995977
Rasgrf2	0.835095	0.995977
Bbs12	-0.150397	0.995977
1700010I14Rik	-0.37484	0.995977
Aloxe3	0.495002	0.995977
Exog	0.883085	0.995977
Baiap2l2	-0.871462	0.995977
Gm11940	-20.9751	0.995977
Medag	-21.1677	0.995977
Svopl	-21.031	0.995977
Mgll	-20.9614	0.995977
Gm16503	-21.0212	0.995977
Gm12474	-20.9838	0.995977
Mgam	-21.099	0.995977
Gm12185	-21.1687	0.995977
Mical1	-20.9565	0.995977
Spns2	-21.0325	0.995977
Ckap2	-21.2875	0.995977
Zfp750	-21.2278	0.995977
Ccr10	-21.1932	0.995977
Gdpd3	-21.0797	0.995977
Ntrk3	-20.8979	0.995977
Gab3	-21.0073	0.995977
Srd5a1	-21.0797	0.995977
Fgfr4	-21.1293	0.995977
Fgfr2	-21.0376	0.995977
Vstm2a	-21.0668	0.995977
Crhr1	-20.9431	0.995977
Gm15690	-21.0998	0.995977
Chtf18	-21.0401	0.995977
Vwde	-21.1976	0.995977
Mxd3	-21.1747	0.995977
C1qb	-21.6155	0.995977
Nos1ap	-20.9676	0.995977
[truncated: 12,178 more rows]

## Sheet: WT AT 4
Gene symbol	Log FC	BH-adjusted p-value
Cd81	4.33531	2.22178e-51
Tmem27	2.1539	3.91919e-50
Iapp	6.36381	9.35451e-50
Chga	3.23107	1.32372e-43
Chgb	1.92096	8.12853e-37
Resp18	1.79952	5.64146e-26
Igfbp7	1.71341	1.88e-24
Cst3	1.18567	5.96737e-23
Txnip	2.52879	7.51348e-21
Gnas	1.21341	2.16389e-20
Rps4x	0.972419	3.18427e-19
Rpl10	0.874739	4.16493e-18
Pcsk1n	0.881243	1.46642e-16
Fxyd6	1.33151	9.27117e-16
Itm2b	0.968215	6.8663e-15
Malat1	2.8394	7.49485e-15
Gpx3	3.39976	7.49485e-15
Scg5	1.06888	1.07075e-14
Bsg	0.829639	2.44959e-14
Rps16	0.72588	1.15669e-13
Ptma	0.696681	3.54351e-13
Scg3	0.719741	4.44427e-13
Aplp1	0.985965	3.49773e-12
Fxyd3	2.66521	3.55695e-12
Rpl13	0.688119	6.31744e-12
Tmem59	0.838638	1.11115e-11
Actg1	1.64397	1.41144e-11
Rpl18	0.723643	4.91137e-11
H3f3a	0.718597	5.17875e-11
Rps3a1	0.726064	8.20321e-11
Rps3	0.703762	1.34346e-10
Ubb	0.891977	2.03044e-10
Pam	0.870504	3.46115e-10
Tspan8	3.38825	3.74654e-10
Ndufc2	0.787539	4.02827e-10
Oaz1	0.59404	4.12332e-10
Hmgn3	0.753694	2.99102e-09
Rps5	0.726865	4.50869e-09
Meg3	0.767103	4.72313e-09
Rpl27a	0.640053	6.49125e-09
Rps14	0.671431	7.09906e-09
Folr1	2.51365	8.99314e-09
Hsp90ab1	0.619308	1.40693e-08
Rps23	0.609896	4.28884e-08
Morf4l2	0.641268	4.28884e-08
Rps12	0.580489	4.55946e-08
Rps25	0.633033	7.55219e-08
Pyy	2.50768	9.58022e-08
H3f3b	0.593294	1.11777e-07
Spcs2	0.596949	1.20301e-07
Rps27a	0.53229	1.9678e-07
Rpl9	0.620859	2.04781e-07
Tmed3	0.68316	2.41643e-07
Rpl6	0.611311	2.68744e-07
Hint1	0.66961	2.75529e-07
Rpl30	0.614856	2.76105e-07
Rbp4	3.41599	2.85588e-07
Prdx1	0.701095	6.17414e-07
Rpl17	0.555893	7.08723e-07
Rpl5	0.594753	1.14455e-06
Selenop	0.722727	1.41579e-06
Wnt4	0.692549	1.53221e-06
Dnajc3	0.526189	1.92109e-06
Rpl15	0.545429	2.21821e-06
Calm1	0.506995	2.5205e-06
Sumo2	0.650651	2.68402e-06
Fgf12	1.89398	2.85495e-06
Rpl3	0.588939	3.88635e-06
Rpl7	0.557704	4.01037e-06
Rpl26	0.481193	4.09324e-06
Cd200	1.58025	5.52362e-06
Krt18	0.773451	5.53456e-06
Rps13	0.546228	5.82539e-06
Pdia3	0.605333	6.30111e-06
Ubc	0.757188	6.34219e-06
Hist1h2bc	0.724749	6.5896e-06
Ostc	0.598649	8.35268e-06
Rpl35a	0.496015	8.46799e-06
Srsf9	0.886578	8.81576e-06
Psmc2	0.905336	1.01161e-05
Rabac1	0.541223	1.1964e-05
Nucb2	0.746828	1.29669e-05
Epcam	0.694034	1.38722e-05
Atp5l	0.500316	1.40548e-05
Rps7	0.564247	1.56442e-05
Etfb	1.03441	1.76344e-05
Fth1	0.476406	1.99809e-05
Reep5	0.620795	2.32258e-05
Rps9	0.528341	2.84258e-05
Mlxipl	0.915163	3.63905e-05
Eef1a1	0.543385	4.00155e-05
Junb	0.786372	4.20574e-05
Rps10	0.506277	4.6097e-05
Ssr2	0.578853	4.94516e-05
Rhoa	0.598647	5.58235e-05
Sfr1	0.761616	5.78455e-05
Id2	1.44355	5.81626e-05
Hap1	0.95556	5.82122e-05
Rps18	0.511512	5.82122e-05
Fau	0.441136	6.52943e-05
Rpl34	0.483664	6.64774e-05
Sec11c	0.549439	7.90696e-05
Selenof	0.517562	8.15161e-05
Calm2	0.632216	9.06268e-05
Pcsk2	0.505856	9.64135e-05
Ssr3	0.642995	0.000100382
Tpt1	0.474479	0.000104644
Selenok	0.455964	0.000109335
Ywhaq	0.444083	0.000120039
Pdia6	0.44969	0.000128879
Sec61b	0.41309	0.000130498
Sec62	0.594902	0.000133393
Scg2	0.567737	0.000145828
Lpgat1	0.925754	0.000147221
Rps15a	0.459091	0.000156579
Slc6a6	0.675415	0.000162429
Sdc4	0.938261	0.000241482
Cplx2	0.732213	0.000277674
Txnl1	0.605801	0.000277674
Rpl21	0.487586	0.000318063
Rpl19	0.528381	0.000330344
Pgrmc1	0.928272	0.000354289
Psma3	0.514576	0.00037415
Map1lc3b	0.603607	0.000390979
Mageh1	0.746103	0.000437839
Txn1	0.748454	0.000458321
Ssr4	0.461349	0.000580139
Scgn	0.692962	0.000587682
Hnrnpk	0.484752	0.000594947
Rpl23	0.443465	0.000665991
Tmbim6	0.570371	0.000730533
Gstz1	0.966929	0.000793817
Ucp2	0.579654	0.00081224
Cpe	0.39292	0.000858652
Eif1	0.368637	0.000894428
5330417C22Rik	0.910044	0.000906282
Atp1b1	0.5424	0.000977667
Tmed2	0.47173	0.00100617
Rpl24	0.445213	0.00101624
Smap2	0.61119	0.00104751
Idi1	1.0493	0.00111714
Rap1b	0.562612	0.00117237
Sult1d1	2.19916	0.00117237
Atraid	0.655268	0.00117324
Arf5	0.423859	0.00119065
Mrps33	0.523591	0.00119736
Cox7a2l	0.462885	0.00124677
Capsl	0.942429	0.0012512
Minos1	0.442388	0.00130116
Mid1ip1	1.089	0.00132632
Fam183b	0.568386	0.00138952
Itm2c	0.584882	0.00140724
Tmed10	0.46506	0.00152351
Gnb2	0.502759	0.00171209
Hmgcs1	0.623764	0.0017231
H2-D1	0.514264	0.00174854
Tbca	0.591728	0.00175695
Tusc3	0.763178	0.00183037
Hist3h2ba	2.60876	0.00187425
Rab3b	1.55896	0.00194842
Snhg18	1.89409	0.0019536
Msmo1	0.533492	0.0019945
Rpl8	0.388611	0.00199986
Fam174a	0.749056	0.00202848
Ctsl	0.613045	0.00207749
Rpl10a	0.462895	0.00222874
Slc25a3	0.454522	0.00244225
Rgs16	2.31897	0.00258486
Rpl18a	0.407061	0.00270914
Rab2a	0.402424	0.00280411
Sez6l	0.805175	0.00285935
Ptov1	0.568431	0.00285935
Psmb1	0.484529	0.0031748
Tmsb10	0.866185	0.00336666
Krtcap2	0.419427	0.00349001
Psmb3	0.681584	0.00399089
Rheb	0.501917	0.0040119
Rpl14	0.390715	0.00416723
Ramp1	2.20752	0.00428379
Tm4sf4	0.467987	0.00438528
Fam159b	0.976831	0.00438528
Ace2	4.59941	0.00438528
Ube2b	0.570526	0.00445941
Cisd1	0.537722	0.0048414
Iqgap1	0.517561	0.0049148
Ptbp3	0.558241	0.00536074
Dynll1	0.633464	0.0054176
Paip2	0.525111	0.0054322
Defb1	0.72062	0.00550308
Dynlrb1	0.642894	0.00654023
Rps17	0.465185	0.00659457
Prkacb	0.422817	0.00688217
Rack1	0.338487	0.00688217
Psmc5	0.685199	0.00709642
Mettl26	0.534966	0.00718713
Rps8	0.399081	0.00723598
Tagln2	0.46426	0.00723598
Eci2	0.982617	0.00723598
Tshz2	0.947432	0.00775114
Npm1	0.511101	0.00820722
Pla2g16	1.27165	0.0089583
Tmbim4	0.526799	0.00990631
Atp5f1	0.403236	0.00993992
Rps11	0.314281	0.0101583
Ndufb10	0.428247	0.0103527
Btf3	0.357413	0.0104427
Naca	0.377703	0.0104427
Ppy	1.9168	0.010506
Ptges3	0.573517	0.010506
Bex3	0.362181	0.0106167
Ift57	0.780819	0.010809
Rpl11	0.357269	0.011385
Arpc5l	0.464412	0.0117071
Pycr2	0.442834	0.0118261
Cd44	1.38674	0.0120446
Nedd4	0.527337	0.0128949
Tmem176a	0.534045	0.0130041
Sap18	0.88582	0.0133437
Psma2	0.598682	0.0138317
Eef1b2	0.409502	0.0142656
Fkbp2	0.332388	0.0154483
Rplp0	0.326755	0.0155333
Dstn	0.410212	0.0155333
1500009L16Rik	0.935146	0.0159102
Pfdn5	0.343595	0.0161421
Hsp90b1	0.350079	0.0161421
H2afv	0.732208	0.0164425
Ndufb11	0.336065	0.0170446
Vapa	0.546713	0.0172504
Rpl37	0.3832	0.0174756
Dnajb6	0.524973	0.0174983
Rpl32	0.379534	0.0178194
Selenos	0.353681	0.0180438
Cltb	0.441369	0.0184928
Pkib	1.47158	0.0191597
Usp14	1.09778	0.0199185
Cpb2	4.02636	0.0202823
Pdzk1ip1	1.03885	0.0202823
Zbtb20	0.399285	0.0213075
Rps6	0.290029	0.0217277
Rpl23a	0.344906	0.0217825
Tceal3	1.01812	0.0217825
Twsg1	0.567647	0.0217825
Serping1	1.62919	0.0228343
Srp14	0.343024	0.0231104
Zwint	0.602794	0.0232091
Marcks	0.636911	0.0233049
Khdrbs3	0.698548	0.0235201
Rpl7a	0.319032	0.0238705
Pdia4	0.648038	0.023892
Smc3	0.685524	0.023892
Rgs2	1.25131	0.0246533
Tspan3	0.487141	0.0246533
Hmgn1	0.433368	0.02669
Rps21	0.3139	0.0269324
Fkbp11	0.585139	0.0269324
Fbxo2	0.927676	0.0284867
Psma4	0.647386	0.0286155
Eif4a1	0.370686	0.0287207
Vdac2	0.492985	0.0288705
Crip1	1.02772	0.0290976
Pomp	0.453416	0.0292026
Calb1	2.84291	0.029454
Lefty1	2.10333	0.0297057
Rpl35	0.410932	0.0297057
Cd79a	1.85537	0.0338273
H2afz	0.358066	0.0339885
Krt7	0.398169	0.034045
Pnisr	0.624081	0.034045
Sdhaf4	0.981732	0.0352841
Maged2	0.923522	0.0353906
Eif2s2	0.380704	0.0359019
Sub1	0.388029	0.0365729
Wls	0.581754	0.0378975
Rexo2	0.444672	0.0404918
Map1b	0.39328	0.0413337
Cpq	0.626568	0.0413337
Sez6l2	0.524348	0.0423336
Pafah1b1	0.416884	0.0423336
Gadd45b	0.73582	0.0428603
Pigp	0.558044	0.0435493
Aga	0.700762	0.0435493
Btg2	0.649991	0.043968
Jun	0.863922	0.0454126
Tubb5	0.720319	0.0473996
Stmn3	1.50547	0.0473996
Eef1g	0.375687	0.0477518
Cdc42	0.406897	0.0484681
Ift20	0.33554	0.0501627
Ldlr	0.519296	0.0502661
Gabarapl2	0.371584	0.050778
Uqcrfs1	0.508093	0.0522537
Hbegf	1.50699	0.0524332
Hmgb1	0.411556	0.0527491
Ube2n	0.6217	0.0530797
Map1lc3a	0.542705	0.053284
Sys1	0.378421	0.0535365
Clic1	0.416747	0.0538205
Abcc8	0.269837	0.0544283
Chchd2	0.276211	0.0546868
Dbi	0.52957	0.0550434
Coa3	0.364931	0.0559717
Rnf138rt1	1.97094	0.0563363
Hist1h4h	1.63108	0.0580516
Atp5j	0.329706	0.0589207
Cyp51	0.573158	0.059426
Mafb	2.59104	0.0603983
Ncl	0.358283	0.0612233
Dad1	0.323684	0.0626618
Hist1h1c	0.619924	0.0630466
Rps24	0.296258	0.0640936
Erp29	0.429511	0.0652181
Tiprl	0.819474	0.0657223
Swi5	0.373837	0.0691485
Ckap4	0.868524	0.0716394
Metap2	0.495162	0.0717512
S100a6	1.8425	0.0722229
Cox5a	0.409327	0.0725562
Tubb4b	0.39	0.0734891
Bag1	0.442597	0.0742252
Ptms	0.383658	0.0750456
Rps15	0.296727	0.077626
Sec11a	0.438877	0.0785967
Stub1	0.464806	0.084599
Psma7	0.349153	0.0861595
Hspa5	0.289555	0.0891928
Prdx5	0.468825	0.0895025
Hprt	0.61367	0.0902599
Uqcrb	0.399998	0.0903047
Actb	0.355673	0.0907295
Cnpy2	0.375766	0.0929466
Ube2e3	0.624234	0.0929466
Mapk3	0.565465	0.0939077
Rbx1	0.323657	0.0980625
Pura	0.381882	0.0980625
Tecr	0.421548	0.0990737
Rpn2	0.301188	0.0997774
Scn3a	2.03309	0.102481
Slc35b1	0.389504	0.108574
Srrm2	0.340824	0.108574
Uqcrc2	0.535871	0.109087
Arpc3	0.405158	0.109414
Bcl7b	0.676101	0.110227
Tm2d3	0.809286	0.112906
Rplp2	0.260184	0.114082
Eif5a	0.207138	0.114781
Atpif1	0.255163	0.11619
Anp32a	0.667579	0.116426
Bcas2	0.446443	0.117325
Ocrl	1.30444	0.117325
Rps29	0.285336	0.117956
Pcsk1	0.335299	0.119432
Gadd45g	0.372834	0.119432
Prdx6	0.325354	0.119527
Gmpr	0.467879	0.119527
Mettl9	0.508889	0.119527
Gnao1	0.442621	0.119527
Dctn3	0.390244	0.124977
Yipf4	0.567846	0.125122
Ormdl3	0.729741	0.126488
Sncb	1.13643	0.126488
Unc50	0.619633	0.132839
Atp6v0e	0.261889	0.132839
Nedd8	0.379494	0.132839
Sms	1.22434	0.132839
Atp5g2	0.354433	0.133461
Smim10l1	0.402805	0.134763
Spint2	0.308654	0.136623
Psmd8	0.453711	0.139892
Tmf1	0.85311	0.140914
Sod2	0.495586	0.14149
B4galt6	0.568169	0.142384
Arf4	0.336428	0.142384
Os9	0.543875	0.142384
Tnfrsf12a	0.801255	0.145418
Tmem258	0.320175	0.148081
Rpl4	0.316142	0.159201
Actr10	0.506947	0.164847
Sf3b5	0.598373	0.164847
Cope	0.294485	0.165251
Fbxo3	0.7414	0.166389
Retreg2	0.564908	0.170905
Tspan15	0.770292	0.172421
Snrpe	0.668469	0.173301
Rnh1	0.421759	0.174781
H2afy	0.300801	0.179061
Scfd1	0.384295	0.181973
Spcs1	0.259934	0.185853
Cox7b	0.316575	0.18613
Ppp2r5c	0.487352	0.18613
Cdipt	0.772233	0.189161
Gpi1	0.621035	0.189161
Ncam1	0.701208	0.190583
Rpsa	0.279099	0.196771
Lsm3	1.03415	0.204467
Sf3b1	0.369565	0.207512
Rpl31	0.280098	0.209505
Anxa4	0.613448	0.209881
Rpl38	0.19766	0.210375
Ndufa12	0.349995	0.210916
Myl6	0.25094	0.213635
Egr1	0.980488	0.220653
Nudc	0.362708	0.220653
Gse1	0.677786	0.221037
Cdc5l	0.690675	0.222245
Tspan7	0.376284	0.223383
Pcp4l1	3.72517	0.224065
Ndufa4	0.280348	0.226855
Ddrgk1	0.415981	0.229942
Aldoa	0.291015	0.230958
Suclg1	0.36826	0.24323
Cacybp	0.563481	0.24389
Edem2	0.459057	0.24389
Trir	0.374617	0.24389
Ndn	1.15718	0.24389
Anpep	1.29254	0.244657
Spock2	0.325752	0.244657
Arf1	0.275058	0.245116
Cnot6l	0.502451	0.250719
Psmb5	0.352954	0.252415
Ssb	0.365121	0.252871
Tomm7	0.325464	0.257169
Oxr1	1.01136	0.264515
Eif3e	0.445908	0.267738
Atp5k	0.469037	0.270113
Ppp2ca	0.287544	0.27269
Prrg2	0.982143	0.27269
Cxxc5	0.561368	0.278139
Fos	0.961858	0.278139
Ier2	0.886782	0.278139
Isl1	0.560182	0.278139
Rpl37a	0.219242	0.279126
Zfp638	0.618502	0.283153
Tm9sf2	0.419561	0.286868
Vdac3	0.529125	0.290567
Klhdc8b	2.0599	0.295128
Chic2	0.890581	0.300443
Unc80	0.512493	0.301222
Ankrd44	0.704812	0.301471
Gng5	0.210364	0.301471
Mat2b	0.820911	0.304688
Cfl1	0.253598	0.311415
Ddx1	0.625611	0.311936
Snrnp70	0.421579	0.315115
Foxa2	0.784175	0.31902
Dnajb9	0.202954	0.321418
Cldnd1	0.679984	0.323115
Psma1	0.413564	0.323531
Son	0.296429	0.323692
Rad23b	0.458804	0.323692
Rragd	0.774499	0.326696
AY036118	0.455199	0.328352
Aqp4	2.18901	0.33032
Rps20	0.211738	0.332559
Dnmt3a	0.495245	0.332559
Ube2w	0.621855	0.333482
Rps26	0.277768	0.333482
Akr1a1	0.258373	0.333482
Prdx4	1.24449	0.333482
Trappc4	0.520177	0.335081
Matn2	1.89858	0.335081
Rps27	0.229344	0.339385
1110008P14Rik	0.422855	0.339722
Chchd4	0.862408	0.340104
Mtmr7	0.825792	0.340355
Gm42418	0.0778304	0.342701
Rbbp4	0.630127	0.342956
Acin1	0.575346	0.345486
Arpc1a	0.274784	0.34659
Lgals3bp	0.47921	0.352975
Eny2	0.362666	0.352975
Copb1	0.393089	0.352975
Rbm7	0.740664	0.359542
Sesn3	0.751114	0.359744
Rpl12	0.185781	0.360796
Fkbp8	0.530075	0.362943
Ubtf	0.630047	0.367648
Tsn	0.401562	0.368817
Cxxc4	0.554331	0.374039
Tox3	0.769161	0.38431
Aacs	0.789442	0.388931
Glt8d1	0.727385	0.388931
Tm9sf3	0.28539	0.389349
Sgta	0.532991	0.389349
Ly6e	0.455017	0.389769
Nbr1	0.536076	0.389895
Mzt1	1.04547	0.393134
Rpl28	0.22346	0.396323
Nme1	0.277178	0.397901
Bambi	1.42783	0.397901
Mapt	1.35818	0.403456
Tmem243	1.04982	0.408788
Hspa8	0.328753	0.410536
Trappc6b	0.476821	0.415636
Psmc4	0.462415	0.419348
Nr2f6	0.543411	0.419713
Sem1	0.219319	0.427855
Zc3h15	0.380415	0.428321
Mydgf	0.312261	0.433178
Psmb4	0.29757	0.436606
Enpp2	0.670218	0.436606
Morf4l1	0.226121	0.445659
Uchl1	1.69979	0.449033
Atp6v0b	0.204916	0.449033
Lztfl1	0.564563	0.453687
Clu	0.619699	0.460118
Ergic3	0.576748	0.461229
Pank3	0.608822	0.462014
Rpl36a	0.290124	0.462432
Xbp1	0.285606	0.462815
Echs1	0.785157	0.462815
Kcmf1	0.563473	0.464483
Prps1	0.36281	0.464483
Herpud1	0.332644	0.46502
Ptp4a3	1.05109	0.46787
Mdh1	0.2395	0.468069
Sarnp	0.954948	0.470538
Tspan33	1.11582	0.472271
Gnai1	1.09913	0.472274
Edf1	0.242168	0.474821
Vps29	0.428283	0.479218
Cyb5r3	0.313809	0.490999
Coq7	0.787579	0.492351
Acp1	0.474529	0.492351
Ank	0.38758	0.493014
Ndufb4	0.371735	0.498216
Srsf3	0.245643	0.499134
Txndc5	0.478263	0.499134
Hsp90aa1	0.32709	0.499134
Gnaz	0.386811	0.499134
Papola	0.23549	0.504512
Slc6a17	1.08868	0.514177
Ikbip	0.807056	0.516639
Gm2115	2.91313	0.516962
Slc30a5	0.738038	0.525049
Rab21	0.457599	0.530408
C1qa	0.455507	0.532503
Rps27l	0.233529	0.534144
Fndc3a	0.215065	0.534383
Gpbp1	0.579343	0.536575
Hnrnpd	0.4126	0.54155
Mrfap1	0.213548	0.54155
Ubl5	0.272117	0.542862
Ei24	0.505886	0.543756
Ube2e2	1.13336	0.552637
Parl	0.781907	0.552637
Ndufa7	0.229859	0.558021
Ggh	1.03366	0.564919
Rem2	1.23807	0.564919
Nfkbiz	0.938029	0.570079
Sqle	0.329957	0.570834
Ccdc184	1.02588	0.570834
Ybx1	0.196835	0.573664
Spint1	0.358791	0.579471
Anxa5	0.244458	0.579471
Tmcc3	1.02448	0.579471
Cdh2	0.481848	0.582678
Atp6v1d	0.320069	0.590947
Saraf	0.229492	0.593237
Pcmt1	0.414333	0.594697
Myl12a	0.632132	0.598295
Sept7	0.388722	0.599451
Manf	0.297688	0.602228
Top1	0.32238	0.602228
Ptprn2	0.858611	0.605305
Smdt1	0.180599	0.608501
Hnrnpa2b1	0.221253	0.608501
Macf1	0.388505	0.614711
C1qtnf4	0.470069	0.620832
Foxp1	0.415079	0.621416
Sdf2l1	0.301367	0.624897
Tox	1.66282	0.627384
Tpm4	0.407367	0.629033
Hsd17b7	1.14495	0.629846
Por	0.552034	0.633844
Snap47	0.644174	0.635691
Atp5c1	0.222705	0.640427
Slc29a1	0.728432	0.640427
Efcab1	0.343445	0.643628
Baz2b	0.465231	0.645353
Ppp1r14b	0.357623	0.648219
Ppp1r10	0.493815	0.652654
Chid1	0.572641	0.652654
Bdp1	0.793173	0.652654
Srrm1	0.321756	0.655906
Prss23	3.30586	0.656455
Alcam	0.593949	0.665404
Tmem176b	0.234705	0.665404
Cetn3	0.565882	0.669638
Pon2	1.12075	0.669638
Tppp3	0.588887	0.669842
Enho	0.155754	0.669842
Pax6	0.262576	0.670329
Msi2	0.413824	0.673965
Fuom	0.335433	0.680171
Tubb2a	0.555023	0.68051
Peg3	0.24481	0.692211
Ube2d3	0.198868	0.692211
Sri	0.547424	0.692211
1110004F10Rik	0.418849	0.694168
Rassf1	0.993341	0.700169
Polr1d	0.262143	0.711208
Bicc1	1.19921	0.711768
Tsc22d1	0.259791	0.713467
Gm11837	1.50153	0.713467
Chmp2a	0.255676	0.713467
Dbpht2	0.866628	0.713467
Nav2	0.398749	0.713467
Wnk1	0.268014	0.713513
Imp3	0.390971	0.715861
Krt8	0.462382	0.715929
Eif3f	0.254154	0.718844
Ddost	0.217874	0.720999
Psma5	0.391838	0.72924
Uqcr10	0.196089	0.732091
Ptprn	0.20989	0.732091
Prelid3b	0.733261	0.732679
Ralbp1	0.443643	0.733145
Lmo1	0.782372	0.736746
Thrap3	0.409375	0.736746
Mrln	0.409958	0.736746
Rpl36	0.186277	0.736746
Psmd7	0.269295	0.744453
Iscu	0.336858	0.74518
Gpr45	0.532127	0.746513
1810037I17Rik	0.241688	0.746578
Luc7l3	0.395648	0.752566
Mff	0.42443	0.756154
Lysmd2	0.419082	0.756263
Erlec1	0.447814	0.75825
Abhd16a	0.527153	0.75825
Lamtor3	0.444641	0.760243
Lrpap1	0.422643	0.76196
Atp6ap2	0.195552	0.767325
Pcbd1	0.211704	0.772423
Ufc1	0.158942	0.779439
Srpr	0.161442	0.783867
Psmd13	0.477861	0.785627
Snx3	0.313272	0.788661
Tspo	0.841448	0.788661
Rfk	0.363554	0.790362
Tcf25	0.168905	0.790362
Casc4	0.467277	0.791532
Smc6	0.45689	0.791745
Smim14	0.165752	0.797937
Cops6	0.704532	0.798153
Pfn2	0.970031	0.800603
Zranb2	0.44407	0.808175
Srsf10	0.476285	0.817186
Ank3	0.731708	0.822954
Eif3k	0.33123	0.822954
Psip1	0.56617	0.822954
Sirt7	0.86809	0.830427
Brk1	0.26367	0.834564
Fundc2	0.480075	0.834564
Isg20	0.192481	0.834564
Hspe1	0.221391	0.834564
Uggt1	0.297923	0.834564
Mycbp2	0.304201	0.834564
Ube2i	0.462188	0.834564
Psmd12	0.313715	0.834564
Gata6	1.93153	0.836247
Ndufa1	0.219393	0.836247
Arhgdig	0.602434	0.836247
Bub3	0.61572	0.839771
Car8	0.894214	0.842208
Plekha1	0.600056	0.842208
Eif5b	0.272663	0.842208
BC031181	0.272309	0.842208
Atxn7l3b	0.236903	0.844005
Unc119	1.17299	0.845302
Nae1	0.672565	0.845735
Idh1	0.536272	0.846305
P2rx4	0.790556	0.847545
Hnrnpa3	0.155394	0.847545
Snx24	1.13579	0.847545
Bex2	0.191839	0.85874
Rpl22	0.204681	0.872781
Pdcd6	0.302915	0.87651
Tmem107	0.467984	0.877083
Fam241b	1.20894	0.878475
Tpr	0.252808	0.884882
Ahcyl2	0.580953	0.884882
Tcaf1	0.643284	0.888843
Ssbp4	0.361672	0.893945
Sh3bgrl	0.660777	0.908523
Atp5o	0.306765	0.915172
Naa20	0.329412	0.918561
Ppp1r12a	0.570287	0.918561
H2-M3	0.945284	0.918561
Camk2n2	0.283843	0.918561
Ndufv2	0.291552	0.919671
Gclm	0.261627	0.925096
Dusp5	0.519573	0.925096
Cfap36	0.316502	0.925096
Nenf	0.206936	0.926257
Dhcr7	0.969019	0.926257
Elmod1	1.28968	0.931004
Scand1	0.194044	0.931004
Dcdc2a	0.885565	0.935821
Mum1l1	0.971739	0.937348
Serinc1	0.175404	0.942446
Golt1b	0.322637	0.942446
Cfdp1	0.428172	0.942446
Coq10a	0.794818	0.942446
Nsfl1c	0.567025	0.94722
Rsf1	0.640109	0.95026
Tmem109	0.692675	0.95211
Gjd2	0.373539	0.954214
Ndufa8	0.254196	0.95532
Tomm5	0.402567	0.960237
Glyr1	0.396911	0.960306
Fam204a	0.621952	0.960517
Limd2	0.759485	0.973452
Dpy30	0.465558	0.973919
Cox6b1	0.214542	0.97872
Ddx5	0.238691	0.979496
Mtdh	0.269623	0.987853
Cox4i1	0.172547	0.987853
Rraga	0.336233	0.989868
Smim6	3.12117	0.993651
Pbrm1	0.245132	0.993651
Ap3s1	0.435856	0.996141
Ret	0.89181	0.996141
Serpina7	2.99567	0.996141
Rap1gap	1.31101	0.998905
Ubr1	0.902825	0.998905
Ypel3	0.350082	0.998905
Anapc16	0.333897	0.998905
Elp4	1.06719	0.999981
Kif21a	0.359253	0.999981
Pdcd5	0.334029	0.999981
Slc24a2	0.504927	0.999981
Akirin1	0.366761	0.999981
Canx	0.157524	0.999981
Pam16	0.439549	0.999981
Gabarapl1	0.416273	0.999981
Tmem208	0.314583	0.999981
Bex1	0.39158	0.999981
Zfp667	0.645939	0.999981
Lor	1.29639	0.999981
Tmem160	0.4014	0.999981
Tomm20	0.208536	0.999981
Mboat2	0.349163	0.999981
Ctso	0.70289	0.999981
Mrpl51	0.3382	0.999981
Rpl22l1	0.2091	0.999981
Psmb2	0.200586	0.999981
Thoc7	0.485738	0.999981
Hes6	0.637168	0.999981
Bcap31	0.518379	0.999981
Kcnq1ot1	0.165916	0.999981
Rpl27	0.405974	0.999981
Vps37a	0.34304	0.999981
Prdx2	0.238183	0.999981
Ambp	2.07264	0.999981
Tes	0.505768	0.999981
Cds1	0.869463	0.999981
Med7	0.769943	0.999981
Tmco3	0.668759	0.999981
Ddhd2	0.705899	0.999981
Soga3	0.713882	0.999981
Hcfc1r1	0.260042	0.999981
Tmem9	0.97069	0.999981
Ctsz	0.787174	0.999981
Mpc2	0.252157	0.999981
Ninj1	0.167656	0.999981
Kcnip1	0.600783	0.999981
Dct	1.46689	0.999981
Zbtb7a	0.349294	0.999981
Kcnk1	0.584248	0.999981
Hagh	0.265549	0.999981
Lamtor5	0.398369	0.999981
Ywhae	0.163701	0.999981
Smarce1	0.505004	0.999981
Tbc1d23	0.853261	0.999981
Lars	0.384834	0.999981
Unc5c	3.30826	0.999981
Zcrb1	0.191198	0.999981
Dnajc12	0.3727	0.999981
Eif4a2	0.141187	0.999981
Mtx2	0.655196	0.999981
Aco2	0.281181	0.999981
Mbd3	0.358833	0.999981
Prkar1a	0.165983	0.999981
Nmt2	0.549253	0.999981
Tmx2	0.632194	0.999981
Snap25	0.284304	0.999981
Cmas	0.364277	0.999981
Vwa5b2	0.702863	0.999981
Slc2a5	0.150333	0.999981
Bcl3	0.530442	0.999981
Inafm1	0.751938	0.999981
Snrpf	0.315704	0.999981
Runx1t1	0.6503	0.999981
Dnase2a	1.04126	0.999981
Tuft1	0.878954	0.999981
Mrps12	0.168409	0.999981
Pnn	0.294731	0.999981
Tax1bp1	0.253916	0.999981
Dld	0.431738	0.999981
Cadps	0.366393	0.999981
Tmem57	0.327758	0.999981
Rab37	0.39929	0.999981
Nsdhl	1.22443	0.999981
Tapbp	0.24273	0.999981
Gatad2b	0.503211	0.999981
Ppp1r11	0.305519	0.999981
Efcab10	1.81311	0.999981
Itpr1	1.22696	0.999981
Rundc3b	1.26604	0.999981
2310022B05Rik	0.598152	0.999981
Klf10	0.96224	0.999981
Zfp207	0.371926	0.999981
Dapk1	1.11986	0.999981
Prpf39	0.649862	0.999981
Pgp	0.385257	0.999981
Kctd12b	1.65867	0.999981
Pja2	0.214346	0.999981
Tmtc3	0.874031	0.999981
Ankrd17	0.334892	0.999981
Nol7	0.297056	0.999981
Adk	0.453107	0.999981
Pdcl3	0.664301	0.999981
Pgam1	0.170018	0.999981
Rsrc1	0.801109	0.999981
Eif5	0.165771	0.999981
Gdi2	0.189833	0.999981
Hint2	0.34817	0.999981
Dpysl2	0.467094	0.999981
Mapre3	0.584287	0.999981
Ckmt1	1.22217	0.999981
Yipf3	0.433561	0.999981
Ubald1	0.571985	0.999981
Pigx	0.923053	0.999981
Chic1	0.145767	0.999981
Elavl4	0.731721	0.999981
Prpf4b	0.342836	0.999981
Gstm5	0.723201	0.999981
Furin	0.898653	0.999981
Gsr	0.40559	0.999981
App	0.529758	0.999981
Nrxn1	0.537641	0.999981
Rps19	0.151328	0.999981
Tspan2	0.576344	0.999981
Insig2	0.459682	0.999981
Dnajb11	0.223582	0.999981
Zzef1	0.594756	0.999981
Entpd3	0.314427	0.999981
Sst	0.328196	0.999981
Emc7	0.254681	0.999981
Mir670hg	0.407821	0.999981
Sptbn1	0.342591	0.999981
Dguok	0.463262	0.999981
Fam120a	0.468495	0.999981
Pts	0.353332	0.999981
Lsm1	0.509106	0.999981
9530068E07Rik	0.404217	0.999981
Tvp23b	0.269932	0.999981
Pgk1	0.359	0.999981
Eif4e	0.217485	0.999981
Fdft1	0.404277	0.999981
Zfhx2	0.322833	0.999981
Snapc5	0.870607	0.999981
Ngrn	0.461085	0.999981
Ube3a	0.203057	0.999981
C1d	0.410592	0.999981
Cops5	0.443466	0.999981
Lsr	0.554004	0.999981
Med30	0.699526	0.999981
Mrpl23	0.274987	0.999981
Filip1	0.706218	0.999981
Hspa14	0.858808	0.999981
Fxr1	0.477561	0.999981
Sumo1	0.195176	0.999981
Eif1b	0.194268	0.999981
Atp5h	0.138372	0.999981
Dut	0.498933	0.999981
Osbpl3	0.980791	0.999981
Polr2m	0.291396	0.999981
Hat1	1.2342	0.999981
Tmed9	0.124392	0.999981
Actr3	0.215278	0.999981
Rit2	2.97059	0.999981
Pkdcc	0.21582	0.999981
Ankrd12	0.152515	0.999981
Arl1	0.165063	0.999981
Amn1	0.597433	0.999981
Araf	0.308436	0.999981
Dusp11	0.443801	0.999981
Akr1b3	0.454307	0.999981
Ncald	0.270693	0.999981
Bax	0.324068	0.999981
Mbd6	0.746154	0.999981
Pla2g12a	0.418568	0.999981
Cldn3	0.385752	0.999981
Trp53i11	1.17099	0.999981
Gstt1	0.74547	0.999981
Bag4	0.611374	0.999981
Ropn1l	1.4331	0.999981
Uaca	0.523067	0.999981
Rnf216	0.802519	0.999981
Bccip	0.294062	0.999981
1810062G17Rik	1.44083	0.999981
Mrpl42	0.418093	0.999981
P4ha2	1.41939	0.999981
Mthfd2l	0.648172	0.999981
Agpat4	1.15057	0.999981
Chd9	0.447481	0.999981
Nudt4	0.69403	0.999981
Gnb5	0.921726	0.999981
Prss2	0.587995	0.999981
Gspt2	1.56464	0.999981
Sugt1	0.469972	0.999981
1810044D09Rik	1.31171	0.999981
Dnajc4	0.655617	0.999981
Vps51	0.75827	0.999981
Ube2k	0.31872	0.999981
S100a11	0.161214	0.999981
Rbm3	0.17976	0.999981
Eef1d	0.235628	0.999981
Setd7	0.674833	0.999981
Vma21	0.518607	0.999981
Cops4	0.341439	0.999981
Unc93b1	1.34865	0.999981
Sobp	0.488935	0.999981
Stim1	0.502715	0.999981
Pkig	0.454311	0.999981
Cox14	0.190597	0.999981
Klhl9	0.426174	0.999981
Kras	0.236007	0.999981
Ssbp1	0.370098	0.999981
Mib1	0.438685	0.999981
Upf3b	0.287064	0.999981
Smim7	0.200544	0.999981
Tmem132b	0.825989	0.999981
Gpr27	0.57937	0.999981
Asph	0.757073	0.999981
Cdkn1b	0.745281	0.999981
Tle1	0.806387	0.999981
Fam167a	1.61663	0.999981
Kifc3	1.2161	0.999981
Cirbp	0.152538	0.999981
Nfat5	0.428979	0.999981
Dhx40	0.402439	0.999981
Clns1a	0.431109	0.999981
Cd47	0.165229	0.999981
Tmed5	0.39846	0.999981
Nkx2-2	0.381364	0.999981
Jup	0.535676	0.999981
Prmt1	0.386645	0.999981
Alyref	0.424233	0.999981
Mia2	0.265964	0.999981
Gtf2a2	0.298871	0.999981
Tbcb	0.287086	0.999981
Mga	0.448925	0.999981
Sdf4	0.241017	0.999981
Rab10os	0.809891	0.999981
Rrp1	0.256613	0.999981
Gm15706	0.377116	0.999981
Aldh1a3	4.33508	0.999981
Paip2b	0.498407	0.999981
Bcl10	0.570674	0.999981
Trmt6	0.462952	0.999981
Rpl41	0.0617099	0.999981
Zfhx3	0.550807	0.999981
Pnrc1	0.449786	0.999981
Rpl7l1	0.390446	0.999981
Nalcn	1.16617	0.999981
Dhx15	0.486137	0.999981
Fmc1	0.533329	0.999981
Ebpl	0.781296	0.999981
N6amt1	0.647645	0.999981
Tbc1d15	0.382707	0.999981
Kmt2d	0.792796	0.999981
Zfp330	0.369371	0.999981
Idnk	0.397982	0.999981
Srp19	0.284586	0.999981
Snx18	1.24237	0.999981
Hdgf	0.223922	0.999981
Eci3	2.94818	0.999981
Mgea5	0.470599	0.999981
Desi2	0.395138	0.999981
Psmd2	0.348481	0.999981
Lpin1	0.333749	0.999981
Aurkaip1	0.23617	0.999981
Vil1	0.352604	0.999981
Pnmal1	0.480526	0.999981
Scarf2	2.00871	0.999981
Tssc4	0.290743	0.999981
Tlk1	0.50267	0.999981
Hmgcr	0.216042	0.999981
Mkln1	0.411512	0.999981
Capza2	0.317892	0.999981
Ppp1ca	0.185915	0.999981
Mcf2l	0.265943	0.999981
Syne2	0.939853	0.999981
Synj2bp	0.455594	0.999981
Tmpo	0.331203	0.999981
Tmem159	0.947065	0.999981
Rtn3	0.210102	0.999981
Snrnp40	0.683229	0.999981
Rbm4b	0.656362	0.999981
Cdk8	0.249162	0.999981
Nefm	1.62486	0.999981
Ccdc162	0.909362	0.999981
Sae1	0.707947	0.999981
Strap	0.270489	0.999981
Aimp1	0.370729	0.999981
Pamr1	0.66184	0.999981
Lsm12	0.433687	0.999981
Mrps10	0.742502	0.999981
Polr2j	0.289452	0.999981
Atp5b	0.185188	0.999981
Fus	0.203448	0.999981
Appbp2	0.475753	0.999981
Ppip5k1	0.813415	0.999981
Abca5	0.680288	0.999981
Tpst2	0.359346	0.999981
Rnd3	1.46101	0.999981
Mettl1	0.198278	0.999981
Irf2bp2	0.276666	0.999981
Cldn4	0.398625	0.999981
Sult2b1	1.30489	0.999981
Mindy3	0.778519	0.999981
Mrpl13	0.502223	0.999981
Rfx6	0.86382	0.999981
Vgll4	1.35389	0.999981
Vkorc1	0.427093	0.999981
Stard10	0.145377	0.999981
Arpc2	0.137391	0.999981
Btg3	0.58303	0.999981
Dbp	0.490152	0.999981
Eif3h	0.223683	0.999981
Atp6v1g1	0.191637	0.999981
Fam213a	0.594263	0.999981
Fubp1	0.285535	0.999981
Sbno1	0.270971	0.999981
Mrpl17	0.300582	0.999981
Eif3i	0.209167	0.999981
Hsd17b10	0.713747	0.999981
Socs2	0.423475	0.999981
Pfdn6	0.39008	0.999981
Brd4	0.317824	0.999981
Mrps18c	0.448082	0.999981
Anxa11	0.692585	0.999981
Rp9	0.27462	0.999981
Tma7	0.0839961	0.999981
Cdkl5	1.09722	0.999981
Numa1	0.456681	0.999981
Snx2	0.394215	0.999981
Ndst1	0.795621	0.999981
Rif1	0.423913	0.999981
Timm17a	0.272185	0.999981
Ppib	0.157501	0.999981
Atp5g3	0.167686	0.999981
Lage3	0.6116	0.999981
Eif2a	0.479997	0.999981
Ndufs5	0.139002	0.999981
Bace1	0.621516	0.999981
Mrpl18	0.519976	0.999981
Tmed4	0.258641	0.999981
Plcxd3	0.792081	0.999981
Lamtor2	0.200325	0.999981
Jakmip1	0.600599	0.999981
Ndufb5	0.125856	0.999981
Appl1	0.58706	0.999981
Fbxo22	0.695619	0.999981
Psmd14	0.513511	0.999981
Gprasp2	0.742938	0.999981
Slc25a16	0.99233	0.999981
Xpo6	0.591688	0.999981
Tceal8	0.247864	0.999981
Hist1h4i	0.588954	0.999981
Cd24a	2.16437	0.999981
Rpl36al	0.22888	0.999981
Rhoc	1.16492	0.999981
Psmd4	0.304669	0.999981
Dgkz	0.77467	0.999981
Ap4s1	0.665783	0.999981
Atp5g1	0.0947041	0.999981
Rnf10	0.336106	0.999981
Cdc123	0.481398	0.999981
Nipbl	0.287901	0.999981
Usp15	0.406774	0.999981
Rock1	0.173915	0.999981
Atf7ip	0.780543	0.999981
Ppp3ca	0.456753	0.999981
Ndufab1	0.168412	0.999981
Kdm7a	0.534077	0.999981
Apmap	0.804798	0.999981
S100a10	0.159026	0.999981
Pgf	1.57302	0.999981
Creld2	0.250709	0.999981
Immp1l	0.197791	0.999981
Klhdc2	0.333933	0.999981
Dnajb1	0.766352	0.999981
Ncstn	0.610004	0.999981
Hnrnpu	0.137643	0.999981
Syne1	0.625171	0.999981
Vta1	0.594317	0.999981
Lsm7	0.445119	0.999981
Scd2	0.210218	0.999981
Mgst3	0.801605	0.999981
Gale	0.468041	0.999981
Vat1l	0.921091	0.999981
Celf4	0.391829	0.999981
Atrx	0.209763	0.999981
Hacd1	1.20592	0.999981
Alg5	0.520345	0.999981
N4bp2l2	0.305231	0.999981
C1qbp	0.474963	0.999981
Pkn2	0.26287	0.999981
Sema6d	1.73344	0.999981
Setd5	0.405046	0.999981
Ndufv1	0.32522	0.999981
Dnajc7	0.401074	0.999981
Nagk	0.351377	0.999981
Hnrnpa0	0.299657	0.999981
Tmem86a	1.21532	0.999981
Smu1	0.478511	0.999981
Ikzf2	0.913058	0.999981
Gripap1	0.447092	0.999981
Zmym5	0.47069	0.999981
Arl6ip1	0.269493	0.999981
Acaa1a	0.518932	0.999981
Spred2	1.14931	0.999981
St3gal5	0.506756	0.999981
1810041L15Rik	2.58973	0.999981
Aldh3b1	2.66021	0.999981
Gria2	1.61024	0.999981
Snu13	0.195836	0.999981
Elob	0.0528036	0.999981
Taldo1	0.231007	0.999981
Gnptg	0.318876	0.999981
Gtf3a	0.381856	0.999981
Smad7	1.38437	0.999981
Pcsk2os1	0.321127	0.999981
Irf1	0.350462	0.999981
Mcee	0.59452	0.999981
Atp5j2	0.101454	0.999981
Cct4	0.289212	0.999981
Copg1	0.155188	0.999981
Sel1l3	0.926936	0.999981
Rab12	0.354753	0.999981
Dpm3	0.15092	0.999981
Trp53i13	0.531132	0.999981
Ffar4	3.33158	0.999981
3222401L13Rik	1.24786	0.999981
Ranbp1	0.292933	0.999981
Taz	0.52883	0.999981
Mxd4	0.262653	0.999981
Isoc1	0.496716	0.999981
Rps2	0.132423	0.999981
Bnip3l	0.299155	0.999981
F3	0.838924	0.999981
Gls	0.440209	0.999981
Fhad1	1.11654	0.999981
Psmc6	0.270798	0.999981
Fzd6	1.90956	0.999981
Supt16	0.442855	0.999981
Mrps11	0.511847	0.999981
Lrrc41	0.403118	0.999981
Mrps6	1.17691	0.999981
Marf1	0.527068	0.999981
Slc35b3	0.928042	0.999981
Gdap1l1	0.448188	0.999981
Magi2	0.676486	0.999981
Tctex1d2	0.872518	0.999981
Mrpl1	0.688894	0.999981
Kdelr2	0.106471	0.999981
Ddit4	0.935239	0.999981
Tmem165	0.425247	0.999981
Carnmt1	0.578721	0.999981
Bbx	0.240695	0.999981
Tulp4	0.205478	0.999981
Zfr	0.273841	0.999981
Cul1	0.26426	0.999981
Hadhb	0.262554	0.999981
R3hdm4	0.48239	0.999981
Sdccag8	0.682812	0.999981
Scaf11	0.214858	0.999981
Zdhhc20	0.516587	0.999981
Hsph1	0.483965	0.999981
Retreg1	0.482677	0.999981
Lrpprc	0.532262	0.999981
Ufm1	0.0594361	0.999981
Cfap20	0.145565	0.999981
Zfand5	0.420638	0.999981
Zfp422	0.591083	0.999981
Fopnl	0.394961	0.999981
Gm30551	1.70526	0.999981
Adprh	0.490982	0.999981
Zbtb1	0.918038	0.999981
8430408G22Rik	1.57062	0.999981
Atp9a	0.379504	0.999981
Atad1	0.421504	0.999981
Bcl7c	0.39865	0.999981
Set	0.151331	0.999981
Zfp771	0.553933	0.999981
Itgb1	0.370156	0.999981
Nfe2l2	0.701188	0.999981
St8sia3	1.18092	0.999981
Cspp1	0.365179	0.999981
Gtf3c4	0.729412	0.999981
Zfp800	0.516703	0.999981
Nfu1	0.551997	0.999981
Syap1	0.809689	0.999981
Slc22a17	0.619893	0.999981
Mrpl32	0.473681	0.999981
Rbm39	0.0197339	0.999981
Gemin6	0.807586	0.999981
Zfp788	0.931015	0.999981
Aip	0.576994	0.999981
Sar1a	0.143038	0.999981
Ginm1	0.453442	0.999981
Nfkbil1	0.690341	0.999981
Klc3	0.6991	0.999981
Ndufa6	0.139753	0.999981
Zfp664	0.383868	0.999981
Ddx41	0.337782	0.999981
Acbd6	0.303861	0.999981
Add1	0.682367	0.999981
Tmem50a	0.252529	0.999981
Rbm25	0.217664	0.999981
Nptn	0.473506	0.999981
Ctnnb1	0.0894464	0.999981
Hars2	1.23098	0.999981
Pgm2	1.08559	0.999981
U2af1	0.16742	0.999981
Chmp5	0.157693	0.999981
2610001J05Rik	0.494339	0.999981
Smad4	0.458843	0.999981
Pex13	0.592187	0.999981
Ergic2	0.206745	0.999981
Sh2d5	1.69524	0.999981
Ube2z	0.323569	0.999981
Fam162a	0.63351	0.999981
Spsb1	2.1604	0.999981
Pak1ip1	0.370868	0.999981
Map2k1	0.561215	0.999981
Dis3l2	1.16194	0.999981
Ube2m	0.208573	0.999981
Golgb1	0.0905345	0.999981
Pcsk7	1.29946	0.999981
Ap2a2	0.269951	0.999981
N4bp2l1	1.12183	0.999981
2300009A05Rik	0.159797	0.999981
Arid5b	0.984009	0.999981
Man1a2	0.487787	0.999981
Pacrg	1.0831	0.999981
Azin1	0.222722	0.999981
Smchd1	0.423845	0.999981
Emc6	0.288377	0.999981
Aamp	0.15628	0.999981
Cox5b	0.122868	0.999981
Narfl	1.18665	0.999981
Sdhb	0.266422	0.999981
Cnst	0.80935	0.999981
Ppa1	0.215057	0.999981
Babam1	0.501129	0.999981
Commd9	0.347893	0.999981
Gmppa	0.353974	0.999981
Tuba1a	0.100516	0.999981
Gm17018	0.350982	0.999981
Dnajc10	0.264937	0.999981
Unc79	0.79698	0.999981
Rsrc2	0.181365	0.999981
Gpr108	0.395521	0.999981
Camk1	0.696064	0.999981
Tor1a	0.448184	0.999981
Cpm	1.20967	0.999981
Nkiras1	0.463289	0.999981
Dmtf1	0.779569	0.999981
Wdsub1	0.624471	0.999981
Ptpn1	0.173243	0.999981
Chchd1	0.171863	0.999981
Nelfa	0.742875	0.999981
Thap3	0.764126	0.999981
Slc29a4	1.44361	0.999981
Gde1	0.112651	0.999981
Hscb	1.30771	0.999981
Sh3glb2	0.564912	0.999981
Ahi1	0.32261	0.999981
Necab2	0.731428	0.999981
Nhp2	0.674134	0.999981
Abhd8	0.537523	0.999981
Gprasp1	0.466418	0.999981
Marveld3	0.532584	0.999981
Rsl1d1	0.279211	0.999981
Samm50	0.301155	0.999981
Slc25a17	0.602604	0.999981
Chd3os	0.748602	0.999981
Cox7c	0.0685279	0.999981
Smarca5	0.158388	0.999981
Cacnb2	0.660973	0.999981
Mnx1	0.758748	0.999981
Idh3g	0.259301	0.999981
Gcg	0.0364026	0.999981
Ankrd46	0.963163	0.999981
Nucks1	0.202071	0.999981
Pax6os1	1.25527	0.999981
Txndc15	0.332339	0.999981
Wdr61	0.492968	0.999981
Glrx3	0.258936	0.999981
Map9	0.382906	0.999981
Med21	0.639859	0.999981
Amph	1.26426	0.999981
Gphn	0.604194	0.999981
Pdx1	0.170908	0.999981
Smarca1	1.40701	0.999981
Znrf3	1.63167	0.999981
Cdc37	0.327503	0.999981
Snrpg	0.58625	0.999981
Tex261	0.162519	0.999981
Smpd1	0.399544	0.999981
Washc3	0.379864	0.999981
Arl6ip5	0.44071	0.999981
Fdx1	0.392	0.999981
Sp3os	0.788962	0.999981
R3hdm1	0.439884	0.999981
Kmt5b	0.430673	0.999981
Mrpl43	0.390149	0.999981
Srp9	0.0473426	0.999981
Mcrs1	0.47429	0.999981
Scrn1	0.404311	0.999981
Mrpl36	0.366598	0.999981
Capn10	0.62898	0.999981
Myl12b	0.209105	0.999981
Ttll7	0.290735	0.999981
Ofd1	0.679883	0.999981
Zfp467	1.3928	0.999981
Eif6	0.141036	0.999981
Nudt13	0.976249	0.999981
Srpk1	0.340209	0.999981
Lap3	0.646921	0.999981
Tenm4	2.40351	0.999981
Cthrc1	1.72842	0.999981
Zfp91	0.235559	0.999981
Psmd9	0.575114	0.999981
Pus1	0.857387	0.999981
Zfp24	0.457313	0.999981
2510002D24Rik	0.524874	0.999981
Suds3	0.324701	0.999981
Zfp652	0.421595	0.999981
Cetn2	0.365536	0.999981
Rpl13a	0.368167	0.999981
Yrdc	0.200189	0.999981
5330439M10Rik	3.10043	0.999981
Timp2	1.06504	0.999981
Hspa4l	0.533321	0.999981
Mrps15	0.434132	0.999981
Tmem237	1.0302	0.999981
Apip	0.923945	0.999981
Borcs8	0.572066	0.999981
Ptcd2	0.625442	0.999981
Golga7	0.398011	0.999981
Dlk1	3.44176	0.999981
Rnf7	0.171324	0.999981
Kmt2e	0.18192	0.999981
Pld3	0.565721	0.999981
Morn2	0.403235	0.999981
Snrpd1	0.273365	0.999981
Hes1	1.42068	0.999981
Hist1h4j	1.49512	0.999981
Nop10	0.122013	0.999981
Ppp2cb	0.73591	0.999981
Mcur1	0.542125	0.999981
Tomm22	0.201786	0.999981
Hgfac	0.608472	0.999981
Gpbp1l1	0.544889	0.999981
Zer1	0.931225	0.999981
Gnpnat1	0.552703	0.999981
Brix1	0.484603	0.999981
1600002K03Rik	0.536631	0.999981
Tor2a	0.373225	0.999981
Maged1	0.163102	0.999981
Mical3	0.519322	0.999981
Tmbim1	0.828356	0.999981
Gspt1	0.216549	0.999981
Hnrnpf	0.102147	0.999981
Ormdl1	1.00127	0.999981
Spon2	1.50628	0.999981
Chpt1	0.733744	0.999981
Ubxn4	0.139142	0.999981
Rrbp1	0.0808003	0.999981
Kcnk12	0.64329	0.999981
Mllt10	0.471464	0.999981
Trp53rkb	0.998167	0.999981
Tmem117	0.781803	0.999981
Psma6	0.182602	0.999981
Braf	0.210351	0.999981
Rab9	0.557842	0.999981
H1fx	0.565534	0.999981
Cd276	1.03032	0.999981
Snrnp25	1.26145	0.999981
Pold3	0.710247	0.999981
Syf2	0.228912	0.999981
Slc26a2	1.02399	0.999981
Nrbp1	0.584403	0.999981
Uqcc1	0.729499	0.999981
Tmem126a	0.210367	0.999981
Timm10	0.573071	0.999981
Phf5a	0.251327	0.999981
Tgfbr3	1.38736	0.999981
Dnaja1	0.105971	0.999981
Scp2	0.107178	0.999981
Mapkapk2	0.439854	0.999981
Mrpl20	0.123754	0.999981
Rbm5	0.300892	0.999981
Gstp1	1.05906	0.999981
Gar1	0.43709	0.999981
Kcnb1	0.417689	0.999981
Cilp	4.08747	0.999981
Thbs3	1.86578	0.999981
Pla2g2d	1.49132	0.999981
Morc3	0.698795	0.999981
Sh3glb1	0.102631	0.999981
Capzb	0.210312	0.999981
Ppcs	0.605247	0.999981
Sptlc2	0.711132	0.999981
Ccnl1	0.26686	0.999981
Id3	2.12203	0.999981
Gmps	0.313335	0.999981
Gfpt1	0.0417242	0.999981
Ranbp2	0.2095	0.999981
Rad21	0.400502	0.999981
Zfp36	0.740302	0.999981
Rprd2	0.528486	0.999981
Rac1	0.158627	0.999981
Saysd1	0.478811	0.999981
Nacc1	0.627692	0.999981
Apof	2.05111	0.999981
Akirin2	0.380474	0.999981
Prkaca	0.396756	0.999981
Plod3	0.896738	0.999981
Sgtb	1.29514	0.999981
Hnrnpll	0.530556	0.999981
Bud23	0.587193	0.999981
Camkk2	0.899846	0.999981
1810043G02Rik	0.45983	0.999981
Fra10ac1	0.75389	0.999981
Mrpl55	0.350385	0.999981
Rictor	0.546024	0.999981
1810022K09Rik	0.263576	0.999981
Hmgb2	0.846027	0.999981
Mpc1	0.242095	0.999981
Smim11	0.379198	0.999981
Dennd1a	0.643	0.999981
Camk2b	0.191577	0.999981
Dnaja2	0.231734	0.999981
Usp10	0.719116	0.999981
Eif1ad	0.45007	0.999981
Tmem62	0.948816	0.999981
Tpm1	0.314649	0.999981
Cast	0.699425	0.999981
Rnf214	0.85327	0.999981
Prkcsh	0.187325	0.999981
Clk4	0.380904	0.999981
Bcap29	1.00793	0.999981
Stoml2	0.613836	0.999981
Myadm	0.455286	0.999981
Hectd1	0.199784	0.999981
Wdr83os	0.175285	0.999981
Sowaha	1.50018	0.999981
Cct7	0.110772	0.999981
Bin3	0.851289	0.999981
Tmem53	1.4318	0.999981
Fermt2	0.333832	0.999981
Chd4	0.109344	0.999981
Opcml	6.50243	0.999981
Rasgef1a	1.46247	0.999981
Mpp2	1.74005	0.999981
Kcnk16	0.162418	0.999981
Ndufb8	0.102006	0.999981
Rpp30	1.25971	0.999981
Zfp395	1.01812	0.999981
Elof1	0.0559631	0.999981
Cenpc1	0.669443	0.999981
Mkrn1	0.321924	0.999981
Aggf1	0.47531	0.999981
4921524J17Rik	0.801106	0.999981
Fnta	0.42067	0.999981
Tmem246	0.941911	0.999981
Gdap1	0.282089	0.999981
Sntg1	0.875202	0.999981
Rtraf	0.142063	0.999981
Rcn2	0.367036	0.999981
Negr1	0.695491	0.999981
Qrich1	0.426643	0.999981
Soat1	0.813808	0.999981
Polr2h	0.638886	0.999981
Klhl15	0.852333	0.999981
Nrbf2	0.48729	0.999981
Nsmce4a	0.302305	0.999981
Klf6	0.755372	0.999981
Rpl39	0.138364	0.999981
Zcchc12	1.13987	0.999981
Erp44	0.229931	0.999981
Nap1l5	0.589551	0.999981
Rnf121	0.583226	0.999981
Taf7	0.534034	0.999981
Cox7a2	0.0638675	0.999981
Hspb8	2.28547	0.999981
Wdyhv1	0.678162	0.999981
Cystm1	0.13241	0.999981
Ago2	0.196796	0.999981
Nebl	0.88576	0.999981
Cnih1	0.350714	0.999981
Grb2	0.228294	0.999981
Stard5	1.00993	0.999981
Lrp11	0.17781	0.999981
Samd9l	0.44081	0.999981
Fez2	1.32004	0.999981
Pcyt2	0.380326	0.999981
Nbdy	0.358503	0.999981
Ccl25	1.19134	0.999981
2900076A07Rik	0.657032	0.999981
Hyou1	0.0551832	0.999981
Eif3l	0.263574	0.999981
Slc25a4	0.0835101	0.999981
Cox6c	0.0752545	0.999981
Naxd	0.227354	0.999981
AC078895.1	0.0865015	0.999981
Gucy1b1	2.32022	0.999981
Zcchc3	0.762653	0.999981
Kpna4	0.485547	0.999981
Pdzd11	0.353764	0.999981
Eef1akmt1	0.498547	0.999981
Kti12	0.726442	0.999981
Nectin2	0.946301	0.999981
Cstf3	0.381942	0.999981
Plaa	0.401871	0.999981
Sf3b6	0.120918	0.999981
Kdelr3	1.07154	0.999981
Tnfsf12	0.670876	0.999981
Bmpr1a	0.471598	0.999981
Gm46123	1.09828	0.999981
Rap1gap2	0.158948	0.999981
Rora	0.272218	0.999981
Gm11131	2.06439	0.999981
Pcnp	0.175225	0.999981
Bri3bp	1.09963	0.999981
Plekhj1	0.348076	0.999981
Utp6	0.804625	0.999981
4930481A15Rik	1.14664	0.999981
Fsd1l	1.03109	0.999981
Ndufb3	0.149336	0.999981
Habp4	0.652174	0.999981
Gba2	1.36948	0.999981
Mmgt2	0.545854	0.999981
Bphl	0.441986	0.999981
Dclk1	1.79691	0.999981
Ndufs8	0.249693	0.999981
Rpn1	0.0446166	0.999981
Socs3	0.375404	0.999981
Nudt21	0.360443	0.999981
Psme4	0.230958	0.999981
6330403K07Rik	0.889484	0.999981
Mcub	1.55695	0.999981
Polr2e	0.248535	0.999981
Papss1	0.251014	0.999981
Dda1	0.306176	0.999981
Ndrg1	0.226025	0.999981
Rtf1	0.550081	0.999981
Naxe	0.339951	0.999981
Spa17	0.628886	0.999981
Egln1	0.348463	0.999981
Rims2	0.373764	0.999981
Dbnl	0.429662	0.999981
Psme2	0.160561	0.999981
Hddc2	0.927341	0.999981
Galnt4	1.49691	0.999981
Pgm2l1	1.86604	0.999981
Eif3g	0.17911	0.999981
Ppp4r3a	0.353807	0.999981
Gdi1	0.243565	0.999981
Mecp2	0.347382	0.999981
1300002E11Rik	0.362782	0.999981
Cwc15	0.164477	0.999981
Herc1	0.302096	0.999981
Rrp8	0.820774	0.999981
Dixdc1	1.12969	0.999981
Emc3	0.499544	0.999981
Acaa2	0.626891	0.999981
Npdc1	0.153347	0.999981
Dock7	0.652061	0.999981
Msl2	0.501383	0.999981
Gps1	0.20569	0.999981
Pon3	1.21454	0.999981
Cpne4	1.60786	0.999981
Ccdc127	0.275217	0.999981
Rab14	0.125886	0.999981
Nin	1.12275	0.999981
Cdk10	0.804984	0.999981
Gpr89	0.618716	0.999981
Lsm8	0.462002	0.999981
Ppp2r5a	0.259769	0.999981
Syt11	0.513245	0.999981
Rsl24d1	0.507515	0.999981
Abhd14a	0.726005	0.999981
Bptf	0.136055	0.999981
2310009B15Rik	0.74504	0.999981
H2-T23	0.702082	0.999981
Kif2a	0.544691	0.999981
Mtg2	0.704025	0.999981
Keap1	0.205438	0.999981
Tmem87b	0.601838	0.999981
Upb1	0.196343	0.999981
Taf1b	1.10154	0.999981
Vamp7	0.352243	0.999981
Bach2	2.42677	0.999981
Tcp1	0.210495	0.999981
Dcaf7	0.344634	0.999981
Top2b	0.394756	0.999981
Naa16	0.871004	0.999981
Acadl	0.532128	0.999981
Mrps31	0.723486	0.999981
Snrpc	0.301707	0.999981
Pcp4	0.529101	0.999981
Mcts1	0.429077	0.999981
Igsf8	0.654987	0.999981
Eid1	0.0566131	0.999981
Synj2	1.97279	0.999981
Pdcd10	0.308182	0.999981
Setd1b	0.377904	0.999981
Cyb5a	0.194935	0.999981
Eif2d	0.630866	0.999981
Smim8	0.507127	0.999981
Rtl8b	0.677626	0.999981
Etnk1	0.141461	0.999981
Siae	0.970662	0.999981
Tmem63a	0.513017	0.999981
Dlat	0.445669	0.999981
Agpat5	0.523584	0.999981
Uck1	0.604067	0.999981
Polr1a	1.23504	0.999981
Trrap	0.575557	0.999981
Eif3j1	0.393239	0.999981
Surf1	0.342889	0.999981
Pim1	1.25535	0.999981
Ptch1	0.747412	0.999981
Ptpn9	0.640219	0.999981
Scai	0.937068	0.999981
Pde6d	0.67501	0.999981
Cmip	0.209779	0.999981
Sar1b	0.112646	0.999981
Fbxo21	0.41713	0.999981
Bet1	0.206493	0.999981
Odf2l	0.924228	0.999981
Nab2	0.948092	0.999981
Ola1	0.370888	0.999981
Spred3	1.94367	0.999981
Mrpl40	0.339949	0.999981
Prkag1	0.433474	0.999981
Wdr77	0.705249	0.999981
Tmed8	0.35189	0.999981
Paupar	1.07378	0.999981
Syngr2	0.372517	0.999981
Spaca6	0.609295	0.999981
Slc16a9	0.783998	0.999981
Gucy1a1	3.1919	0.999981
2410015M20Rik	0.0679457	0.999981
P3h4	0.440183	0.999981
Ophn1	1.3578	0.999981
Crip2	1.09656	0.999981
Xrn1	0.370276	0.999981
Il17re	1.02805	0.999981
Armc1	0.332964	0.999981
Mvk	0.671551	0.999981
Fyn	1.05949	0.999981
Btbd3	0.900585	0.999981
Cdkl1	0.727787	0.999981
Pgm1	0.636384	0.999981
Mier1	0.252887	0.999981
Ifrd1	0.166922	0.999981
Numb	0.894427	0.999981
Cbx1	0.239429	0.999981
Cuedc2	0.416686	0.999981
Hdac3	0.613477	0.999981
Mrps36	0.357919	0.999981
Yaf2	0.396936	0.999981
Gatm	0.556694	0.999981
Kin	0.306557	0.999981
Mum1	0.741528	0.999981
Borcs6	0.570117	0.999981
Ndufa9	0.398741	0.999981
Pgs1	0.590606	0.999981
Psmg4	0.340998	0.999981
Mettl27	0.74669	0.999981
Serf1	0.845901	0.999981
Pcbp2	0.0415483	0.999981
Tcta	0.336475	0.999981
Asxl2	0.247623	0.999981
Sumo3	0.130166	0.999981
Cnep1r1	0.491362	0.999981
Cnih4	0.490609	0.999981
Fam103a1	0.385392	0.999981
Ccdc12	0.152304	0.999981
Eif1ax	0.360906	0.999981
Snrpa1	0.533003	0.999981
Ppox	0.761386	0.999981
Mcm4	1.50708	0.999981
Cnbp	0.0643235	0.999981
Mettl3	0.920005	0.999981
Hnrnpr	0.217048	0.999981
Rab34	0.452893	0.999981
Angel2	0.363385	0.999981
Fabp5	1.41568	0.999981
Ppfibp1	0.514426	0.999981
Sap30	0.914675	0.999981
Spast	0.630331	0.999981
March11	3.08041	0.999981
Cisd2	0.213525	0.999981
Zkscan3	0.411181	0.999981
Rbbp7	0.224606	0.999981
Ppp2r5b	0.424962	0.999981
Crmp1	0.923537	0.999981
Ubfd1	0.304194	0.999981
Zbtb11os1	0.795919	0.999981
Gltp	0.649508	0.999981
Il6ra	0.284007	0.999981
Dnajb14	0.307076	0.999981
Arrdc4	1.14979	0.999981
Pus7	0.83201	0.999981
Klhl42	0.805925	0.999981
Slc35a5	0.801924	0.999981
Eid2	0.251889	0.999981
Rspo4	0.549087	0.999981
Phf14	0.319545	0.999981
Ccdc39	1.83545	0.999981
Ptger3	5.56288	0.999981
Mturn	1.22256	0.999981
Eif4a3	0.188762	0.999981
Ptbp2	0.691309	0.999981
Polr3gl	0.757048	0.999981
Dst	0.0800979	0.999981
Hnf1aos1	0.537835	0.999981
Nbl1	1.06788	0.999981
Ctps2	0.654069	0.999981
Mettl2	1.55667	0.999981
Tmem97	0.620321	0.999981
Gm2a	0.658565	0.999981
Tmem222	0.473033	0.999981
Kcnmb2	0.169174	0.999981
Nelfcd	0.723133	0.999981
Tagln3	4.97992	0.999981
Cish	0.423473	0.999981
Akr1e1	0.72503	0.999981
Ogfod3	0.737759	0.999981
Dennd1b	0.551207	0.999981
Pten	0.0968198	0.999981
Rspry1	0.434809	0.999981
Ccdc71l	1.22782	0.999981
Trabd	0.0966321	0.999981
Marc2	0.184828	0.999981
Hook1	0.136811	0.999981
Sp3	0.48621	0.999981
S100a4	1.03816	0.999981
Slc43a2	0.179062	0.999981
Smndc1	0.453438	0.999981
Hist1h2be	0.892795	0.999981
Slc25a24	2.75248	0.999981
Gnpda2	0.554369	0.999981
Mcrip1	0.133166	0.999981
Ak2	0.25113	0.999981
Lgmn	1.0438	0.999981
Emc2	0.399437	0.999981
Dock11	0.871535	0.999981
Coq6	1.05819	0.999981
Sec63	0.115325	0.999981
Psmd11	0.171414	0.999981
Lpin2	0.686287	0.999981
Tet2	0.495616	0.999981
Ube3c	0.279262	0.999981
Tmem167	0.0906201	0.999981
Mrpl48	0.270039	0.999981
Cmpk1	0.151581	0.999981
Wac	0.232696	0.999981
Coq2	0.304201	0.999981
Exoc2	0.851688	0.999981
Ube2f	0.289206	0.999981
Fkbp4	0.0989229	0.999981
Phf3	0.167424	0.999981
Mbd1	0.68762	0.999981
Cst6	0.653052	0.999981
Zfp512	0.746905	0.999981
Ube2d1	0.733795	0.999981
Dtd1	0.565392	0.999981
Asphd1	0.963244	0.999981
Cd151	1.16841	0.999981
Mgat4b	0.428227	0.999981
Ndufa10	0.174298	0.999981
Rufy2	0.638042	0.999981
Sf3b2	0.0948255	0.999981
Spata2	0.848825	0.999981
Zfp612	0.286053	0.999981
Adh5	0.370453	0.999981
Dnaic2	2.00642	0.999981
Slc4a8	0.884425	0.999981
Echdc1	0.61398	0.999981
Mrpl3	0.477289	0.999981
Lrrn2	1.16572	0.999981
Cr1l	0.351666	0.999981
Pdgfrl	0.861523	0.999981
Lamp1	0.0588756	0.999981
Nfatc1	1.28427	0.999981
Sde2	0.399716	0.999981
Bok	0.613317	0.999981
Tnfrsf11b	1.24284	0.999981
F2rl1	0.932895	0.999981
Tln1	0.37267	0.999981
Galnt12	0.804155	0.999981
Tlr2	0.424658	0.999981
Gca	0.659363	0.999981
Tmem101	0.566661	0.999981
Brd3	0.317865	0.999981
Msl1	0.317891	0.999981
Acvr1c	1.1457	0.999981
Pip5k1a	0.303448	0.999981
Kcnk3	1.46505	0.999981
Clta	0.0484964	0.999981
Ahsa1	0.368309	0.999981
Snx17	0.225192	0.999981
Gfer	0.497936	0.999981
Psd3	0.717917	0.999981
Trappc3	0.246769	0.999981
Gpa33	2.04693	0.999981
Pafah1b3	0.4165	0.999981
Clec11a	0.883479	0.999981
Snrk	0.629734	0.999981
Vti1a	0.858765	0.999981
Trim32	0.875745	0.999981
Pik3r3	0.649688	0.999981
Fbxl5	0.307508	0.999981
Kcnab3	1.29963	0.999981
C2cd4b	0.158136	0.999981
Jam2	1.13313	0.999981
Slc24a5	0.674777	0.999981
Rab23	0.975821	0.999981
Psmd6	0.126703	0.999981
Zfp868	1.30981	0.999981
Cnot7	0.307355	0.999981
Yeats4	0.219366	0.999981
Rpl29	0.0588828	0.999981
Pds5a	0.445589	0.999981
Gps2	0.587504	0.999981
Stk11	0.177815	0.999981
Adprhl2	0.450158	0.999981
Kctd8	1.32398	0.999981
D10Jhu81e	0.494416	0.999981
Eef1akmt2	0.516	0.999981
Macrod1	0.781328	0.999981
Plekhh2	1.15389	0.999981
Nap1l1	0.0404821	0.999981
Slc9a3r2	1.16069	0.999981
Pdia5	0.723838	0.999981
Derl1	0.0469761	0.999981
Bri3	0.0487235	0.999981
Plcl2	1.02676	0.999981
Hras	0.160446	0.999981
Sorcs2	3.51051	0.999981
Rps6ka4	0.688599	0.999981
Add3	0.632376	0.999981
Mthfd1l	0.414163	0.999981
Eml4	0.468487	0.999981
Xpa	0.722749	0.999981
Amotl2	1.56542	0.999981
Rsph4a	0.66814	0.999981
Ankrd11	0.178439	0.999981
Tsr2	0.592549	0.999981
Gldc	1.87185	0.999981
Gm20400	0.74626	0.999981
Naa30	0.577577	0.999981
Pcdhga12	1.36878	0.999981
Ryk	0.261477	0.999981
Churc1	0.138348	0.999981
Wbp4	0.300197	0.999981
Pik3ip1	1.19266	0.999981
Tdrd7	0.70865	0.999981
Ksr2	0.486529	0.999981
Gkap1	0.359268	0.999981
Slc35g2	0.384402	0.999981
Scamp1	0.3092	0.999981
Tesc	1.48366	0.999981
Mcm3ap	1.04069	0.999981
Rhd	0.890462	0.999981
Tmub2	0.656075	0.999981
Mpg	0.889085	0.999981
Zcchc18	0.139005	0.999981
Hipk1	0.397639	0.999981
Thoc3	0.456217	0.999981
Tnfaip8	0.433124	0.999981
Lrrc73	0.290847	0.999981
Exph5	0.542662	0.999981
Rida	0.628199	0.999981
Tspan13	0.0159759	0.999981
Sc5d	0.28071	0.999981
Zfp931	1.04409	0.999981
Iffo1	0.543354	0.999981
Prpsap2	0.682398	0.999981
Dnajc18	0.655456	0.999981
Gbe1	0.630874	0.999981
Pgghg	1.01821	0.999981
Birc2	0.252671	0.999981
Wfdc16	3.35709	0.999981
Tspyl4	0.199642	0.999981
Gcc2	0.183068	0.999981
Kcnc3	0.473315	0.999981
Akap8	0.544291	0.999981
Mpped2	0.682497	0.999981
Erlin2	0.628482	0.999981
Helz	0.280962	0.999981
Tmtc2	0.976845	0.999981
Slc38a9	1.14457	0.999981
Dnajc9	0.354047	0.999981
Bnip3	0.241318	0.999981
Fzr1	0.7212	0.999981
Ddx39b	0.119081	0.999981
H1f0	0.299842	0.999981
Zdhhc6	0.55288	0.999981
Oxa1l	0.526197	0.999981
Anapc13	0.147595	0.999981
Agl	0.375052	0.999981
Cetn4	0.96227	0.999981
Fto	0.435736	0.999981
Hmgn2	0.230571	0.999981
Susd4	1.29456	0.999981
Cir1	0.47637	0.999981
Leo1	0.461024	0.999981
Tbl1x	0.0887084	0.999981
Katnal1	0.930063	0.999981
Gatsl2	0.177838	0.999981
Tmem255a	0.806168	0.999981
Ccdc112	0.679543	0.999981
Zfp429	1.14394	0.999981
Ier3ip1	0.146692	0.999981
Plgrkt	0.43076	0.999981
Adgrf5	2.17361	0.999981
Tbcd	0.34104	0.999981
Anp32e	0.234979	0.999981
Pyurf	0.450063	0.999981
Med10	0.301182	0.999981
Napg	0.438755	0.999981
Acyp2	0.475282	0.999981
Atxn10	0.113321	0.999981
Arhgef17	0.380372	0.999981
Tm2d2	0.118005	0.999981
Mrpl38	0.303358	0.999981
Tmem106c	0.332987	0.999981
Ube2a	0.31501	0.999981
Ky	0.402223	0.999981
Slc25a39	0.123253	0.999981
Sco1	1.54235	0.999981
Clstn1	0.397224	0.999981
Inpp5b	0.886086	0.999981
Ggcx	0.405473	0.999981
Trappc2l	0.086288	0.999981
Ciapin1	0.591156	0.999981
Nova2	1.29571	0.999981
Atf6b	0.499044	0.999981
Anp32b	0.12198	0.999981
Mrpl33	0.147458	0.999981
Gprin3	0.730098	0.999981
Fam46a	0.140253	0.999981
Galnt18	0.483156	0.999981
Med8	0.367321	0.999981
Ruvbl2	0.794355	0.999981
Emd	0.228238	0.999981
Xrn2	0.46885	0.999981
Csad	0.584863	0.999981
Spin1	0.462981	0.999981
Faim	0.47477	0.999981
Fam241a	1.24412	0.999981
Acbd4	1.19447	0.999981
Me1	0.56204	0.999981
Nfatc2	0.411679	0.999981
Nktr	0.0352376	0.999981
Tsfm	0.395978	0.999981
Slc39a3	0.564443	0.999981
Sstr3	0.214391	0.999981
Cenpx	0.233405	0.999981
Eif2s3y	0.252034	0.999981
Snx19	0.66944	0.999981
Fxn	0.506279	0.999981
Tial1	0.179908	0.999981
Krcc1	0.157409	0.999981
Prmt6	1.10715	0.999981
Golga7b	1.07215	0.999981
Blmh	0.32144	0.999981
Slc16a11	0.891693	0.999981
Dctn2	0.182532	0.999981
Necap1	0.429078	0.999981
Pnmal2	0.17269	0.999981
Wbp1	0.503944	0.999981
Tmem128	0.348311	0.999981
Usp29	0.502518	0.999981
Hus1	0.9269	0.999981
Lgalsl	0.596304	0.999981
[truncated: 12,178 more rows]

## Sheet: WT AT 5
Gene symbol	Log FC	BH-adjusted p-value
Gm42418	3.79451	4.62021e-30
Fos	3.90297	2.56263e-18
Ins1	4.30537	2.20738e-15
Fosb	3.19438	4.05968e-15
Pcsk1n	0.896319	7.81474e-11
Chga	1.14584	2.81979e-08
Jun	1.9931	3.02466e-08
Egr1	2.57825	8.32486e-08
Ubb	0.758349	3.38846e-07
Prss2	2.59986	2.10621e-05
Rps3	0.640909	2.41392e-05
Ins2	2.46567	6.12339e-05
Rps14	0.423495	9.89396e-05
Btg2	1.22175	0.00107014
C2cd4b	1.00934	0.00107014
Ctrb1	1.84135	0.00310369
Rps10	0.359871	0.00340015
Try4	2.62977	0.00915544
Rps18	0.342381	0.0121622
Txnip	1.03423	0.0133526
Rpl17	0.280875	0.0140533
Rps6	0.254031	0.0172443
Scg2	0.192167	0.018621
Dcn	8.33729	0.0192345
Eef1a1	0.253703	0.0216092
Bgn	8.29153	0.0282948
Ttr	0.228811	0.0393652
Lars2	1.36014	0.0447286
Gadd45g	0.618972	0.0543319
Cpa1	2.16304	0.0867029
Cela2a	2.15178	0.0985102
Rps4x	0.166668	0.104606
Rpl8	0.133594	0.106403
Resp18	0.328741	0.114527
Ubc	0.234616	0.114569
Rps24	0.254873	0.11516
Col3a1	9.19469	0.142801
Col1a1	9.45978	0.14365
Rpl18a	0.113744	0.15078
Socs3	1.26114	0.152325
2210010C04Rik	1.77541	0.155692
Ctrl	2.56679	0.159845
Sparc	6.06217	0.161337
AY036118	1.15243	0.168693
Dusp1	1.95545	0.184828
S100a6	2.45967	0.188004
Rpsa	0.071598	0.206637
Ier2	1.26529	0.226061
Rpl7a	0.223038	0.262786
Rpl27a	0.0813665	0.264244
Rps5	0.106403	0.265144
Rpl26	0.040168	0.267241
Rpl3	0.0589826	0.283664
Rpl10	0.117472	0.283826
Zg16	2.45245	0.29188
Rps12	0.0209824	0.303092
Pnlip	1.78541	0.342047
Atf3	2.18119	0.365404
Rpl14	0.0972348	0.371006
Lgals1	7.40679	0.388649
Cela1	1.60284	0.408817
Rpl6	-0.0287343	0.422691
Gas6	3.97884	0.437138
Rpl37a	0.0212458	0.441215
Col1a2	8.10163	0.471327
Gem	1.58078	0.474945
Reg1	2.4419	0.492235
Rps3a1	0.0166226	0.498152
Vim	6.05972	0.502625
Col6a1	8.47484	0.555045
Rnase1	1.9863	0.55517
Ptn	8.04036	0.559286
Rpl9	0.0690025	0.567869
Nr4a1	1.2374	0.575497
Npas4	1.68846	0.581263
Pyy	1.15035	0.613251
Chgb	0.0310841	0.624279
Rplp0	-0.0486409	0.631193
Gm13889	4.47346	0.631719
Cela3b	1.44964	0.652281
Sycn	1.94362	0.65293
Rps27	-0.0280404	0.656365
Irs2	1.18555	0.675853
Hspa1a	1.56711	0.693634
Cpb1	1.39105	0.703959
Rpl10a	0.167499	0.712013
Rpgrip1	1.67155	0.751425
Lum	7.82394	0.756548
Rpl11	-0.0787165	0.771633
Serpinh1	3.99473	0.796269
Rasd1	0.917146	0.810511
Pim1	1.48557	0.810804
Rpl12	-0.0444631	0.836779
Rps21	-0.102342	0.85067
Mfap4	26.8122	0.856131
Sox9	8.70938	0.85913
Fbln1	7.51707	0.86121
Igfbp7	0.700026	0.864828
Igfbp4	6.69988	0.869927
Rpl28	-0.0702311	0.88054
Pdyn	1.06765	0.930961
Klf4	1.84723	0.944229
Pnliprp1	1.92854	0.944642
Rnf138rt1	1.14745	0.945469
Klf2	2.72422	0.946604
Rpl37	-0.0724263	0.952568
Rpl30	-0.0749819	0.954783
Ifitm3	3.57482	0.955249
F2r	6.65799	0.960053
Thy1	6.73514	0.960053
Rarres2	6.03555	0.960053
Junb	0.45725	0.976095
Crispld2	5.23264	0.979425
Letm2	1.31142	0.982312
Fn3k	0.988649	0.9856
Clps	1.26664	0.994476
Smad7	1.68606	0.997336
Rps16	-0.130702	0.997336
C2cd4a	1.13996	0.997336
Tcim	2.25641	0.997336
Plch1	1.76966	0.997336
Klhl24	0.97074	0.997336
Eln	8.61462	0.997336
Mmp2	8.49545	0.997336
Cygb	8.68584	0.997336
Serpinf1	7.37183	0.997336
Ftl1	0.132942	0.997336
Wif1	7.27701	0.997336
Hk2	7.43475	0.997336
Olfml3	7.21732	0.997336
Nrp1	6.27493	0.997336
Try5	0.953446	0.997336
Apoe	1.93072	0.997336
Dpysl3	5.85942	0.997336
Tgfbi	5.62245	0.997336
Pcolce	5.65456	0.997336
Zc3h3	0.578638	0.997336
Id3	2.20714	0.997336
Rps9	-0.0704709	0.997336
Rps23	-0.0734103	0.997336
Phactr2	2.08871	0.997336
Bambi	0.831104	0.997336
Rad9b	1.76234	0.997336
8430408G22Rik	1.36472	0.997336
Slitrk6	0.965348	0.997336
Ecm1	3.70731	0.997336
Col4a1	1.73324	0.997336
Per1	1.06626	0.997336
Gpx3	0.768243	0.997336
Rpl23	-0.0967821	0.997336
Dpt	7.05337	0.997336
Cfh	6.71145	0.997336
Col5a2	7.33501	0.997336
Col14a1	6.29178	0.997336
Itih5	6.42124	0.997336
Cdh11	6.77158	0.997336
Htra1	6.71762	0.997336
Gpx8	6.62631	0.997336
Thumpd2	1.9978	0.997336
Pltp	6.22098	0.997336
Msh5	1.6851	0.997336
Gdf10	6.01039	0.997336
Nid1	5.79826	0.997336
Egln3	5.42822	0.997336
Tmsb4x	0.00243823	0.997336
Ltbp4	5.3583	0.997336
Adamts2	5.42533	0.997336
Vasn	1.21428	0.997336
Zer1	0.863028	0.997336
Hist2h4	0.941831	0.997336
Cyba	4.70649	0.997336
Rcn3	4.7497	0.997336
Dcxr	1.57066	0.997336
Mapkap1	0.829326	0.997336
Scarf2	1.86219	0.997336
Rec8	1.14648	0.997336
Cryab	3.78203	0.997336
Emp3	4.27352	0.997336
2010320M18Rik	0.517506	0.997336
Paox	1.14686	0.997336
Klf11	1.77332	0.997336
Amt	1.25908	0.997336
Zfp563	1.55447	0.997336
Tspan33	0.565881	0.997336
4930539J05Rik	1.80694	0.997336
Rbks	1.60249	0.997336
Gm34574	2.6345	0.997336
Tmem59l	0.766964	0.997336
4833445I07Rik	2.20868	0.997336
Rbms3	3.39226	0.997336
Fmo2	3.0387	0.997336
Dpp7	0.46393	0.997336
Sgk1	1.6697	0.997336
Trpm3	1.84264	0.997336
Galnt4	1.19495	0.997336
Nr4a3	3.10478	0.997336
Hebp1	2.37821	0.997336
Rfc4	1.18209	0.997336
Gamt	2.23811	0.997336
Hbp1	0.405943	0.997336
Cpne4	1.35849	0.997336
Dtx1	1.59108	0.997336
Cdk5r1	1.19179	0.997336
Gm45805	0.947048	0.997336
A330094K24Rik	1.73095	0.997336
Filip1l	5.99563	0.997336
Loxl1	6.39175	0.997336
C1s1	6.05914	0.997336
Tnfaip6	5.44042	0.997336
Col6a5	5.64337	0.997336
Zeb2	5.06737	0.997336
Lrrc32	5.2124	0.997336
Inmt	5.38812	0.997336
Sept4	2.50722	0.997336
Pdpn	4.40936	0.997336
Ankrd37	0.885982	0.997336
Gng2	0.907399	0.997336
Gng11	4.93199	0.997336
Cd34	5.02222	0.997336
Tmc7	2.31402	0.997336
Ptprm	0.703594	0.997336
Slc43a3	4.56104	0.997336
Stk33	3.43641	0.997336
Cnpy3	0.477548	0.997336
Sparcl1	4.52078	0.997336
Emp1	4.14765	0.997336
Hspa1b	1.08011	0.997336
Ttc38	0.879248	0.997336
Xlr4a	4.40007	0.997336
Ccr10	3.30765	0.997336
2010109A12Rik	1.68375	0.997336
Gm26802	3.00549	0.997336
Btg1	0.306685	0.997336
Neil2	0.596549	0.997336
D130020L05Rik	1.00921	0.997336
Ldha	3.7041	0.997336
Pnma1	3.74187	0.997336
Hba-a1	2.68188	0.997336
Kalrn	0.900902	0.997336
Chp2	2.97255	0.997336
4930513N10Rik	3.00185	0.997336
Phtf1os	1.69854	0.997336
Ier5	0.577048	0.997336
Gm43254	1.82539	0.997336
Rpl13	-0.133034	0.997336
Igsf10	3.76219	0.997336
Sec14l4	3.05903	0.997336
Wdr76	1.08482	0.997336
Galnt9	0.726667	0.997336
Slco4a1	2.72855	0.997336
Cys1	2.33581	0.997336
9230110C19Rik	2.41562	0.997336
Syce2	0.667803	0.997336
Pcdhb16	2.83086	0.997336
Cdk1	2.38002	0.997336
Fkbp2	-0.185501	0.997336
Cpa2	1.95097	0.997336
Rpl4	-0.0825889	0.997336
Rpl9-ps6	0.847185	0.997336
Fer	0.665637	0.997336
Gm48529	2.6608	0.997336
Zkscan4	1.07364	0.997336
Hip1	1.08539	0.997336
Clybl	0.890054	0.997336
Myc	1.95879	0.997336
Arc	1.4774	0.997336
Plpp1	3.44248	0.997336
Plekhg2	2.06043	0.997336
Gm36839	1.58909	0.997336
Ttc41	1.01896	0.997336
Ogfrl1	0.893412	0.997336
Peli2	2.70691	0.997336
Mvb12b	3.55405	0.997336
Rnf122	2.45287	0.997336
Armcx5	0.578601	0.997336
Dnajb1	0.58605	0.997336
Hspa8	-0.111602	0.997336
Mafa	0.0547914	0.997336
Snrnp25	0.885882	0.997336
Rab3c	2.73979	0.997336
Gm960	2.59159	0.997336
4933432K03Rik	2.57786	0.997336
Dync1i1	1.52025	0.997336
Gm2447	2.55743	0.997336
Wwc1	1.90044	0.997336
Gm2a	0.452206	0.997336
Crybb1	0.889234	0.997336
Rpl5	-0.242556	0.997336
Csrnp2	1.33286	0.997336
Faxc	1.04229	0.997336
Rplp1	-0.126669	0.997336
Actrt3	1.25595	0.997336
Katnal1	0.792484	0.997336
Rasal3	1.96752	0.997336
Fam173b	0.539424	0.997336
Ccl2	2.12866	0.997336
Serpinb9	0.603016	0.997336
Gm10638	0.995877	0.997336
Hacd2	0.686061	0.997336
Primpol	1.10899	0.997336
C130021I20Rik	2.64646	0.997336
Catip	2.19788	0.997336
Mesp2	1.35659	0.997336
Mark1	0.781615	0.997336
Lrp1	3.26386	0.997336
Pkmyt1	1.01635	0.997336
Arl4d	1.09979	0.997336
Nrep	0.654969	0.997336
Klf15	1.0091	0.997336
Prdm1	2.01019	0.997336
Rab17	2.0855	0.997336
Gm16751	1.47025	0.997336
Gm34006	1.46651	0.997336
Oser1	0.528138	0.997336
Nrsn1	0.835724	0.997336
Smco4	0.583034	0.997336
Gm10643	1.67311	0.997336
B930036N10Rik	1.29786	0.997336
Rpgrip1l	0.993521	0.997336
Eci3	0.693248	0.997336
Ldlrad3	0.981538	0.997336
Ttc34	1.35043	0.997336
Sspn	1.46419	0.997336
Pdxp	0.833502	0.997336
C3	0.449848	0.997336
1700108N11Rik	1.7902	0.997336
Gm30074	0.672119	0.997336
Gm20275	1.5955	0.997336
Atad2	0.680009	0.997336
Ptcd2	0.585912	0.997336
Lad1	1.3963	0.997336
A330008L17Rik	1.22369	0.997336
Anxa2	2.37738	0.997336
Fkbp7	1.30008	0.997336
Ccdc14	1.65953	0.997336
Nme4	0.88343	0.997336
Mb21d2	1.6286	0.997336
Xrcc3	0.603926	0.997336
Clec12b	2.00624	0.997336
Prcp	1.15446	0.997336
Mettl15	1.51736	0.997336
Rdh16f2	1.13739	0.997336
Ccdc160	0.932888	0.997336
Ptpdc1	0.838048	0.997336
Ptpn18	1.66662	0.997336
Psg16	1.55937	0.997336
Gm30648	0.466769	0.997336
9130604C24Rik	1.03827	0.997336
Zkscan14	0.878558	0.997336
Scg5	-0.209964	0.997336
Gm10451	1.52459	0.997336
Arsg	1.67443	0.997336
Ropn1l	0.693912	0.997336
Spr	0.549431	0.997336
Dand5	0.559384	0.997336
Pafah2	0.458933	0.997336
Adora3	0.974914	0.997336
A1cf	2.32699	0.997336
Tbc1d22a	0.311177	0.997336
Peak1	2.02624	0.997336
Ccdc152	2.03009	0.997336
Zfp418	1.66615	0.997336
Hpse	1.5506	0.997336
Smim6	1.41576	0.997336
Plod1	0.820361	0.997336
C1qtnf6	0.652476	0.997336
Slc12a4	1.09163	0.997336
Etfbkmt	0.683021	0.997336
Rps8	-0.159988	0.997336
9130230L23Rik	1.05067	0.997336
Homez	0.950588	0.997336
Gm45902	1.63888	0.997336
Polr3gl	0.660936	0.997336
Nepro	0.976517	0.997336
Rft1	0.310947	0.997336
Hist3h2ba	0.358085	0.997336
Aspscr1	0.368594	0.997336
Odf2l	0.350456	0.997336
Rbfox3	2.00426	0.997336
Cpt1c	1.9382	0.997336
Haus8	1.30418	0.997336
Jph4	0.844441	0.997336
Syt3	0.855557	0.997336
Fam126a	1.22309	0.997336
Ctsh	1.84674	0.997336
Cnpy4	1.47744	0.997336
Gm48435	1.27218	0.997336
Mfge8	2.2272	0.997336
Rhoj	1.933	0.997336
Scrn2	1.05891	0.997336
Dclk2	0.708371	0.997336
E2f2	1.83322	0.997336
Myo7a	0.710722	0.997336
Oat	1.501	0.997336
Nbl1	0.555596	0.997336
Ass1	0.538217	0.997336
3110070M22Rik	0.807567	0.997336
Dll4	1.8708	0.997336
Gpr182	1.37213	0.997336
B3galt1	1.18672	0.997336
Gm10489	3.80779	0.997336
Fkbp10	4.81764	0.997336
Ace	4.90063	0.997336
Klkb1	3.97093	0.997336
Chst2	4.73754	0.997336
Gstt3	4.4308	0.997336
Gp9	3.51693	0.997336
Gm11431	4.08143	0.997336
Ifitm1	4.62622	0.997336
4933405D12Rik	4.06209	0.997336
L3mbtl1	3.60306	0.997336
Ednrb	3.83851	0.997336
Gm10269	3.23138	0.997336
Nos1	3.46222	0.997336
Slc23a4	3.29489	0.997336
Gm36423	3.23874	0.997336
Ppp1r3d	1.36786	0.997336
Gm15972	0.556396	0.997336
Mocs3	1.07449	0.997336
Lrsam1	0.866249	0.997336
Cpxm1	4.51646	0.997336
Sema7a	4.18537	0.997336
Ehd2	3.81328	0.997336
Amy2a5	4.34057	0.997336
Olfr411	3.31375	0.997336
Amh	3.48385	0.997336
Gm42133	3.54299	0.997336
D430041D05Rik	3.56682	0.997336
Ptgs2	3.84721	0.997336
Shroom1	4.57521	0.997336
Aebp1	4.17646	0.997336
Egfl8	3.34979	0.997336
Mc1r	3.16086	0.997336
2810408A11Rik	3.03393	0.997336
AC102334.1	3.02632	0.997336
Gm26508	2.69151	0.997336
Apoa1	3.05555	0.997336
Gm42957	2.84723	0.997336
AC139347.1	2.85858	0.997336
Gm10800	2.97382	0.997336
Gm26619	2.53727	0.997336
Gm12843	2.8516	0.997336
Trpc7	2.94998	0.997336
Nphs1	2.79672	0.997336
Gstp2	2.8539	0.997336
Gins4	0.685137	0.997336
Arhgap10	2.03267	0.997336
Caprin2	1.95445	0.997336
Ahcy	1.02307	0.997336
Coq6	0.728501	0.997336
Tenm4	0.907887	0.997336
Try10	3.66324	0.997336
Hrasls	4.08227	0.997336
Gm45474	3.20253	0.997336
Gm10425	3.53512	0.997336
Hspg2	4.33417	0.997336
Adgrl4	2.98899	0.997336
Il1rn	3.47457	0.997336
Slamf1	3.10839	0.997336
Reg3b	2.43706	0.997336
Gm9888	2.79585	0.997336
Ptpn14	2.78077	0.997336
Rasgrp2	2.82436	0.997336
Zfp93	1.86833	0.997336
Slc1a5	1.5382	0.997336
Efcc1	3.116	0.997336
Gm32123	4.52461	0.997336
Mtfr2	3.13636	0.997336
Pcdha2	3.65692	0.997336
Astn1	3.87884	0.997336
Prdm16	3.00074	0.997336
Lgals3	3.31477	0.997336
Nlrc4	3.39613	0.997336
Gnat1	2.98537	0.997336
4930403P22Rik	3.08223	0.997336
1700001L19Rik	2.67781	0.997336
Gm41077	2.64532	0.997336
4930429F24Rik	2.37564	0.997336
Pnpla3	2.41307	0.997336
1110028F18Rik	2.25884	0.997336
Platr26	1.31898	0.997336
Zfp961	0.822627	0.997336
Cfap61	1.00082	0.997336
Fam102b	0.738118	0.997336
Gm6712	3.88248	0.997336
Cmtm3	3.73391	0.997336
Slc38a8	3.07813	0.997336
Rdh12	3.21137	0.997336
Hbb-bt	2.77771	0.997336
Gm33263	2.61558	0.997336
4930534D22Rik	2.77069	0.997336
Slc17a4	2.51878	0.997336
Fancb	2.481	0.997336
Mylpf	1.01484	0.997336
Zp2	2.50903	0.997336
B930018H19Rik	2.44673	0.997336
1110034G24Rik	0.343004	0.997336
Nadsyn1	1.68937	0.997336
Dnajc28	1.11999	0.997336
Mad2l1	0.939339	0.997336
Nsun6	0.94086	0.997336
Tspan6	0.893907	0.997336
Gm48427	2.8642	0.997336
Lrrc14b	2.6894	0.997336
9330179D12Rik	4.04675	0.997336
Dnah7b	3.05558	0.997336
Ndst4	2.54481	0.997336
Doc2a	3.01974	0.997336
Adgrd1	2.47809	0.997336
Flicr	2.24208	0.997336
Asprv1	2.36439	0.997336
Pou5f1	2.30786	0.997336
1700019L13Rik	2.3741	0.997336
Gk	2.31867	0.997336
Zfp473	2.34589	0.997336
Pcdhb13	2.02542	0.997336
0610043K17Rik	2.17278	0.997336
6430531B16Rik	1.99811	0.997336
Srgap3	1.9852	0.997336
Aplf	1.1206	0.997336
Prox2	3.02967	0.997336
Bmp2	3.37861	0.997336
Fabp4	3.2098	0.997336
A730071L15Rik	3.13641	0.997336
Egr4	3.07016	0.997336
Gm44744	2.46963	0.997336
Pole2	2.37255	0.997336
Mustn1	2.76289	0.997336
Slc23a3	2.21361	0.997336
Sowaha	1.19754	0.997336
Lrrd1	2.04796	0.997336
Pou2f2	2.10756	0.997336
2610020C07Rik	2.0694	0.997336
Cdh8	0.500046	0.997336
Gm14264	1.81054	0.997336
Ankrd34a	1.88248	0.997336
Emcn	1.4524	0.997336
Proscos	1.02836	0.997336
Inhba	1.71563	0.997336
Pcdhgb6	2.72697	0.997336
Wwtr1	3.31292	0.997336
Cracr2a	2.71432	0.997336
Gm15690	2.21438	0.997336
Pelo	2.42659	0.997336
Fbp1	3.39941	0.997336
Tas1r3	2.61797	0.997336
Atp7b	2.2426	0.997336
Gm13544	2.46571	0.997336
Rab29	2.23063	0.997336
Gm28187	1.94763	0.997336
Muc1	0.656182	0.997336
Tmem88	1.9803	0.997336
Epas1	1.22724	0.997336
Gm47547	1.85714	0.997336
BC030499	1.70915	0.997336
Sept2	0.733738	0.997336
Nlrx1	1.27807	0.997336
Npnt	0.22781	0.997336
2610035D17Rik	0.828576	0.997336
Gm26691	0.914592	0.997336
Ror1	1.0041	0.997336
Neu2	2.25326	0.997336
Pak7	2.44827	0.997336
Amot	2.43835	0.997336
Cd302	2.74183	0.997336
Pbld1	2.14209	0.997336
Brca1	2.11877	0.997336
Slc2a12	1.9732	0.997336
Egr2	2.16075	0.997336
Serpinc1	1.91247	0.997336
Dynlt1b	2.00991	0.997336
Gm20655	1.94844	0.997336
Ctsk	1.93626	0.997336
Eef1a2	1.75267	0.997336
Mterf2	0.685185	0.997336
Gm13572	1.34137	0.997336
AC129328.1	1.49689	0.997336
Cd74	-0.0927001	0.997336
Gm48045	0.438713	0.997336
Fmo4	3.59327	0.997336
Dram1	2.9796	0.997336
Kif18a	2.64522	0.997336
Notch2	2.93803	0.997336
St6galnac2	2.59512	0.997336
Gm16365	2.10678	0.997336
Pi16	1.9614	0.997336
Pdlim4	2.71334	0.997336
1700084C06Rik	2.41768	0.997336
Rhod	3.13181	0.997336
Cplx3	2.12185	0.997336
Ifi203	2.2929	0.997336
Gm16133	2.61333	0.997336
Selenbp1	2.3657	0.997336
2810032G03Rik	2.04834	0.997336
Ceacam10	2.16827	0.997336
Tsix	1.84983	0.997336
Prr36	1.84858	0.997336
Igfbp5	1.15247	0.997336
Rilp	1.70861	0.997336
Dmrta2	1.65989	0.997336
Rpl27-ps3	0.762929	0.997336
Ttc22	1.05054	0.997336
Exo5	0.442611	0.997336
Marcksl1	1.07313	0.997336
Dcaf4	0.595589	0.997336
1810024B03Rik	0.57857	0.997336
Vangl2	0.592985	0.997336
Ak7	2.21487	0.997336
Gm3772	2.37737	0.997336
Tgm2	2.91614	0.997336
Foxj1	2.62777	0.997336
Gm34590	1.85873	0.997336
B3gat2	1.89372	0.997336
Nudt17	1.69446	0.997336
5430425K12Rik	1.63945	0.997336
Gdf9	1.62015	0.997336
Spdya	1.48731	0.997336
Sft2d1	0.530933	0.997336
Egfl7	1.45811	0.997336
Pou5f2	0.848215	0.997336
H2-DMa	0.760281	0.997336
Zfp607b	0.999293	0.997336
Zfp568	0.736788	0.997336
Zfp968	0.791974	0.997336
Slc22a18	2.77819	0.997336
Gm36266	1.9097	0.997336
Zpbp	2.39084	0.997336
Gm7598	1.86252	0.997336
AC154438.1	1.84197	0.997336
Gm47079	2.01388	0.997336
Sema4g	1.65802	0.997336
Zfp36l1	1.42106	0.997336
Ppil6	0.709909	0.997336
Ptch2	1.47075	0.997336
4930592C13Rik	1.3538	0.997336
Stmn1	0.0930354	0.997336
Tbx6	1.25438	0.997336
Tmem88b	1.35206	0.997336
Gpr142	0.427616	0.997336
Zfp346	0.758809	0.997336
Fzd1	2.00917	0.997336
Gm45231	1.98299	0.997336
Grid2ip	1.81087	0.997336
Gm15612	1.88738	0.997336
Crim1	1.52502	0.997336
Igfbp3	1.5784	0.997336
Kntc1	1.77801	0.997336
Emp2	1.50185	0.997336
Tmem179	0.64218	0.997336
5330439M10Rik	1.37696	0.997336
Plp1	0.618427	0.997336
Sh2d3c	0.582596	0.997336
Bcl2l12	2.27374	0.997336
Gm28523	2.41647	0.997336
Gpx7	2.42046	0.997336
Gm7276	1.81992	0.997336
Parvb	2.64213	0.997336
Yap1	2.39921	0.997336
AC163040.1	1.55447	0.997336
Reg2	1.9938	0.997336
Mtrf1	1.05778	0.997336
Fut1	1.45166	0.997336
Zc3h12d	1.32789	0.997336
Atcayos	1.32101	0.997336
Pde7b	1.33349	0.997336
Ccdc89	1.29928	0.997336
B3gnt8	1.23584	0.997336
Gm21814	1.31113	0.997336
Tnfsf13b	1.24906	0.997336
Gm36899	1.10044	0.997336
9430069I07Rik	1.21643	0.997336
Nudt1	1.30275	0.997336
Gnb4	1.72855	0.997336
Cchcr1	1.36069	0.997336
Map2k3os	1.09632	0.997336
Bend4	0.996459	0.997336
Catsperd	2.32989	0.997336
Garnl3	2.16325	0.997336
Itga1	2.40644	0.997336
Trim66	2.46312	0.997336
Mapk11	1.51214	0.997336
1700028K03Rik	1.82114	0.997336
Zc3h12a	1.69115	0.997336
Prr15	1.80656	0.997336
Gng3	1.54631	0.997336
Mmp23	1.29789	0.997336
Gm19710	1.36632	0.997336
Gm17399	1.27866	0.997336
9330104G04Rik	1.29179	0.997336
Radil	1.0538	0.997336
Glod5	0.914546	0.997336
Dact1	0.961531	0.997336
C1rl	0.942243	0.997336
Gm20186	0.731707	0.997336
Cnksr3	0.353415	0.997336
Pced1b	0.98974	0.997336
Gpatch3	0.650894	0.997336
Nedd9	0.610504	0.997336
Adam4	1.84184	0.997336
Rpusd2	2.44703	0.997336
Pcdhgc3	2.52005	0.997336
Fam46b	2.04095	0.997336
Bvht	2.51644	0.997336
Cidea	2.21589	0.997336
Gm26660	1.83107	0.997336
Cdnf	1.95203	0.997336
Serpine1	1.79807	0.997336
Arhgap27os2	1.37649	0.997336
AA986860	1.36872	0.997336
6530409C15Rik	0.986023	0.997336
Wfikkn1	0.946447	0.997336
Nek3	1.15835	0.997336
Abhd18	0.650324	0.997336
Ppp1r26	0.699389	0.997336
Glb1l	0.495552	0.997336
Slc16a2	2.32042	0.997336
A930016O22Rik	2.30544	0.997336
Mamld1	1.75479	0.997336
Cdk2	1.30439	0.997336
Arf4os	1.27249	0.997336
Gm15420	1.13993	0.997336
Mdk	1.08596	0.997336
Gm13613	1.04508	0.997336
Fmn1	0.910867	0.997336
Pick1	0.973155	0.997336
Ccdc146	0.85152	0.997336
Nek10	1.0947	0.997336
Fmo1	1.02083	0.997336
Rps27a	-0.114258	0.997336
Cul9	0.266046	0.997336
Abcd2	0.530117	0.997336
1700013F07Rik	2.14878	0.997336
Ddah2	2.33206	0.997336
Kcnab3os	1.83999	0.997336
Tmem139	1.58665	0.997336
Gm15283	1.41894	0.997336
Gm4117	0.938958	0.997336
Slc29a2	0.963986	0.997336
Gm14168	0.95061	0.997336
4930470P17Rik	0.910148	0.997336
Slc35f4	0.969006	0.997336
Gm47101	0.666556	0.997336
Arhgef19	0.914393	0.997336
A730063M14Rik	0.241552	0.997336
Zfp607a	0.913421	0.997336
Mtrf1l	0.500928	0.997336
Stap2	1.68651	0.997336
2900045O20Rik	1.77169	0.997336
Msn	1.93795	0.997336
Mesp1	1.37002	0.997336
Gm48604	1.30132	0.997336
Cep152	0.781399	0.997336
Mybl1	0.656429	0.997336
Hmga1	0.342625	0.997336
Cox16	0.59337	0.997336
Krt1	1.37906	0.997336
AI182371	0.481048	0.997336
Sult1c2	0.553246	0.997336
3425401B19Rik	2.31442	0.997336
Gm10785	2.29775	0.997336
Tesk2	1.68037	0.997336
Mfap2	2.28727	0.997336
Zgrf1	2.08326	0.997336
Dnase1l1	1.23855	0.997336
AI427809	1.16648	0.997336
Tmem254a	0.800944	0.997336
AC121960.1	0.819736	0.997336
Mmp16	0.700457	0.997336
Gm4950	0.771929	0.997336
Sh3d21	1.4869	0.997336
Fam227a	0.690989	0.997336
Fgd1	0.536388	0.997336
Gm3468	1.31287	0.997336
Gm14154	1.64551	0.997336
Gcnt1	1.35061	0.997336
Cdx4	0.965894	0.997336
Vps25	1.17803	0.997336
Smim5	0.300022	0.997336
Aaas	0.210574	0.997336
Aldh7a1	0.595035	0.997336
Igsf3	1.8334	0.997336
Gm9938	2.14732	0.997336
Prmt7	0.525913	0.997336
Zfp773	1.54436	0.997336
Gm12996	1.11511	0.997336
Cd93	1.00879	0.997336
Rgs12	0.927684	0.997336
Gm32063	0.899461	0.997336
Ccdc138	0.478385	0.997336
1700066B19Rik	0.862157	0.997336
Gm26826	0.759444	0.997336
Cdk5rap2	0.320638	0.997336
Blm	0.637088	0.997336
Gm21988	0.98241	0.997336
Gm44777	0.568662	0.997336
Aldh4a1	0.575834	0.997336
Knstrn	0.524913	0.997336
Rncr4	0.434347	0.997336
Gm42670	0.492512	0.997336
G730003C15Rik	0.795328	0.997336
Cenpj	0.754622	0.997336
Ccdc65	1.1395	0.997336
Xkr8	1.4059	0.997336
Timm23	1.28345	0.997336
Stk17b	1.36774	0.997336
CAAA01147332.1	0.6661	0.997336
Cct6b	0.764836	0.997336
Gstm2	0.513791	0.997336
Cyp4b1	0.245476	0.997336
Ppil3	0.754624	0.997336
Pola2	0.694587	0.997336
Cenpl	1.59999	0.997336
Ttc23	0.954562	0.997336
Renbp	0.926316	0.997336
Mrap2	0.99598	0.997336
Gm43137	0.73467	0.997336
Rell2	0.673917	0.997336
Clcn2	1.10505	0.997336
Gm45447	0.742743	0.997336
Zfp691	0.426568	0.997336
Rpl35a	-0.155879	0.997336
Tedc1	0.343517	0.997336
Gm21992	1.26241	0.997336
Neurl1b	1.83607	0.997336
Gm26534	1.26588	0.997336
Col11a2	1.46212	0.997336
Gm10501	1.1402	0.997336
Hbb-bs	0.413595	0.997336
Fyb	0.706662	0.997336
Mmp15	0.70045	0.997336
Rbp1	1.54017	0.997336
Gm281	0.700008	0.997336
Chaf1b	0.60989	0.997336
Gm26615	0.421335	0.997336
Pcdhb11	0.421003	0.997336
Zfp955a	0.45204	0.997336
Prr29	1.07408	0.997336
Morn1	1.00986	0.997336
9030622O22Rik	0.243134	0.997336
Gm16845	1.60076	0.997336
Mcoln1	0.906811	0.997336
Gm9493	0.567193	0.997336
C4b	1.83669	0.997336
Aqp7	1.48023	0.997336
Plat	2.05247	0.997336
Gm31518	1.15247	0.997336
Tnfaip8l3	0.967502	0.997336
Gm10069	1.04084	0.997336
Gm12962	1.08631	0.997336
Gm4577	0.666645	0.997336
Map4k3	0.389312	0.997336
Gast	0.668077	0.997336
Ptgr1	0.605348	0.997336
2900060B14Rik	0.562966	0.997336
K230010J24Rik	0.399127	0.997336
Dbf4	0.834286	0.997336
Esam	0.198584	0.997336
Daglb	0.343225	0.997336
Gm19461	0.0776331	0.997336
1700086P04Rik	0.585987	0.997336
Gpr39	1.28116	0.997336
Gm30606	0.808391	0.997336
Dpyd	1.57623	0.997336
Mis18a	1.65054	0.997336
Rassf2	1.02629	0.997336
Gm1976	0.829079	0.997336
Mkln1os	0.665904	0.997336
4930532G15Rik	0.64481	0.997336
Gm16894	0.694126	0.997336
1300014J16Rik	0.558895	0.997336
Frrs1l	0.183011	0.997336
4831440E17Rik	0.432432	0.997336
Plpp3	0.245942	0.997336
C230035I16Rik	0.481367	0.997336
Prss36	0.5133	0.997336
Lhx1	0.846728	0.997336
Grb7	0.631912	0.997336
F8	0.743689	0.997336
Fhod1	2.16667	0.997336
F13a1	1.85765	0.997336
Snai2	1.21374	0.997336
Epha1	1.03283	0.997336
Pgap3	0.222879	0.997336
Arv1	0.543853	0.997336
Bcl6	0.878691	0.997336
Hist1h4c	0.382293	0.997336
Myt1	0.615009	0.997336
Irf3	0.336852	0.997336
Ptges3l	0.62251	0.997336
Xkr4	1.26286	0.997336
Chil6	1.882	0.997336
Gli3	1.09287	0.997336
Zfp202	0.82706	0.997336
Zfp953	0.765522	0.997336
Nek11	0.989901	0.997336
Greb1l	0.282604	0.997336
Ogg1	0.141102	0.997336
Map3k20	0.504508	0.997336
Cavin1	1.35336	0.997336
Caps2	1.02854	0.997336
Uprt	1.15245	0.997336
2700012I20Rik	1.10898	0.997336
AC127341.3	0.706403	0.997336
Phldb1	0.660695	0.997336
Gm48623	1.16133	0.997336
Acy1	0.671691	0.997336
Ehhadh	0.470744	0.997336
Baiap2l2	0.330327	0.997336
Slc5a3	0.862367	0.997336
Mpz	0.184696	0.997336
Iars2	0.27678	0.997336
Pde7a	0.556572	0.997336
Ulk1	0.402892	0.997336
Wdr25	0.747907	0.997336
Rbbp8	0.441934	0.997336
Rpl36a-ps1	0.799369	0.997336
S100a16	1.3275	0.997336
Scd3	0.957847	0.997336
Gm15747	0.540921	0.997336
Thbs1	0.44777	0.997336
Gm9484	0.496833	0.997336
Vegfc	0.575372	0.997336
Gm28172	0.49174	0.997336
Zfp951	0.257331	0.997336
Mast1	0.1432	0.997336
Asic2	0.326414	0.997336
Arhgef25	0.305293	0.997336
Srrm4	0.0801594	0.997336
Gm3435	0.262411	0.997336
Arhgap11a	0.0724425	0.997336
Gtf2h2	0.252213	0.997336
1700030J22Rik	0.560636	0.997336
Plaur	0.466538	0.997336
Zfp13	0.332088	0.997336
Aldh1a3	0.377219	0.997336
Adssl1	1.14204	0.997336
Klhdc3	0.421944	0.997336
Hdc	0.368761	0.997336
Gm16253	0.923757	0.997336
Zscan29	0.044313	0.997336
Accs	0.253463	0.997336
Tmem81	1.22735	0.997336
Rmdn2	0.996362	0.997336
Xylt2	0.588615	0.997336
Cklf	0.281815	0.997336
Cped1	0.636417	0.997336
Zkscan16	1.40926	0.997336
Myrip	1.2793	0.997336
Zfp14	0.816808	0.997336
Zfp239	0.872727	0.997336
Slc12a3	0.765812	0.997336
A430046D13Rik	0.835259	0.997336
Gm28529	0.197128	0.997336
Gm45871	0.343726	0.997336
U2af1l4	0.247921	0.997336
Tmem87a	0.600311	0.997336
Pcdhgc5	0.121424	0.997336
Dars2	0.310104	0.997336
Anks6	0.510113	0.997336
Btbd2	0.652228	0.997336
Mbd4	1.085	0.997336
Gm45774	0.876211	0.997336
Pabpc5	1.64778	0.997336
Gm20692	1.18236	0.997336
Dnd1	0.841603	0.997336
Tspyl3	0.519639	0.997336
Gzmm	0.557207	0.997336
A230065N10Rik	0.766922	0.997336
Pnliprp2	0.534057	0.997336
Qpct	1.32535	0.997336
Ctxn2	0.312889	0.997336
Slc18b1	0.143417	0.997336
Tro	0.177835	0.997336
Wdr38	0.130801	0.997336
Sik1	1.1125	0.997336
Kif17	0.0618945	0.997336
Pgbd1	0.0320981	0.997348
Gm527	-0.075379	0.997401
Nim1k	0.280177	0.997905
F2	0.660573	0.997905
Gm17655	1.12732	0.997905
Fbxl22	1.19749	0.997905
Tnfrsf4	1.26016	0.997905
AC146911.1	0.553945	0.997905
Zfp982	0.516873	0.997905
Cfap54	0.342583	0.997905
C230037L18Rik	0.378096	0.997905
Cenpm	0.603146	0.997905
Pklr	0.920641	0.997905
Ablim2	0.157808	0.997905
Epsti1	0.183968	0.997905
Gm26664	0.0881044	0.997905
Mrnip	0.0410116	0.99798
Neil1	0.240365	0.99798
Rassf10	-0.0667062	0.99798
Zfat	0.314273	0.99798
Mpnd	0.264991	0.99798
Stn1	0.845849	0.99798
Pou3f1	1.87429	0.99798
Gm9767	0.561702	0.99798
Xrcc2	1.34826	0.99798
Slc25a27	0.481858	0.99798
Tekt2	1.10362	0.99798
2410004P03Rik	0.336556	0.99798
Cep112	1.12784	0.99798
Pank4	0.363384	0.99798
Reck	0.0303274	0.99798
Tmem37	-0.0751988	0.99798
Tubb4a	-0.0262314	0.99798
Gm4924	0.908405	0.99798
Dnah8	-0.0461578	0.99798
Glcci1	-0.0261486	0.99798
Gm42047	-0.0212298	0.99798
Zfp362	0.648987	0.99798
Klf6	0.474219	0.99798
D830035M03Rik	0.783619	0.99798
Pabpc1l	0.403403	0.99798
Zfpm1	0.137473	0.998539
Cel	-0.142357	0.998551
1810062O18Rik	0.886452	0.998565
Taco1os	0.503075	0.998565
Gm11696	0.354309	0.998629
Gm45605	0.255647	0.998641
Brca2	0.0609434	0.998726
Evi5l	0.543378	0.998726
Gm9958	0.527932	0.998738
Prss23	0.271638	0.998766
Lpar1	0.7609	0.998831
Unc93b1	0.670253	0.999226
Lst1	0.999674	0.999293
Gm5105	0.775113	0.999293
Pcdhga12	0.542514	0.999293
Zfp458	0.862165	0.999427
Etaa1os	0.143402	0.999439
Gm15496	0.190038	0.999451
Tnfsf9	0.0811861	0.999482
Kcnn4	-0.116062	0.999482
Zfp786	-0.179307	0.999482
Trpc4	0.134114	0.999482
Nup107	0.582533	0.999482
Fut10	0.286924	0.999799
Zfp661	0.874785	0.999799
Tmem154	0.804428	0.999799
Tfeb	0.129551	0.999799
Osbp2	0.319699	0.999799
Fam212a	0.584294	0.999799
Rab43	0.372439	0.999799
4930524J08Rik	0.207497	0.999799
Zfp11	1.05944	0.999799
9430015G10Rik	0.138132	0.999799
Mapkapk5	0.818468	0.999845
Agrn	0.059045	0.999845
Zfp641	0.21033	0.999938
Asb4	0.362251	0.999845
8030462N17Rik	0.464064	0.999845
Map1a	-0.241319	0.999799
Mettl17	0.0497125	0.999799
Pfkfb3	0.132936	0.999799
Glt28d2	0.87273	0.999799
St6gal1	0.328872	0.999799
Apod	1.52107	0.999482
Ndc1	1.14697	0.999482
Zranb3	1.30162	0.999482
Spred1	0.473998	0.999482
Trim65	0.128483	0.999482
Igdcc4	0.473384	0.999482
Rnf165	0.646789	0.999482
Kcnk13	0.137189	0.999482
Cldn6	0.45258	0.999482
Sox5	0.000589361	0.999482
Nmnat1	-0.00137082	0.999482
Shf	-0.0861949	0.999482
Rit2	-0.203528	0.999293
Fam161a	0.53815	0.999226
Lig1	0.181853	0.999226
Mtfmt	0.629883	0.999212
Atp4a	-0.00129832	0.9992
Ska2	0.66914	0.9992
Trdmt1	0.0393927	0.9992
Mgme1	0.8369	0.9992
Krt19	-0.450713	0.999154
Irx2	0.847508	0.998998
Sytl3	0.443734	0.998986
Stac3	0.0521264	0.998831
Lrrc36	0.831364	0.998766
Vps37d	-0.0253325	0.998766
Fam129a	0.606074	0.998766
5530401A14Rik	1.45364	0.998766
Kcnmb1	-0.181512	0.998766
Armt1	0.0960234	0.998629
Ube2ql1	-0.416346	0.998565
Trp53cor1	0.0616878	0.99828
Inha	0.402748	0.99798
Spink1	1.26377	0.99798
Fbxo5	0.606985	0.99798
Nynrin	0.763967	0.99798
Sept10	0.599485	0.99798
Kank2	0.455953	0.99798
Zkscan2	0.238292	0.99798
Adamts17	0.226289	0.99798
Fbxl2	0.706952	0.99798
Adck2	0.747482	0.99798
Pbx4	0.133276	0.99798
Wscd1	0.0489009	0.99798
Lgals4	0.457151	0.99798
4930524O07Rik	0.289965	0.99798
Gm14443	-0.0349956	0.99798
Kifc2	0.233654	0.99798
Pik3cb	-0.105223	0.99798
Samd4	0.181193	0.99798
Blnk	-0.305641	0.99798
Wars2	0.792575	0.99798
Ldhb	0.539751	0.99798
Pcdhga6	0.705675	0.99798
Fancc	0.539731	0.99798
Tdo2	0.885291	0.99798
Orai2	0.732102	0.99798
Narf	0.485867	0.99798
Lix1	0.0404923	0.99798
B3galt2	0.440537	0.997949
Dnaic1	0.0301043	0.997949
Gm6133	-0.20054	0.997905
Drc3	-0.144471	0.997905
Cdkn2a	-0.207104	0.997905
Catspere2	-0.36707	0.997905
Fnbp1	0.674005	0.997905
Ntrk1	-0.353745	0.997905
Ciart	0.015908	0.997905
Ctns	0.562902	0.997905
Afg1l	0.419511	0.997667
Gm5141	0.626002	0.997667
4933408B17Rik	1.28405	0.997667
Gm42715	0.703828	0.997667
Gm10036	0.569414	0.997579
Kif27	-0.228523	0.997336
Fcho1	-0.154896	0.997336
Gm17334	-19.8219	0.997336
Slc25a2	-19.8563	0.997336
Tox2	-19.623	0.997336
Hfm1	-19.8683	0.997336
Srl	-19.6163	0.997336
Pinlyp	-19.7446	0.997336
Gm17196	-19.6039	0.997336
1700095J03Rik	-20.3525	0.997336
A830005F24Rik	-19.6049	0.997336
Slc34a1	-19.7876	0.997336
Phlda2	-19.6044	0.997336
Hist1h2bj	-19.6674	0.997336
4930471D02Rik	-19.6078	0.997336
Ttc21a	-19.712	0.997336
Pxdc1	-19.7002	0.997336
Gm49025	-19.7827	0.997336
Clvs1	-19.6582	0.997336
Atp1a3	-19.7679	0.997336
Sned1	-20.2318	0.997336
Gm5093	-19.8563	0.997336
Gm5129	-19.73	0.997336
Gm5148	-19.6171	0.997336
Gm48619	-19.7072	0.997336
Tk1	-19.7527	0.997336
Gm5493	-19.7739	0.997336
Gm5868	-19.9298	0.997336
Atp6v1c2	-19.7675	0.997336
Gm9465	-19.6932	0.997336
Ppfia4	-19.9245	0.997336
Clmp	-19.5168	0.997336
Gm47728	-19.6788	0.997336
Col18a1	-19.7121	0.997336
Gm45441	-19.7631	0.997336
Gm15943	-19.6231	0.997336
Cgnl1	-19.6376	0.997336
Gm43738	-19.9352	0.997336
1700028I16Rik	-19.8355	0.997336
Chst1	-19.9465	0.997336
Gm44686	-19.6458	0.997336
Gm4353	-19.6037	0.997336
Trip13	-19.6331	0.997336
Ckm	-19.7678	0.997336
Thsd7a	-19.632	0.997336
Cfap157	-19.8673	0.997336
Afmid	-19.7803	0.997336
Prkch	-19.7259	0.997336
Ces1b	-19.8668	0.997336
Gm16008	-19.7314	0.997336
Gm16010	-19.6657	0.997336
Plcd4	-19.7548	0.997336
Adhfe1	-20.0979	0.997336
Gm13373	-19.8303	0.997336
Cp	-20.2342	0.997336
Grpr	-19.8525	0.997336
Plxnd1	-19.7523	0.997336
Gm12840	-19.8908	0.997336
Gm16907	-19.7917	0.997336
A930002H24Rik	-19.9289	0.997336
Grm1	-19.7125	0.997336
Gm12405	-19.9607	0.997336
H2al1m	-19.6465	0.997336
Plekhg1	-19.9928	0.997336
Gm11520	-19.7583	0.997336
Pld4	-19.4454	0.997336
Plcl1	-19.8492	0.997336
Taf9	-19.7844	0.997336
B3gnt4	-19.6196	0.997336
Gm43136	-20.2033	0.997336
Slfn5	-20.1185	0.997336
Gm9936	-20.3573	0.997336
Popdc2	-19.7433	0.997336
Gm15406	-19.6444	0.997336
Trac	-19.7094	0.997336
Gm15401	-19.6699	0.997336
1700064H15Rik	-19.6659	0.997336
Gm16677	-19.8016	0.997336
Grem2	-20.0254	0.997336
Gpihbp1	-19.8534	0.997336
Gpr165	-19.7126	0.997336
Gm43000	-20.3289	0.997336
Slc9a5	-19.6847	0.997336
Tspan12	-19.7979	0.997336
Gm13610	-19.6779	0.997336
Csn3	-19.6788	0.997336
Cfap70	-19.6693	0.997336
Ttll9	-20.0828	0.997336
6330576A10Rik	-19.6262	0.997336
Stard9	-19.72	0.997336
Uchl4	-19.6465	0.997336
Nrxn3	-20.0798	0.997336
Aqp1	-19.9594	0.997336
Exo1	-19.6645	0.997336
Nrg4	-19.663	0.997336
Rnf225	-19.688	0.997336
Gm34237	-19.5578	0.997336
Lcat	-20.043	0.997336
2810429I04Rik	-19.7145	0.997336
Gm33195	-19.6956	0.997336
Gm26608	-19.6442	0.997336
Tmem30c	-19.7708	0.997336
Nov	-19.7194	0.997336
4930568G15Rik	-19.6869	0.997336
Xist	-20.3411	0.997336
Fetub	-19.7517	0.997336
Dkk3	-19.6773	0.997336
Nuggc	-19.543	0.997336
2610027F03Rik	-19.7571	0.997336
Sftpa1	-19.7928	0.997336
Adam8	-19.8166	0.997336
Myct1	-19.4289	0.997336
Olfr313	-19.7302	0.997336
Gm3510	-19.5446	0.997336
2610206C17Rik	-19.4778	0.997336
Gm3488	-19.6029	0.997336
Syde1	-19.682	0.997336
Ddias	-19.6687	0.997336
Bmp3	-19.7714	0.997336
Gm26863	-19.6176	0.997336
Klhl40	-20.0018	0.997336
Tmem171	-19.8832	0.997336
Fgf22	-19.7502	0.997336
Ugt1a7c	-19.4517	0.997336
Lhpp	-19.6693	0.997336
Kif4	-19.6906	0.997336
Gm26668	-19.5724	0.997336
Scd4	-19.629	0.997336
Fam228a	-19.7004	0.997336
Nckap5l	-19.8127	0.997336
Mbnl3	-19.6919	0.997336
Ncf2	-20.2529	0.997336
Dusp2	-20.31	0.997336
Vwa3a	-19.8731	0.997336
Cachd1	-19.8376	0.997336
Fam124a	-19.8358	0.997336
Tmem95	-19.801	0.997336
4933405O20Rik	-19.7112	0.997336
E030037K01Rik	-19.5335	0.997336
E130018N17Rik	-20.0057	0.997336
Gm26792	-19.5256	0.997336
Stpg2	-19.6772	0.997336
4933430I17Rik	-19.6784	0.997336
Ly6g5b	-19.8126	0.997336
Edn3	-19.7557	0.997336
Scml2	-19.7188	0.997336
Sec14l3	-19.8021	0.997336
Nkpd1	-19.6747	0.997336
Ccdc125	-19.8161	0.997336
2900052N01Rik	-19.6805	0.997336
Ston1	-19.7576	0.997336
C1qtnf1	-19.4764	0.997336
Fbxl13	-19.7959	0.997336
2900072N19Rik	-19.8804	0.997336
Gm32224	-19.7628	0.997336
Nfam1	-19.7635	0.997336
5330413D20Rik	-19.7273	0.997336
Lrrc23	-19.6793	0.997336
Tmem221	-19.7213	0.997336
Lrrn4cl	-19.782	0.997336
Gm31793	-19.8656	0.997336
Efhd1	-19.8885	0.997336
Tnfsfm13	-19.6681	0.997336
P2rx6	-19.7897	0.997336
Irx1	-19.725	0.997336
Gm38039	-20.0148	0.997336
Arhgap19	-19.8145	0.997336
Gm20512	-19.7852	0.997336
Pcna-ps2	-19.7375	0.997336
Gad1os	-19.8356	0.997336
Gabre	-19.8076	0.997336
Gm29417	-19.8086	0.997336
4930444P10Rik	-19.84	0.997336
Gm29629	-19.6713	0.997336
Ccdc88b	-19.7567	0.997336
Pcdhga1	-19.7579	0.997336
Pcdhb3	-19.825	0.997336
Thap8	-19.6927	0.997336
Gm26952	-19.9616	0.997336
Vcam1	-19.8341	0.997336
Cyp17a1	-19.6831	0.997336
Jcad	-20.1459	0.997336
Ggt1	-19.6363	0.997336
Gm17613	-19.8006	0.997336
Vegfd	-20.1665	0.997336
Gm17634	-19.678	0.997336
Hs3st5	-20.0732	0.997336
Slc16a5	-20.3548	0.997336
Hsf2bp	-19.6169	0.997336
Apol10b	-19.716	0.997336
Gm39459	-19.7421	0.997336
Thpo	-19.5891	0.997336
4930452B06Rik	-20.0266	0.997336
Rbp7	-20.228	0.997336
Gm40893	-19.6657	0.997336
Srp54b	-19.7146	0.997336
Adamtsl4	-19.7253	0.997336
Jakmip2	-19.7763	0.997336
Fam110c	-19.5982	0.997336
2210417A02Rik	-19.837	0.997336
Sftpc	-19.9253	0.997336
9330182O14Rik	-19.4864	0.997336
9330198I05Rik	-19.5679	0.997336
Fndc1	-19.7235	0.997336
Kcp	-19.6362	0.997336
Dab1	-19.6307	0.997336
Gm36283	-19.4743	0.997336
D930007P13Rik	-19.9686	0.997336
Dapk2	-19.7729	0.997336
Kif15	-19.7073	0.997336
Syk	-19.5401	0.997336
Kcnj13	-19.7745	0.997336
Gm3550	-19.5177	0.997336
Gm29994	-19.7545	0.997336
Adamts10	-19.7828	0.997336
Mettl24	-19.5589	0.997336
Gm29773	-19.6793	0.997336
Rgs20	-19.6927	0.997336
2600014E21Rik	-19.6455	0.997336
Pcdh8	-19.8769	0.997336
Pcdh10	-19.5871	0.997336
Sh2d4a	-19.761	0.997336
Zfp850	-0.189749	0.997336
Gm26759	-0.193138	0.997336
1700055D18Rik	-0.283748	0.997336
Spaca1	-0.365298	0.997336
1700056E22Rik	0.248719	0.997336
Gm11423	0.256977	0.997336
5730409E04Rik	0.320392	0.997336
Haus4	0.997277	0.997336
Rasip1	1.16733	0.997336
Katnal2	1.07034	0.997336
Styk1	0.100279	0.997336
Arg1	0.124263	0.997336
Sfxn5	-0.147075	0.997336
Hectd3	0.527015	0.997336
Rpa2	0.76751	0.997336
AI854703	-20.1857	0.997336
Stc2	-20.0345	0.997336
Rsf1os2	-19.9415	0.997336
Tmem40	-20.0978	0.997336
Spata17	-19.986	0.997336
Spata45	-20.1172	0.997336
Speg	-20.5015	0.997336
Sp100	-19.9146	0.997336
Acpp	-20.0345	0.997336
Rtl4	-20.0818	0.997336
Steap3	-20.1541	0.997336
Tekt1	-19.9079	0.997336
Capn8	-19.9262	0.997336
Cav1	-20.873	0.997336
Tmem72	-20.1825	0.997336
Rslcan18	-19.9832	0.997336
Acot5	-20.0115	0.997336
AL732506.1	-19.9013	0.997336
Samd5	-20.4008	0.997336
Rasa4	-19.7951	0.997336
B4galnt1	-19.9868	0.997336
Rgs9bp	-19.9696	0.997336
B9d1os	-20.033	0.997336
BC001981	-19.8769	0.997336
Ccnf	-19.9308	0.997336
Sh3bp1	-20.0406	0.997336
BC024139	-19.8871	0.997336
BC030867	-19.9849	0.997336
Sh3gl3	-20.131	0.997336
Slc6a20a	-20.0504	0.997336
Ankrd1	-20.5185	0.997336
Slc25a33	-19.9699	0.997336
Amy1	-19.9085	0.997336
Batf3	-20.069	0.997336
Rasl11a	-20.047	0.997336
Shroom4	-20.1307	0.997336
Bcat1	-20.1971	0.997336
Abca6	-19.9271	0.997336
Slc6a19os	-20.1028	0.997336
Ccdc87	-20.2687	0.997336
Cacna1f	-19.9182	0.997336
C030010L15Rik	-19.9481	0.997336
Anxa9	-19.9152	0.997336
Cep72	-20.023	0.997336
Sbk3	-20.0247	0.997336
Cep55	-19.8914	0.997336
Scarf1	-20.0949	0.997336
Antxr2	-19.8164	0.997336
AL591952.1	-19.9288	0.997336
C1qc	-20.2134	0.997336
Rab15	-20.2696	0.997336
Tagln	-20.0211	0.997336
Tbx2	-19.8013	0.997336
Tnfaip2	-19.9315	0.997336
Slc22a21	-20.301	0.997336
Sema5a	-19.9814	0.997336
Adrb2	-19.9454	0.997336
Serpinb1a	-20.049	0.997336
Slc9b1	-20.1661	0.997336
Boc	-20.0262	0.997336
Sh2d4b	-19.9994	0.997336
Unc5cl	-19.9427	0.997336
Trim15	-19.9678	0.997336
D830039M14Rik	-19.8375	0.997336
Fam131c	-20.0714	0.997336
Lypd6b	-19.9616	0.997336
Ly6g6d	-19.7981	0.997336
Fancg	-19.9676	0.997336
Fat4	-20.2382	0.997336
Wfdc17	-20.4015	0.997336
Lhx3	-20.1134	0.997336
Lat2	-20.0282	0.997336
Wnt9a	-19.9257	0.997336
Fcna	-19.7752	0.997336
Krt90	-20.0518	0.997336
Krt87	-20.0295	0.997336
Krt36	-20.3608	0.997336
Xkr7	-19.9793	0.997336
Klhl41	-20.0363	0.997336
Klhl10	-20.1474	0.997336
Fignl1	-20.3942	0.997336
Kifc5b	-20.0094	0.997336
Kcnh5	-19.8893	0.997336
2310001H17Rik	-20.4275	0.997336
Foxm1	-20.1733	0.997336
Iqsec3	-19.9814	0.997336
Gemin4	-19.8921	0.997336
Hsf5	-20.2777	0.997336
Gins1	-19.9979	0.997336
Hoxb2	-20.2068	0.997336
Hnf1aos2	-20.0189	0.997336
Fam129c	-19.9557	0.997336
Mapk12	-19.9785	0.997336
Mb21d1	-19.8901	0.997336
Ncapg	-20.2302	0.997336
Olfr267	-20.0092	0.997336
Nxpe3	-20.0087	0.997336
Nxnl2	-19.9869	0.997336
Nuf2	-20.3172	0.997336
Nrk	-20.0506	0.997336
Nrg1	-19.9808	0.997336
5930422O12Rik	-20.1876	0.997336
Npm2	-19.9688	0.997336
Unc13d	-20.2643	0.997336
Dpf1	-19.8991	0.997336
Ushbp1	-19.874	0.997336
Ncf1	-20.0816	0.997336
Usp13	-20.035	0.997336
Mdfi	-20.0247	0.997336
Myh11	-20.076	0.997336
Eddm3b	-20.042	0.997336
Efcab5	-20.251	0.997336
Ms4a7	-20.4295	0.997336
Enpp1	-20.0868	0.997336
4930458D05Rik	-20.0719	0.997336
Vmn1r90	-19.9717	0.997336
Mir17hg	-19.9102	0.997336
Mgat5b	-20.2472	0.997336
Mfsd2b	-19.9275	0.997336
Mecom	-20.2192	0.997336
Vsig1	-19.8053	0.997336
Hist2h2ab	-19.893	0.997336
Gm10093	-20.0592	0.997336
Gm10300	-19.9207	0.997336
Gm26520	-20.1093	0.997336
Gm38413	-19.8139	0.997336
Gm38399	-19.9349	0.997336
Gm37240	-20.1323	0.997336
Gm37229	-19.7667	0.997336
Gm35409	-20.0608	0.997336
Gm32950	-19.969	0.997336
Gm31105	-19.9281	0.997336
Gm30717	-20.0509	0.997336
Gm26944	-20.1052	0.997336
Gm26799	-19.7855	0.997336
Gm26785	-20.007	0.997336
Gm26779	-20.1425	0.997336
Gm20754	-19.9925	0.997336
Gm40557	-19.9328	0.997336
Gm20109	-19.9786	0.997336
Gm17949	-20.0304	0.997336
Gm17705	-20.0566	0.997336
Gm17552	-20.0323	0.997336
Gm17276	-20.0716	0.997336
Gm17111	-19.9893	0.997336
Gm17056	-20.0438	0.997336
Gm16984	-20.4446	0.997336
Gm16486	-20.2989	0.997336
Gm16049	-19.9434	0.997336
0610039K10Rik	-20.1327	0.997336
Gm15956	-19.9127	0.997336
Gm39460	-19.9624	0.997336
Gm41307	-19.9612	0.997336
Gm10306	-20.0636	0.997336
Gm48653	-19.9115	0.997336
Gm11361	-20.046	0.997336
Gm13522	-19.8949	0.997336
Grip2	-19.9356	0.997336
Gm14302	-20.1595	0.997336
Gm14508	-19.9843	0.997336
Gm15013	-20.0713	0.997336
Gm15491	-19.9117	0.997336
Gm15541	-20.5288	0.997336
Gm15734	-19.8813	0.997336
Gm9903	-20.1196	0.997336
Gm5475	-20.1187	0.997336
Gm49322	-20.045	0.997336
1700037C06Rik	-20.044	0.997336
Gm42372	-19.8687	0.997336
Gm47972	-20.1741	0.997336
1700034P13Rik	-19.9905	0.997336
Gm47414	-20.4274	0.997336
Gm47015	-20.0586	0.997336
Gm45767	-19.9205	0.997336
Gm44987	-20.05	0.997336
Gm44759	-19.9908	0.997336
Gm44066	-19.9807	0.997336
Gm43714	-19.9573	0.997336
Gm43672	-20.0965	0.997336
Gm43660	-20.0682	0.997336
Gm42517	-20.0659	0.997336
Dclk3	-20.1661	0.997336
Larp6	-19.9374	0.997336
Pdzd3	-19.987	0.997336
Pcdha8	-19.9094	0.997336
Clstn2	-19.8487	0.997336
A230005M16Rik	-19.7992	0.997336
Chst15	-20.2578	0.997336
AC125351.1	-20.0329	0.997336
Cryba4	-19.9832	0.997336
Col4a5	-20.3989	0.997336
Col7a1	-20.062	0.997336
Tspan18	-20.1016	0.997336
Pcdha11	-19.9484	0.997336
Pqlc3	-20.0904	0.997336
Cox6b2	-20.0294	0.997336
Ttc30a2	-19.9423	0.997336
Procr	-20.0837	0.997336
Prdm14	-20.1352	0.997336
A830009L08Rik	-20.5673	0.997336
Phf11c	-20.2514	0.997336
D6Ertd527e	-19.7967	0.997336
A630095E13Rik	-19.8885	0.997336
Cntnap1	-19.9359	0.997336
AC158605.1	-20.0266	0.997336
Pdzd7	-20.2281	0.997336
AC154200.1	-19.8423	0.997336
AC161165.3	-20.1625	0.997336
Txlnb	-19.9478	0.997336
AC135964.1	-20.0181	0.997336
Col28a1	-19.8438	0.997336
A930004D18Rik	-20.0036	0.997336
Ccdc73	-0.367313	0.997336
Slc46a1	-0.483697	0.997336
B4galt7	0.575978	0.997336
Cstad	0.712709	0.997336
Ccdc96	0.644412	0.997336
Cnbd2	0.928053	0.997336
Zbtb3	-0.0626874	0.997336
Ccdc103	0.730025	0.997336
Pycard	0.239551	0.997336
Ppp1r13l	-0.124819	0.997336
Hs3st6	0.372844	0.997336
Adamts9	-20.1506	0.997336
Gm42903	-20.2111	0.997336
Gm43126	-20.2162	0.997336
Lrrc15	-20.248	0.997336
A530001N23Rik	-20.3651	0.997336
Cth	-20.422	0.997336
Lipc	-20.1691	0.997336
Gm43653	-20.2838	0.997336
Lin7a	-20.3787	0.997336
Gm10131	-20.2923	0.997336
Slc2a10	-20.3789	0.997336
Slc6a20b	-20.1498	0.997336
Wfdc2	-20.3262	0.997336
Gprin2	-20.1996	0.997336
Plscr2	-20.2566	0.997336
Fbxl7	-20.3567	0.997336
Lcn2	-20.2488	0.997336
Acvrl1	-20.1477	0.997336
Glipr1	-20.4331	0.997336
Slco1a1	-20.261	0.997336
Cpne5	-20.4031	0.997336
Lrrc8c	-20.0532	0.997336
Agr3	-20.2979	0.997336
BC039966	-20.0692	0.997336
S1pr1	-20.4841	0.997336
Gm39302	-20.3451	0.997336
Cxcl13	-20.5421	0.997336
Srrm4os	-20.204	0.997336
Gucy2e	-20.2674	0.997336
Hcls1	-20.1516	0.997336
Map3k6	-20.2287	0.997336
CT025678.1	-20.1916	0.997336
Map3k13	-20.1762	0.997336
Gm10419	-20.4586	0.997336
Fam209	-20.157	0.997336
Lyz2	-20.538	0.997336
Fam229a	-20.5171	0.997336
1700067K01Rik	-20.5864	0.997336
Ctrc	-20.0786	0.997336
Gm10371	-20.327	0.997336
Lrrc8e	-20.1955	0.997336
Artn	-20.339	0.997336
Gm44037	-20.2952	0.997336
Shmt1	-19.9917	0.997336
2600006K01Rik	-20.2625	0.997336
A930033H14Rik	-20.2878	0.997336
A930012L18Rik	-20.2305	0.997336
Slc16a1	-20.1452	0.997336
Gm48914	-20.2706	0.997336
Gm14705	-20.0981	0.997336
Fscn1	-19.8588	0.997336
Gm14862	-20.3214	0.997336
Icam4	-20.2446	0.997336
Rab3il1	-20.1694	0.997336
Gm15445	-20.4725	0.997336
Gm6169	-20.1935	0.997336
Ifi27l2b	-20.2977	0.997336
Impg2	-20.4144	0.997336
Il7	-20.3252	0.997336
Gm6588	-20.3273	0.997336
Shisa7	-20.3055	0.997336
Gm9917	-20.1667	0.997336
Gimap6	-20.1485	0.997336
Kifc1	-20.1238	0.997336
Lama5	-20.1948	0.997336
4831440D22Rik	-20.3752	0.997336
Fcmr	-20.243	0.997336
Gkn3	-20.4668	0.997336
Gja1	-20.0909	0.997336
Cdc6	-20.5405	0.997336
Spef2	-20.2216	0.997336
Adcy4	-20.243	0.997336
Kynu	-20.2	0.997336
Platr27	-20.2237	0.997336
Rasl2-9	-20.2096	0.997336
Fes	-20.0042	0.997336
Gm44386	-20.1022	0.997336
Fgf11	-20.3188	0.997336
Gm45022	-19.972	0.997336
Gm45024	-20.2746	0.997336
Fgg	-20.41	0.997336
Gm45733	-20.3438	0.997336
Gpbar1	-20.2199	0.997336
AC087898.2	-20.3036	0.997336
Aadat	-20.1335	0.997336
Prx	-20.263	0.997336
Dhh	-20.2237	0.997336
Myof	-20.3651	0.997336
Gm26766	-20.3721	0.997336
Tac1	-20.4338	0.997336
Nsun7	-20.4196	0.997336
Pcdhga8	-20.2133	0.997336
Ptgfrn	-20.1519	0.997336
Gm15890	-20.3592	0.997336
4930594M22Rik	-20.2682	0.997336
4930589L23Rik	-20.4359	0.997336
Ecscr	-20.2102	0.997336
4930544M13Rik	-20.3901	0.997336
Mroh3	-20.3337	0.997336
Mrc1	-19.9742	0.997336
Cbln3	-20.2383	0.997336
AC161172.1	-20.1257	0.997336
Gm16196	-20.2033	0.997336
1700015G11Rik	-20.1462	0.997336
Mypopos	-20.2731	0.997336
Gm26753	-20.0869	0.997336
Tgfb2	-20.7557	0.997336
Rubcnl	-20.171	0.997336
5730507C01Rik	-20.4089	0.997336
Tns1	-20.4941	0.997336
Angptl8	-20.4567	0.997336
Dock3	-20.1333	0.997336
Dok2	-20.1667	0.997336
Tmprss6	-20.3181	0.997336
Pcdhac2	-20.4171	0.997336
Syn3	-20.3137	0.997336
Dscc1	-20.1787	0.997336
4933427E11Rik	-20.1863	0.997336
Dsn1	-20.0165	0.997336
Nrgn	-20.321	0.997336
Ankrd23	-20.3159	0.997336
Ccdc169	-20.1965	0.997336
Gm26586	-20.1244	0.997336
Naip5	-20.3292	0.997336
Nacad	-20.2031	0.997336
Gm16192	-20.1817	0.997336
5730522E02Rik	-20.2233	0.997336
0610040F04Rik	-19.9082	0.997336
Mis18bp1	-20.4947	0.997336
Mboat1	-20.1493	0.997336
0610025J13Rik	-20.2115	0.997336
Megf11	-20.1996	0.997336
Gm34882	-20.4753	0.997336
Gm26981	-20.056	0.997336
Aipl1	-20.2449	0.997336
Gm3667	-20.2702	0.997336
1700018L02Rik	-0.270995	0.997336
Epor	-20.0969	0.997336
Cngb3	-20.1867	0.997336
Mctp2	-20.4281	0.997336
Vpreb1	-20.3156	0.997336
Gm37336	-20.053	0.997336
Pde1a	-20.537	0.997336
Tekt5	-20.0884	0.997336
Oit1	-20.2377	0.997336
Gm28535	-20.2097	0.997336
Pde1b	-20.3064	0.997336
A230087F16Rik	-20.042	0.997336
Mbl2	-20.2788	0.997336
1010001N08Rik	-20.1209	0.997336
Cnn2	-20.0301	0.997336
Dbil5	-20.3169	0.997336
Pde6g	-20.2107	0.997336
Kyat3	0.645929	0.997336
Hyal3	-0.389051	0.997336
Mtm1	0.858785	0.997336
Adam32	0.386162	0.997336
Ttll10	0.719863	0.997336
Aldh16a1	-0.033127	0.997336
Sat2	0.0902293	0.997336
Pcbp4	0.557316	0.997336
2810414N06Rik	0.944585	0.997336
A830035O19Rik	0.718856	0.997336
Ttf2	0.512869	0.997336
Gm49359	0.167037	0.997336
E430024I08Rik	-0.0769448	0.997336
Palm	-0.149623	0.997336
Dmac2	0.469206	0.997336
Dcun1d2	0.241024	0.997336
Cdkl4	-20.5103	0.997336
Zfp300	-20.3202	0.997336
Ptk7	-20.4748	0.997336
Smad6	-20.4337	0.997336
Tceal7	-20.3133	0.997336
Gm14698	-20.3417	0.997336
Prodh	-20.2202	0.997336
Gm17250	-20.744	0.997336
Gm17227	-20.1335	0.997336
Tchh	-20.4458	0.997336
Slfn2	-20.4253	0.997336
Gm12999	-20.4688	0.997336
Chek2	-20.4501	0.997336
Gm13269	-20.4177	0.997336
Gnrh1	-20.4461	0.997336
Ptger1	-20.3298	0.997336
Tcaf2	-20.3426	0.997336
Plekhf1	-20.3576	0.997336
Gm13822	-20.5415	0.997336
Gm38037	-20.4974	0.997336
Sulf2	-20.5542	0.997336
Awat2	-20.487	0.997336
Gm26912	-20.357	0.997336
Gm27010	-20.3271	0.997336
Gm28043	-20.5116	0.997336
Gm28050	-20.3491	0.997336
Gm28221	-20.3662	0.997336
Tgif1	-20.3091	0.997336
Gm43598	-20.2858	0.997336
Gm4349	-20.4824	0.997336
Gm28731	-20.5252	0.997336
Gm42902	-20.3692	0.997336
Cntn4	-20.2538	0.997336
Pvt1	-20.2257	0.997336
Ahnak2	-20.478	0.997336
St8sia2	-20.6276	0.997336
Arhgef37	-20.5484	0.997336
Gm37748	-20.292	0.997336
Gm39121	-20.4088	0.997336
Pygm	-20.4207	0.997336
Apobec2	-20.6532	0.997336
Gm26810	-20.4402	0.997336
Cdsn	-20.4787	0.997336
Gm44053	-20.4074	0.997336
AC163720.3	-20.5509	0.997336
Angptl2	-20.6434	0.997336
Cldn15	-20.571	0.997336
Gm5294	-20.4021	0.997336
Gm26511	-20.1474	0.997336
Gm26514	-20.3441	0.997336
Gm48071	-20.5056	0.997336
Susd2	-20.396	0.997336
Pnoc	-20.4708	0.997336
Asphd2	-20.3667	0.997336
Gm26637	-20.4384	0.997336
Gm45151	-20.1912	0.997336
Col4a4	-20.3625	0.997336
Col4a2	-20.8525	0.997336
Gm26778	-20.5178	0.997336
Gm15853	-20.516	0.997336
Tfpi2	-20.4888	0.997336
Rho	-20.3878	0.997336
Gfra1	-20.4836	0.997336
Dmkn	-20.5506	0.997336
Nanos3	-20.3707	0.997336
Pcdhb7	-20.5446	0.997336
Fbln7	-20.6438	0.997336
C130060C02Rik	-20.6559	0.997336
Cd96	-20.4793	0.997336
A130051J06Rik	-20.3323	0.997336
Tnxb	-20.0723	0.997336
Dtl	-20.6708	0.997336
Ndc80	-20.3272	0.997336
Dpysl5	-20.3838	0.997336
Lamb1	-20.3923	0.997336
Adam11	-20.3663	0.997336
Xntrpc	-20.3783	0.997336
Neil3	-20.9167	0.997336
Mndal	-20.4303	0.997336
Pcdha4	-20.3577	0.997336
A730017C20Rik	-20.375	0.997336
Klf1	-20.4762	0.997336
9630002D21Rik	-20.3995	0.997336
Rnf212b	-20.455	0.997336
Pimreg	-20.2834	0.997336
Ccdc18	-20.3362	0.997336
Lrmda	-20.4173	0.997336
Fam26f	-20.3741	0.997336
2310047D07Rik	-20.5263	0.997336
Luzp2	-20.3243	0.997336
Vma21-ps	-20.3257	0.997336
Catsper3	-20.3592	0.997336
Vnn1	-20.3337	0.997336
A230107N01Rik	-20.5044	0.997336
Ephb3	-20.4006	0.997336
Eno1b	-20.3198	0.997336
Mfsd4b3	-20.2433	0.997336
4930509G22Rik	-20.5117	0.997336
Mpp4	-20.4329	0.997336
4930404H11Rik	-20.1981	0.997336
D030025P21Rik	-20.3598	0.997336
Casp1	-20.4754	0.997336
Vstm2b	-20.6924	0.997336
4833412C05Rik	-20.5177	0.997336
Pdf	-20.3933	0.997336
Mzb1	-20.5816	0.997336
F830016B08Rik	-20.6738	0.997336
Fam107a	-20.5362	0.997336
E130208F15Rik	-20.2767	0.997336
Tmem252	-20.2748	0.997336
Mamdc4	-20.498	0.997336
Ntn4	-20.4694	0.997336
Entpd1	-20.3951	0.997336
8030443G20Rik	-20.5212	0.997336
Olfr720	-20.3434	0.997336
6430550D23Rik	-20.3595	0.997336
Ggn	-20.333	0.997336
Creb3l4	-20.3651	0.997336
Pla2g3	-20.4129	0.997336
Hsd11b2	-20.1874	0.997336
D830024N08Rik	-20.3906	0.997336
Bcar3	-20.5137	0.997336
2010110E17Rik	-20.5363	0.997336
Hrh3	-20.4643	0.997336
Olfr212	-20.5203	0.997336
Il23a	-20.3494	0.997336
Gabrd	-20.3266	0.997336
1810028F09Rik	-20.3216	0.997336
1700112D23Rik	-20.5538	0.997336
Fxyd5	-20.337	0.997336
Omp	-20.8654	0.997336
Hist1h4f	-20.4984	0.997336
Tnfrsf14	-20.4781	0.997336
Ccdc85a	-20.527	0.997336
Plcxd1	-20.1947	0.997336
Gm10273	-20.3495	0.997336
Sh2b2	-20.4689	0.997336
BC037039	-20.3617	0.997336
Hba-a2	-21.2098	0.997336
Has3	-20.3407	0.997336
Gm11521	-20.446	0.997336
Lin9	-0.276529	0.997336
Pigb	0.22947	0.997336
Gm10382	-0.469636	0.997336
L3mbtl3	-0.494258	0.997336
Gm11808	0.293287	0.997336
A930024N18Rik	0.0813676	0.997336
Gm26670	0.0196518	0.997336
Tmem98	0.592281	0.997336
Bicra	0.374573	0.997336
Plut	0.609811	0.997336
Ttc30b	0.247576	0.997336
Gm48079	0.371607	0.997336
Mocs1	0.192864	0.997336
Sox13	0.353301	0.997336
Kdelc1	0.0690207	0.997336
Abcb6	0.502995	0.997336
AC157583.2	-0.119364	0.997336
Fbxl21	-0.168196	0.997336
Akr1d1	-20.6602	0.997336
Efnb2	-20.4889	0.997336
Rnf125	-20.6315	0.997336
Nrp2	-20.6308	0.997336
Ccdc24	-20.7935	0.997336
Rimbp3	-20.7145	0.997336
Gm26850	-20.6286	0.997336
Gm15848	-20.6968	0.997336
Pabpc4l	-20.5862	0.997336
Taar1	-20.6442	0.997336
Pcdhgb2	-20.7685	0.997336
Eno4	-20.6192	0.997336
Oacyl	-20.5562	0.997336
Anxa3	-20.8014	0.997336
Als2cr12	-20.6264	0.997336
Chrnb4	-20.7006	0.997336
Gm26541	-20.7197	0.997336
Pcdhga4	-20.691	0.997336
Gm16308	-20.7687	0.997336
Ripor2	-20.4708	0.997336
Gm16537	-20.5996	0.997336
Sult1b1	-20.6445	0.997336
Nek2	-20.7339	0.997336
Myadml2	-20.4991	0.997336
Rhbg	-20.6774	0.997336
Myl7	-20.4863	0.997336
Chl1	-20.5044	0.997336
Ninl	-20.4298	0.997336
Gm16702	-20.6334	0.997336
Ankrd2	-20.5706	0.997336
Gm16754	-20.6777	0.997336
Mycl	-20.6064	0.997336
Sapcd2	-20.4316	0.997336
Mmrn2	-20.5582	0.997336
Klhl35	-20.5796	0.997336
Rasgrp1	-20.4951	0.997336
Gm46447	-20.6628	0.997336
Gm47066	-20.4905	0.997336
Kdm6bos	-20.5286	0.997336
Fmnl3	-20.5089	0.997336
Gm47936	-20.5567	0.997336
Gm47950	-20.5816	0.997336
Gm48882	-20.4946	0.997336
Cdt1	-20.7043	0.997336
Sh3bgrl2	-20.6962	0.997336
Itih1	-20.503	0.997336
Smkr-ps	-20.6641	0.997336
Ifit1bl2	-20.5244	0.997336
Pmel	-20.5526	0.997336
Icam5	-20.5989	0.997336
Smad9	-20.7046	0.997336
Gm15351	-20.551	0.997336
Icam2	-20.6969	0.997336
Slc12a1	-20.491	0.997336
Rapgef3	-20.7649	0.997336
Cdh5	-20.6386	0.997336
Glis1	-20.7644	0.997336
Cdiptos	-20.6914	0.997336
B3gnt2	-20.6201	0.997336
Plcd1	-20.559	0.997336
Hist1h3f	-20.4618	0.997336
B430219N15Rik	-20.4617	0.997336
Gm12905	-20.8833	0.997336
Gm10392	-20.7473	0.997336
Klhl29	-20.4568	0.997336
Serpini2	-20.5017	0.997336
Recql4	-20.5678	0.997336
Gm44899	-20.7536	0.997336
Epha5	-20.5453	0.997336
Gm28285	-20.6038	0.997336
Mir155hg	-20.5251	0.997336
Gm31373	-20.6325	0.997336
Gm32200	-20.6202	0.997336
Cyp1a1	-20.938	0.997336
Mest	-20.9137	0.997336
Evc	-20.7263	0.997336
Ppp1r3b	-20.6475	0.997336
[truncated: 12,178 more rows]

## Sheet: WT AT 6
Gene symbol	Log FC	BH-adjusted p-value
mt-Co3	4.36489	7.63849e-34
mt-Cytb	2.9777	1.77619e-32
mt-Co1	3.03612	3.39228e-30
mt-Atp6	3.79234	8.47466e-29
mt-Co2	3.56476	1.1671e-28
mt-Nd2	2.53777	5.75346e-28
mt-Nd4	2.4288	2.46919e-27
mt-Nd1	1.72885	4.2183e-25
Malat1	4.70679	5.19657e-24
mt-Nd3	1.42639	8.31552e-22
Gm42418	0.858651	4.25222e-12
Neat1	1.16268	3.83416e-11
mt-Nd5	0.883591	5.25847e-10
Abcc8	0.921818	1.06443e-09
Kcnq1ot1	1.03622	5.16588e-08
Meg3	0.84439	4.0239e-07
mt-Nd4l	0.879338	9.11069e-07
Mt2	1.13869	5.7524e-06
Mt1	1.74684	4.05368e-05
Nktr	0.607751	0.000469489
Vcp	0.625634	0.00174238
Rap1gap2	0.79673	0.00240495
Zbtb20	0.480092	0.00523077
Sec61a1	0.48864	0.00625744
Map1b	0.474461	0.019024
Cyfip2	0.652059	0.0331839
Rrbp1	0.42277	0.0343703
Rsrp1	0.416262	0.0437274
Pnn	0.641904	0.0442787
BC005537	0.532703	0.0525799
Rere	0.807519	0.0560404
Rbm39	0.387035	0.0651306
Luc7l2	0.480154	0.070872
Ptms	0.416558	0.086371
Syt7	0.542905	0.0906432
Dst	0.465761	0.0913916
Cplx2	0.590127	0.111466
Actn4	0.755868	0.122735
Hdlbp	0.340291	0.13329
Tcf25	0.349793	0.136292
P4hb	0.297381	0.157465
Ndufa13	0.282641	0.158951
Enah	0.782571	0.165553
Hspa8	0.341402	0.172878
Krt7	0.362998	0.177522
Arglu1	0.49932	0.185757
Maged1	0.24845	0.19915
Plxnb2	0.714213	0.22406
Krt8	0.486767	0.239527
AY036118	0.526093	0.239527
Nrd1	0.730189	0.239734
Gtf2i	0.689269	0.239734
Prpf8	0.832251	0.239875
Msmo1	0.374051	0.256286
Ankrd12	0.425124	0.267715
Rnase4	0.423349	0.267715
Gcg	0.288192	0.284006
Ywhaz	0.299852	0.296944
Psap	0.228322	0.296944
Actb	0.238342	0.310585
Sec31a	0.373145	0.316296
Mbnl2	0.366939	0.330891
G6pc2	0.223377	0.330891
Ncl	0.271423	0.333261
Ank2	0.644477	0.364064
Trio	0.726754	0.364064
Atp2a2	0.185803	0.377245
Cd164	0.197987	0.377245
Ccnd2	0.257041	0.378504
Gspt1	0.579708	0.402082
Mapre2	0.659519	0.417166
Dnajc5	0.617761	0.419613
Scd2	0.385628	0.449406
Copz1	0.595737	0.449406
Syt13	0.206631	0.469492
H2-K1	0.233382	0.470911
Lars2	0.798998	0.47248
Serinc1	0.308468	0.474406
Sstr3	0.618322	0.484168
Csde1	0.234597	0.521172
Ppia	0.231698	0.523409
Wnk1	0.317902	0.52633
Ranbp2	0.43985	0.526929
Msi2	0.630312	0.536406
Pcsk2	0.213938	0.551993
Golim4	0.697818	0.578341
Ubn2	0.4359	0.586365
Dynll2	0.223322	0.590125
Chd3	0.722995	0.592767
Ubl3	0.218718	0.606891
Srsf2	0.329383	0.616031
Copa	0.259322	0.627325
Tardbp	0.593074	0.630134
Pla2g2f	0.685408	0.630433
Myh9	0.878648	0.631105
Slc24a2	0.833293	0.662333
Ubxn4	0.23947	0.662333
N4bp2l2	0.650843	0.66779
Acly	0.20413	0.673384
Ddx17	0.425154	0.685881
Pax6	0.207221	0.70896
Insig1	0.287573	0.712328
Gnas	0.146383	0.7262
Sars	0.259256	0.738423
Cib3	0.89264	0.76381
Hmgcs1	0.330329	0.778142
Pnisr	0.51374	0.78672
Chchd10	0.220239	0.807163
Htt	0.937559	0.80936
Ankrd17	0.41814	0.80936
Pnmal2	0.427787	0.809507
Ssfa2	1.01101	0.816153
Pabpc1	0.115775	0.816153
Kmt2e	0.440654	0.818485
Mbnl1	0.498728	0.830832
Fnip2	0.777713	0.83554
Ssh1	1.20602	0.837274
Pank3	0.687114	0.841171
Wfs1	0.536924	0.84389
Lbh	0.66343	0.848991
Fam135a	0.4403	0.866636
Nfic	0.354544	0.868316
Sod1	0.430792	0.87837
Eprs	0.219186	0.880124
Man1a	0.615214	0.880124
M6pr	0.657164	0.887246
Trp53inp2	0.25155	0.895339
Slc7a2	0.569587	0.896805
Uqcr11	0.230148	0.910025
Lmna	0.214211	0.910025
Ctsd	0.255154	0.924234
Nfe2l1	0.280313	0.94118
Atf5	0.289329	0.94118
Sec14l1	1.05085	0.97013
Tmcc1	1.11158	0.972059
Slc43a2	0.479389	0.97535
Xpo6	1.01667	0.98302
Pclo	0.318789	0.98302
Fbxw11	0.895378	0.996709
Atp6v1b2	0.223942	0.996709
Lasp1	0.604835	0.999806
Ddx6	0.264243	0.999806
Nup88	0.914512	0.999806
Ldlr	0.339664	0.999806
Map7d1	0.741351	0.999806
Cdk8	0.376615	0.999806
Arf3	0.309202	0.999806
Cct7	0.241844	0.999806
Zcchc6	0.736004	0.999806
Cep170b	0.680022	0.999806
Fkbp8	0.394114	0.999806
Ddx50	0.185348	0.999806
Mast4	0.264105	0.999806
Nptxr	0.650965	0.999806
Nrxn1	0.771582	0.999806
Kdm1a	0.450705	0.999806
Zdhhc2	0.212524	0.999806
Ptprn	0.119077	0.999806
Mia3	0.21797	0.999806
Zfp512b	1.44956	0.999806
Gfpt1	0.1415	0.999806
Ubc	0.230504	0.999806
Trip11	0.315832	0.999806
Chga	0.2953	0.999806
Pde5a	0.315744	0.999806
Ucp2	0.172235	0.999806
Son	0.116341	0.999806
Tef	0.881293	0.999806
Akap8l	0.81482	0.999806
Zcchc7	0.71027	0.999806
Ap1b1	0.687075	0.999806
Prrc2c	0.21756	0.999806
Dnajc10	0.448214	0.999806
Vcpip1	0.879073	0.999806
Peg3	0.0704396	0.999806
Ptprf	0.157714	0.999806
Ddx46	0.635321	0.999806
Asxl2	0.646302	0.999806
Ece1	0.141274	0.999806
Nolc1	0.58274	0.999806
Rufy3	0.382293	0.999806
Gga2	0.597709	0.999806
Zfp516	0.341657	0.999806
Tmem57	0.402924	0.999806
Larp4	0.374692	0.999806
Fus	0.280679	0.999806
Isl1	0.348444	0.999806
Ctsb	0.257849	0.999806
Sec16a	0.510489	0.999806
Jak1	0.2678	0.999806
Dazap2	0.496237	0.999806
Usf1	0.840126	0.999806
Pbx1	0.631909	0.999806
Ankrd10	0.418231	0.999806
Ctdnep1	0.444799	0.999806
2900026A02Rik	0.667966	0.999806
Anks4b	0.799184	0.999806
Golgb1	0.136526	0.999806
C330007P06Rik	0.901422	0.999806
Rnpepl1	0.647432	0.999806
Zfp329	0.85912	0.999806
Nupr1	0.451308	0.999806
Rab27a	0.27649	0.999806
Nr1h2	0.953199	0.999806
Mlxipl	0.390781	0.999806
Prss53	0.158752	0.999806
Rlf	1.04261	0.999806
Atg16l1	0.964177	0.999806
Acin1	0.379868	0.999806
Psme4	0.480501	0.999806
Hadh	0.0780303	0.999806
Ttc28	0.290839	0.999806
Slc25a36	0.553928	0.999806
Bclaf1	0.318284	0.999806
Tmod2	0.286228	0.999806
Fasn	0.594848	0.999806
Babam2	0.726465	0.999806
Tmem50b	0.74981	0.999806
Insrr	0.478809	0.999806
Mvp	0.445617	0.999806
Rasgrf1	0.265245	0.999806
Jup	0.697494	0.999806
Fam76b	1.40193	0.999806
Fem1a	0.881746	0.999806
Xrn1	0.658698	0.999806
Sema4b	0.901097	0.999806
Nav2	0.488387	0.999806
Vil1	0.521161	0.999806
Gm26917	0.556364	0.999806
Pde4dip	0.495484	0.999806
Chd6	0.559856	0.999806
Brd2	0.18747	0.999806
Fyco1	1.01153	0.999806
Fosl2	0.968653	0.999806
Rnf41	0.907202	0.999806
Atrn	1.13201	0.999806
Tmem259	0.667884	0.999806
Cant1	0.860767	0.999806
Samd4b	0.389694	0.999806
Ppp1r9b	1.05577	0.999806
Slc12a7	0.748533	0.999806
Vamp2	0.156626	0.999806
Uap1l1	0.546552	0.999806
Ndrg3	0.393514	0.999806
Fam8a1	0.835084	0.999806
Polr2b	0.770818	0.999806
Sobp	0.787202	0.999806
Cadps	0.404564	0.999806
Purb	0.177251	0.999806
Nt5dc3	0.93947	0.999806
Ppp1r37	0.254335	0.999806
Ccser2	1.09254	0.999806
Nell1	0.309707	0.999806
Ptp4a1	0.204962	0.999806
Qars	0.877616	0.999806
Fam120c	1.83026	0.999806
Tmem41b	0.617229	0.999806
Cyb5r3	0.17508	0.999806
Baiap2	0.405554	0.999806
Atp5e	0.0274018	0.999806
Ankrd11	0.329208	0.999806
Zmynd8	0.364987	0.999806
Scaf1	0.767639	0.999806
Srrm2	0.0872117	0.999806
Golga4	0.100879	0.999806
Mrpl23	0.259757	0.999806
Lifr	0.734736	0.999806
Ankfy1	0.952746	0.999806
Sv2a	0.423657	0.999806
Rint1	0.565665	0.999806
Hnrnpr	0.385765	0.999806
Adprhl2	0.882534	0.999806
Rpl37a	0.123257	0.999806
Map2	0.251719	0.999806
Bbx	0.309364	0.999806
Gse1	0.50807	0.999806
Slc2a2	0.147309	0.999806
Tet3	0.846021	0.999806
Zfp445	0.571389	0.999806
Mapk8ip3	0.493638	0.999806
Mical2	0.801	0.999806
Kdm2a	0.430101	0.999806
Aes	0.0726161	0.999806
Chic1	0.1297	0.999806
Trmt2a	0.821185	0.999806
Rev3l	0.572606	0.999806
Brd3	0.555351	0.999806
Ppp1r1a	0.115987	0.999806
Stat1	0.41285	0.999806
Abca3	0.595994	0.999806
Atf4	0.060518	0.999806
Agfg1	0.325583	0.999806
Tpr	0.186456	0.999806
Foxo3	0.89668	0.999806
Chd4	0.206181	0.999806
Usp22	0.455656	0.999806
Rock2	0.53778	0.999806
Polr2m	0.339533	0.999806
Thop1	0.930277	0.999806
Pgrmc2	0.448744	0.999806
Wdr90	1.39767	0.999806
Eif4g3	0.418362	0.999806
Krit1	0.410834	0.999806
Dlgap1	1.08654	0.999806
AI463170	2.09275	0.999806
Meis2	0.262169	0.999806
Golph3	0.190089	0.999806
Nfat5	0.344569	0.999806
Tnpo3	0.418372	0.999806
Pik3r3	1.01135	0.999806
Aars	0.287573	0.999806
Macf1	0.277008	0.999806
Nup50	0.450643	0.999806
Gars	0.124047	0.999806
Phip	0.262147	0.999806
Lhfpl4	0.758617	0.999806
Fam193b	0.754012	0.999806
Safb	0.47421	0.999806
Ang	0.268288	0.999806
Mapk8ip1	0.456987	0.999806
Ankrd49	1.22801	0.999806
Safb2	0.38155	0.999806
Dars	0.609465	0.999806
Tssc4	0.222518	0.999806
Ucn3	0.0740913	0.999806
Mtss1	0.458484	0.999806
Gpsm1	0.542489	0.999806
AC121960.2	1.08559	0.999806
Exoc6b	0.577438	0.999806
Ap1g1	0.647675	0.999806
Ttc14	0.306438	0.999806
Calr	0.0899226	0.999806
C2cd2l	0.623159	0.999806
Ap2a2	0.385083	0.999806
Selenom	-0.0172463	0.999806
Herc1	0.462507	0.999806
D5Ertd579e	0.377564	0.999806
Cspp1	0.387137	0.999806
Dopey1	0.712781	0.999806
Met	0.944485	0.999806
Ttc3	0.326334	0.999806
Mirg	0.474737	0.999806
Tacc2	0.356901	0.999806
Dyrk1a	0.691596	0.999806
Ints6	0.438213	0.999806
Tlk2	0.67601	0.999806
Ubr3	0.478274	0.999806
Ensa	0.563864	0.999806
Fam234a	0.591792	0.999806
Kmt2a	0.313555	0.999806
Tcf4	0.438837	0.999806
Phf20l1	0.226846	0.999806
Bach1	0.596004	0.999806
Picalm	0.527784	0.999806
Dpysl2	0.380541	0.999806
U2surp	0.282144	0.999806
Atad1	0.537409	0.999806
Upf1	0.518942	0.999806
Cerkl	0.862951	0.999806
Zdhhc21	0.934395	0.999806
Gcc2	0.369178	0.999806
Rpl23a	0.0813573	0.999806
Arl5a	0.488869	0.999806
Slc27a4	1.09757	0.999806
Lrrfip1	0.710624	0.999806
Esyt1	0.483673	0.999806
Tmem8	0.937195	0.999806
Fam155a	0.741973	0.999806
Lmtk2	1.11239	0.999806
Znfx1	0.512547	0.999806
Slc6a17	0.845026	0.999806
Igf1r	0.202251	0.999806
Mark2	0.376996	0.999806
Git1	0.992553	0.999806
Apc	0.770822	0.999806
Coro1c	0.48023	0.999806
Ctbp2	0.808951	0.999806
Selenow	0.0445779	0.999806
Rusc1	0.563318	0.999806
Cdv3	0.266512	0.999806
Armc8	0.599035	0.999806
Lgals3bp	0.0825066	0.999806
Zfp68	0.797221	0.999806
Spint1	0.167108	0.999806
Srek1	0.435015	0.999806
Rfk	0.290765	0.999806
Il1r1	0.0634342	0.999806
Bptf	0.212291	0.999806
Men1	0.651029	0.999806
Psmd1	0.417592	0.999806
Acsl4	0.776156	0.999806
Unc45a	0.429893	0.999806
Napa	0.0811297	0.999806
Tmem106b	0.468668	0.999806
Slc16a9	1.06201	0.999806
Nudcd3	0.512588	0.999806
Nek9	0.695436	0.999806
Sdc4	0.20116	0.999806
Mib1	0.396426	0.999806
Tmpo	0.323387	0.999806
Stat2	0.658756	0.999806
Hif1an	0.942429	0.999806
Hdac5	0.487839	0.999806
Nhlrc2	1.34667	0.999806
Snrpd2	0.132223	0.999806
Lrrc42	0.728979	0.999806
Fubp1	0.214858	0.999806
Fam173a	0.13816	0.999806
Klhl32	0.38749	0.999806
Prss2	0.407484	0.999806
Lamp2	0.129339	0.999806
Ppy	0.0537139	0.999806
Tet2	0.90234	0.999806
Luc7l	0.48379	0.999806
Nln	1.79827	0.999806
Mdm4	0.603217	0.999806
Grip1	1.07258	0.999806
Pamr1	0.710256	0.999806
Atp6v1a	0.194618	0.999806
Mgat4b	0.802676	0.999806
Atat1	0.920993	0.999806
Krt18	0.0776555	0.999806
Huwe1	0.216445	0.999806
Rbpms	0.305623	0.999806
Eif2ak3	0.658015	0.999806
Mapk1ip1l	0.471944	0.999806
Prpf4b	0.280843	0.999806
Zhx3	0.97958	0.999806
Plekha6	0.466123	0.999806
Ndel1	0.381689	0.999806
Zfp160	1.16855	0.999806
Copb2	0.0324551	0.999806
Pabpc4	0.364352	0.999806
G3bp2	0.0493215	0.999806
Neurod1	0.109285	0.999806
Fbxl5	0.499089	0.999806
Lin7b	1.79928	0.999806
Fkbp15	0.846586	0.999806
Wdr1	0.210944	0.999806
Creb3l2	0.227696	0.999806
Samm50	0.380071	0.999806
Apbb2	0.6176	0.999806
Wdr35	0.693177	0.999806
Prlr	0.0347571	0.999806
Ssr3	0.0315656	0.999806
Haus2	1.06114	0.999806
Ncoa1	0.395343	0.999806
Sertad4	1.18167	0.999806
Smim22	0.335124	0.999806
Robo2	0.268036	0.999806
Gabarapl1	0.218387	0.999806
Ids	0.0278659	0.999806
Mkks	1.43709	0.999806
Upf2	0.667413	0.999806
Igfals	0.712778	0.999806
Ubald1	0.358961	0.999806
Kbtbd7	1.0013	0.999806
Cbx6	0.273934	0.999806
Nufip2	0.477939	0.999806
Zmym2	0.708403	0.999806
Sh3bp4	0.95077	0.999806
Lima1	0.931895	0.999806
Tmem229b	0.717275	0.999806
Trim65	2.41543	0.999806
Myo15b	1.54722	0.999806
Smg1	0.458675	0.999806
Mbd6	0.753651	0.999806
Usp35	0.59289	0.999806
Trappc11	0.51917	0.999806
Hnrnpu	0.0612767	0.999806
Nemf	0.304641	0.999806
Sytl4	0.0741522	0.999806
Zc3h7b	0.621611	0.999806
Susd6	0.642018	0.999806
Tecpr1	0.805333	0.999806
Myo10	0.479518	0.999806
Ppp2r5c	0.153067	0.999806
Flrt1	0.958772	0.999806
Abcc1	0.813008	0.999806
Lmo7	0.526542	0.999806
Phldb2	0.583012	0.999806
Per3	1.0712	0.999806
Gnao1	0.111292	0.999806
Poc1b	1.18491	0.999806
Bace1	0.615539	0.999806
Disp2	0.213474	0.999806
Gm47283	0.462166	0.999806
Prepl	0.23716	0.999806
Fam234b	1.27	0.999806
Fgd6	0.916582	0.999806
Zfhx2	0.247414	0.999806
Stxbp1	0.112116	0.999806
Kpnb1	0.214064	0.999806
Ccl28	1.15385	0.999806
Syne1	0.637388	0.999806
Arhgef9	1.57894	0.999806
Cenpc1	0.741903	0.999806
Iqgap1	0.025376	0.999806
2610507B11Rik	0.450617	0.999806
Gnl3l	0.430721	0.999806
Enpp5	0.277913	0.999806
Fbxo21	0.413757	0.999806
Cux1	0.567246	0.999806
Irf2	0.438333	0.999806
Mlh1	1.29503	0.999806
Slc39a3	0.893629	0.999806
Clybl	1.71408	0.999806
Xpo1	0.472309	0.999806
Zfp950	0.435633	0.999806
Cdh2	0.331416	0.999806
Mthfr	1.04752	0.999806
Atp2c1	0.282922	0.999806
C77080	0.838616	0.999806
Sh3pxd2a	0.460444	0.999806
Cbarp	0.333892	0.999806
Nsun4	1.39343	0.999806
Rab7	0.0407781	0.999806
Mdn1	1.08688	0.999806
Plec	0.569666	0.999806
Ghr	0.0900281	0.999806
Fam184a	0.512901	0.999806
Tbc1d1	0.257746	0.999806
Got2	0.328536	0.999806
Slc25a44	0.362583	0.999806
Rfx6	0.869893	0.999806
Slco3a1	0.796526	0.999806
Selenot	0.0210734	0.999806
Srsf11	0.164006	0.999806
Auts2	0.363533	0.999806
Prkacb	-0.00510597	0.999806
Tnpo1	0.33503	0.999806
Kif21a	0.165853	0.999806
Atxn2l	0.334194	0.999806
Rnd3	1.12112	0.999806
Lpin1	0.314147	0.999806
Slc7a8	0.468242	0.999806
Cdc73	0.314017	0.999806
Fbxo42	0.906677	0.999806
Coa5	0.406707	0.999806
Arhgap5	0.0804514	0.999806
Tubb4b	-0.00109763	0.999806
Gigyf1	0.502968	0.999806
Szrd1	0.530747	0.999806
Nsd2	0.547974	0.999806
Eif5b	0.0583344	0.999806
Vegfa	0.0743903	0.999806
Cdkn1a	0.235151	0.999806
Ubr4	0.162561	0.999806
Dusp7	0.80313	0.999806
Mysm1	0.380152	0.999806
Kti12	0.681172	0.999806
Hnrnph2	0.343932	0.999806
Cpd	0.348861	0.999806
Clk4	0.509222	0.999806
Pikfyve	0.431286	0.999806
Eef2k	1.241	0.999806
Kif1a	0.284723	0.999806
Srebf1	0.458651	0.999806
Gatm	0.618013	0.999806
Larp4b	0.0485862	0.999806
Lsg1	0.581651	0.999806
Pcp4	0.683945	0.999806
Casp8ap2	0.760073	0.999806
Naa60	0.776356	0.999806
Mlxip	0.856598	0.999806
Cers6	0.83809	0.999806
Rnf217	0.65246	0.999806
Sez6l	0.247045	0.999806
Ttll5	1.45112	0.999806
Rnf220	0.830065	0.999806
Ahi1	0.369274	0.999806
Uggt1	0.0985228	0.999806
Stk19	0.346279	0.999806
Edem1	0.274099	0.999806
Elf3	0.211019	0.999806
Zfp148	0.212865	0.999806
B4galt3	0.434311	0.999806
Samd9l	0.472949	0.999806
Adgrl3	1.03537	0.999806
Tango2	0.980227	0.999806
Exosc7	0.418812	0.999806
Plekhg3	0.706384	0.999806
Tex9	0.918803	0.999806
Slc30a8	-0.0126685	0.999806
Fam117b	0.672795	0.999806
Cdc37l1	0.2834	0.999806
Zfp324	0.968223	0.999806
Ubtf	0.33266	0.999806
Tsen2	1.00981	0.999806
Trp53bp1	0.499837	0.999806
Thrap3	0.21974	0.999806
Mcf2l	0.132748	0.999806
Serbp1	-0.0016438	0.999806
Ccdc28b	0.642807	0.999806
Usp53	0.827372	0.999806
Mmab	1.18285	0.999806
Ahcyl2	0.366953	0.999806
Gng4	0.0961117	0.999806
Sfpq	0.123343	0.999806
Ocrl	0.629753	0.999806
Atp5g1	0.0769495	0.999806
Oxa1l	0.703165	0.999806
Sephs1	0.980438	0.999806
Zfyve16	0.867836	0.999806
Abcb7	0.816192	0.999806
Pitpnm2	0.788116	0.999806
Spop	0.257032	0.999806
Srebf2	0.221694	0.999806
Sec24d	0.257901	0.999806
Arid1a	0.259257	0.999806
Pex6	0.705276	0.999806
Myh10	1.31156	0.999806
Exoc5	0.374618	0.999806
Tcf12	0.521552	0.999806
Kansl3	0.650931	0.999806
Ireb2	0.463813	0.999806
Gm27033	0.568696	0.999806
Matr3	0.115732	0.999806
Rnf40	0.89552	0.999806
Lars	0.260993	0.999806
Impdh1	0.419194	0.999806
2900097C17Rik	0.0783182	0.999806
Frrs1	1.2417	0.999806
Gmppa	0.360975	0.999806
Crtc1	0.930569	0.999806
Tab1	1.3174	0.999806
Gapdh	-0.0480015	0.999806
Fam35a	1.48655	0.999806
Tjp2	0.366357	0.999806
Pknox1	0.603763	0.999806
St5	0.498662	0.999806
Kif12	0.208687	0.999806
Tbl1x	0.174982	0.999806
Kdm6b	0.301237	0.999806
Unk	1.05158	0.999806
Prkca	0.201567	0.999806
Fmnl2	0.378228	0.999806
Osbpl8	0.667345	0.999806
Rabl6	0.284088	0.999806
Per1	1.07362	0.999806
Dcakd	1.2214	0.999806
Klc1	0.465555	0.999806
Arih1	0.30906	0.999806
Kcnk12	0.642077	0.999806
Cdc42bpa	0.467465	0.999806
Ptpn12	1.08226	0.999806
Glud1	0.233596	0.999806
Stau1	0.667017	0.999806
Psd3	0.826073	0.999806
Ptbp3	0.0489519	0.999806
Eif4g2	-0.0739742	0.999806
Ddx20	1.24966	0.999806
Chml	1.59255	0.999806
Dot1l	0.432539	0.999806
Zc3h7a	0.275541	0.999806
Dpp9	0.404362	0.999806
Gorasp1	0.740474	0.999806
Prpf39	0.517211	0.999806
Try4	0.616843	0.999806
Arfgef3	0.0334233	0.999806
Myo6	0.301044	0.999806
Hook3	0.346126	0.999806
Azin1	0.151115	0.999806
2810403A07Rik	0.480289	0.999806
Polr3b	1.4268	0.999806
Trim35	0.191533	0.999806
Eral1	1.67973	0.999806
Nek4	0.991107	0.999806
Aplp1	0.037262	0.999806
Atf7	0.888364	0.999806
Slc22a17	0.594588	0.999806
Cpeb1	0.311115	0.999806
Ankhd1	0.281096	0.999806
Usp9x	0.0602913	0.999806
Cyfip1	0.574161	0.999806
Dhx36	0.269051	0.999806
Cyb561d1	0.972478	0.999806
Gorab	0.856534	0.999806
Ick	1.59686	0.999806
Gm37494	0.819182	0.999806
Yod1	0.606358	0.999806
Zfp101	1.76209	0.999806
Scgn	0.115511	0.999806
Cramp1l	0.783987	0.999806
Gm26601	1.7484	0.999806
Cpeb4	0.274812	0.999806
Fam172a	0.657018	0.999806
Kri1	0.875072	0.999806
Dync1h1	0.106824	0.999806
Stk25	0.203294	0.999806
Atrx	0.0923965	0.999806
G3bp1	0.0679621	0.999806
Ubap2l	0.150722	0.999806
Scarb1	0.859749	0.999806
Pde1c	0.4265	0.999806
Nsmaf	0.646132	0.999806
Dhcr24	0.622837	0.999806
Bcl9	0.675719	0.999806
Ep300	0.567437	0.999806
Lemd3	1.0207	0.999806
Togaram1	0.332802	0.999806
Kmt5c	1.20612	0.999806
Rsf1	0.299929	0.999806
Eif3b	0.206979	0.999806
Rara	0.974612	0.999806
Sphkap	0.099966	0.999806
Magt1	-0.0650902	0.999806
Cep164	0.645102	0.999806
Rufy2	0.569662	0.999806
Sorbs2	0.164705	0.999806
Rad17	0.467771	0.999806
Anapc4	0.426704	0.999806
Nab2	0.983866	0.999806
Kat6a	0.498476	0.999806
Stard10	-0.0168538	0.999806
Map4k4	0.487803	0.999806
Tmem132a	1.27656	0.999806
Vps52	0.892855	0.999806
Cpsf1	0.806163	0.999806
Phlpp1	1.21128	0.999806
Gns	0.023296	0.999806
Zfp81	1.44462	0.999806
Kat2a	0.9639	0.999806
Slc25a42	1.16573	0.999806
Slc30a1	0.355498	0.999806
Inpp5j	1.35569	0.999806
Uba1	0.333038	0.999806
Sf3b1	0.0587912	0.999806
Pptc7	0.584676	0.999806
Foxo4	1.86454	0.999806
9530077C05Rik	0.980196	0.999806
Unc5b	2.61845	0.999806
Slc19a2	2.25174	0.999806
Kmt2d	0.606456	0.999806
Fbxo44	0.580355	0.999806
Prrc2b	0.143293	0.999806
Amfr	0.178801	0.999806
Tgoln1	0.00058018	0.999806
Klhdc3	0.790119	0.999806
Sbno1	0.196604	0.999806
Ppp2r1a	0.219694	0.999806
Slc16a12	0.308339	0.999806
Wdr13	0.545466	0.999806
E130311K13Rik	1.22653	0.999806
Ptpa	0.278121	0.999806
Stk38	0.495346	0.999806
Mafa	0.101596	0.999806
Tnk2	0.889653	0.999806
Dnm3	0.670408	0.999806
Pcdhga12	1.42093	0.999806
Zfp462	0.969027	0.999806
Lrrc59	0.0646942	0.999806
Fam160a1	1.13133	0.999806
Gm4791	0.924159	0.999806
Jag2	0.89633	0.999806
Epb41l3	0.111078	0.999806
Stt3a	-0.00489647	0.999806
Rbm5	0.246679	0.999806
Trim37	0.523788	0.999806
Fam129b	0.681723	0.999806
App	0.297119	0.999806
Grin1	0.503706	0.999806
Abi1	0.463221	0.999806
Vps4a	0.548747	0.999806
Zzef1	0.494593	0.999806
Fam83h	0.779074	0.999806
Lurap1l	0.164231	0.999806
Dhdh	0.911771	0.999806
Cel	1.7346	0.999806
Nkx2-2	0.264844	0.999806
Tmem184a	0.175641	0.999806
Lysmd4	1.25599	0.999806
Camk2b	0.12219	0.999806
Chd5	0.938281	0.999806
5730455P16Rik	0.524252	0.999806
Vwa5a	0.576128	0.999806
Hp1bp3	0.224155	0.999806
Ift80	0.760067	0.999806
Nipbl	0.211741	0.999806
Nrip1	0.448726	0.999806
Zim1	1.232	0.999806
mt-Atp8	0.220889	0.999806
Csnk1a1	-0.0193166	0.999806
Setd5	0.267769	0.999806
Dennd4c	0.236489	0.999806
Rps6ka3	0.444316	0.999806
Hlf	0.918931	0.999806
Pced1a	1.17912	0.999806
Zfp458	1.48585	0.999806
Ube3a	0.0923271	0.999806
Ceacam1	2.00815	0.999806
Hepacam2	0.0941267	0.999806
St7l	0.505607	0.999806
Purg	2.05595	0.999806
Tbp	1.08167	0.999806
Sult1d1	0.818296	0.999806
Nub1	0.262636	0.999806
Cdhr1	0.467948	0.999806
Myo18a	0.643019	0.999806
Baiap2l1	0.680613	0.999806
Mical3	0.468609	0.999806
Adck2	1.54943	0.999806
Diras1	1.2674	0.999806
Ccnt2	0.288968	0.999806
Kdm3b	0.758675	0.999806
B4galt1	0.827634	0.999806
Tenm3	0.759064	0.999806
Slco2a1	1.12065	0.999806
Vezf1	0.221634	0.999806
Cad	0.440278	0.999806
Sfswap	0.549538	0.999806
Hexdc	1.61241	0.999806
Elmod2	0.751191	0.999806
Hsph1	0.261224	0.999806
Ktn1	0.174974	0.999806
Hnrnpa3	0.00162233	0.999806
Pitpnm3	0.542065	0.999806
2510009E07Rik	0.406087	0.999806
Tspyl2	0.410858	0.999806
Uhrf2	0.335417	0.999806
Tekt2	1.83929	0.999806
Nfasc	0.580954	0.999806
Arhgap32	0.687219	0.999806
Cmtm4	0.268838	0.999806
Adi1	0.312723	0.999806
Rtel1	1.96006	0.999806
Kctd11	0.686266	0.999806
Pigb	1.48519	0.999806
Chrnb2	0.822741	0.999806
Sf3a1	0.462367	0.999806
Dvl3	0.598066	0.999806
Cnppd1	0.875258	0.999806
Fam174b	-0.0463526	0.999806
Slf2	0.379334	0.999806
Dll1	0.837505	0.999806
Wwp2	0.60963	0.999806
Ddhd1	0.843174	0.999806
Zfp263	0.616687	0.999806
Cog3	0.536756	0.999806
Ncoa4	0.46006	0.999806
Grina	0.0732919	0.999806
Sf3b2	0.0360297	0.999806
Senp2	0.511848	0.999806
Hsp90aa1	0.0705901	0.999806
Zfp654	0.522938	0.999806
Zfp644	0.258981	0.999806
Psmc1	0.28389	0.999806
Rtn4rl1	0.792251	0.999806
Rnf187	0.182546	0.999806
Scrib	0.959729	0.999806
Rab5b	0.557259	0.999806
Git2	0.548712	0.999806
Ggnbp2	0.129386	0.999806
Grik5	0.871011	0.999806
Ppdpf	0.447658	0.999806
Pds5a	0.37347	0.999806
Tbccd1	0.8267	0.999806
Nup133	1.60614	0.999806
Acsf3	0.618126	0.999806
Cnnm2	0.716218	0.999806
Ptprr	0.996692	0.999806
Srxn1	0.197989	0.999806
Rps6kl1	1.23765	0.999806
Stam	0.802737	0.999806
Tk2	0.567537	0.999806
Cacul1	0.451473	0.999806
Gad1	0.323354	0.999806
Esf1	0.31279	0.999806
Tmem65	0.104661	0.999806
Tulp3	0.993438	0.999806
Lnx1	1.06585	0.999806
G6pdx	0.855821	0.999806
Dusp16	0.727694	0.999806
Tmem130	1.2202	0.999806
Ctnnd1	0.389925	0.999806
Ppp1r15b	0.348816	0.999806
Hnrnph1	0.0313289	0.999806
Itgav	0.0904995	0.999806
Ndufa5	0.0416868	0.999806
Hspa4	0.0650078	0.999806
Cep85l	1.72845	0.999806
Cuedc1	0.525431	0.999806
Tpp1	0.451311	0.999806
Dgka	2.00587	0.999806
Baz1b	0.330116	0.999806
Klf5	0.336044	0.999806
Gpd1l	1.08974	0.999806
Rell1	0.294023	0.999806
Arrdc1	0.781193	0.999806
Eif2b5	0.42341	0.999806
Rph3al	0.218239	0.999806
Nabp1	0.333563	0.999806
Ppm1k	0.958205	0.999806
Gnpda1	0.475837	0.999806
Ankrd26	1.12914	0.999806
Rap2b	1.09893	0.999806
Tmx3	0.51978	0.999806
Taok1	0.195849	0.999806
Bcl2l14	2.25208	0.999806
Ube2o	0.292326	0.999806
Capzb	0.00604233	0.999806
Abraxas2	0.319509	0.999806
Ikbke	1.44276	0.999806
Tbc1d14	0.484795	0.999806
Mks1	1.06773	0.999806
Erf	0.885031	0.999806
Sugp2	0.810767	0.999806
Frs2	0.575907	0.999806
Slc4a3	0.971919	0.999806
Malt1	1.34456	0.999806
Zmynd11	0.167442	0.999806
Tsr1	0.318008	0.999806
Kcnk16	0.151094	0.999806
Fnbp1l	0.743078	0.999806
Aftph	0.225807	0.999806
Zfc3h1	0.650117	0.999806
Mis12	0.759321	0.999806
Dlgap4	0.376261	0.999806
Mark3	0.336887	0.999806
Akap8	0.507902	0.999806
Uqcrq	4.29494e-05	0.999806
Ctnnd2	0.676372	0.999806
Sms	0.502671	0.999806
Mllt1	1.28845	0.999806
Setd1a	0.9807	0.999806
Kmt2b	0.58557	0.999806
Zfp292	0.164904	0.999806
Gnl2	0.369737	0.999806
Pcdhb14	1.80897	0.999806
Arsa	0.796385	0.999806
Gga1	0.441095	0.999806
Gnai2	-0.0382565	0.999806
Naa40	0.874067	0.999806
Vps11	0.518978	0.999806
Chtf8	0.571694	0.999806
Zfp598	0.741715	0.999806
Nup98	0.44479	0.999806
Polr2a	0.303153	0.999806
Arf2	0.583726	0.999806
Ddx19b	0.790575	0.999806
Fdft1	0.188368	0.999806
Nat6	1.35956	0.999806
9930104L06Rik	1.25911	0.999806
Dok5	1.16351	0.999806
Pdcd4	-0.00953533	0.999806
Trim56	0.291393	0.999806
Med11	0.635479	0.999806
Spsb3	0.577956	0.999806
Ythdf1	0.297049	0.999806
Tspan7	-0.0165982	0.999806
Wasf3	1.63304	0.999806
Rbm47	0.181263	0.999806
Tnrc6c	0.237618	0.999806
Edrf1	0.611863	0.999806
C2cd4b	0.0646055	0.999806
Syn1	0.319186	0.999806
Rb1cc1	0.169792	0.999806
Pcyox1	0.473389	0.999806
Pcnx3	0.486622	0.999806
Lpgat1	0.258342	0.999806
Mapkap1	0.663382	0.999806
Sptan1	0.332681	0.999806
F8a	0.338729	0.999806
Eef2	-0.0352047	0.999806
Kif1bp	0.276551	0.999806
Nfkbia	0.0710054	0.999806
Adss	0.573677	0.999806
Vps54	0.667435	0.999806
Gopc	0.695819	0.999806
4833439L19Rik	0.0631318	0.999806
Bag4	0.413252	0.999806
Rab23	0.76362	0.999806
Senp1	0.641466	0.999806
Ptpn21	0.684524	0.999806
Fam185a	1.05396	0.999806
Dlg3	0.631968	0.999806
Vcl	0.299741	0.999806
Nploc4	0.446483	0.999806
Wipi2	0.278189	0.999806
Nsa2	0.322089	0.999806
Zdhhc8	0.45027	0.999806
Rapgef1	0.51879	0.999806
Abl1	0.857635	0.999806
Mapkapk2	0.360177	0.999806
Ints12	0.988446	0.999806
Aldh6a1	0.97359	0.999806
Zfp429	1.01552	0.999806
Zbtb44	0.624799	0.999806
Itsn1	1.03233	0.999806
Nf1	0.533378	0.999806
Ptpn23	0.415284	0.999806
Dcun1d2	0.88398	0.999806
Riok2	0.641479	0.999806
Tuba1c	0.640659	0.999806
Atp9b	0.616721	0.999806
Spaca6	0.513124	0.999806
N4bp2	0.62778	0.999806
Sgk2	0.492612	0.999806
Pdik1l	0.691186	0.999806
Ywhag	0.0822921	0.999806
Skp2	2.0593	0.999806
Mob3c	0.496991	0.999806
Dctn1	0.443354	0.999806
Syndig1l	0.161167	0.999806
Cdc14b	0.652879	0.999806
Mtfp1	1.09106	0.999806
Top1	-0.0352823	0.999806
Slc25a23	0.525339	0.999806
L3mbtl2	0.833344	0.999806
Zscan22	1.1339	0.999806
Rbak	1.33488	0.999806
Gdap1	0.210394	0.999806
Rilpl1	1.02182	0.999806
Mga	0.242545	0.999806
Cep89	0.671945	0.999806
Parp6	0.420681	0.999806
Tm9sf1	1.35302	0.999806
Brf1	0.633456	0.999806
St3gal4	1.97435	0.999806
Nus1	0.334967	0.999806
Rnf166	0.530915	0.999806
Carmil3	0.495851	0.999806
Lpin2	0.505652	0.999806
Man2b2	0.83568	0.999806
Nlk	0.368422	0.999806
Ciz1	0.785094	0.999806
Ssbp3	0.206209	0.999806
Bmpr1a	0.253677	0.999806
Tmed8	0.274627	0.999806
Smarca5	0.00323827	0.999806
Tox	0.785361	0.999806
Tuba4a	0.0958785	0.999806
Slc38a6	1.05735	0.999806
Vps8	0.211376	0.999806
Mapk15	0.481544	0.999806
Podxl2	0.367024	0.999806
Srrt	0.548681	0.999806
Kcnj12	0.907559	0.999806
Rims2	0.34405	0.999806
Wls	0.0347373	0.999806
Atg4a	1.24267	0.999806
Rnf128	0.452547	0.999806
Cenpb	0.19839	0.999806
Ccdc97	0.70644	0.999806
Yap1	3.54679	0.999806
Tmem94	0.969002	0.999806
Uty	0.734059	0.999806
Cnr1	2.02932	0.999806
Tnpo2	0.536438	0.999806
Dcaf12l1	0.35908	0.999806
Bmyc	0.160082	0.999806
Xpo7	0.453635	0.999806
Pomk	1.80637	0.999806
Adam4	3.27171	0.999806
9330020H09Rik	0.824041	0.999806
Dcaf11	0.374505	0.999806
9130213A22Rik	3.60481	0.999806
Zfp810	0.838579	0.999806
Ptcd3	0.714736	0.999806
Ap4e1	1.24004	0.999806
Slc8a1	1.89057	0.999806
Arhgap35	0.495979	0.999806
Ddhd2	0.329821	0.999806
Vps39	0.785944	0.999806
Samd8	0.380153	0.999806
Lins1	1.02679	0.999806
Shoc2	0.360696	0.999806
Wdr59	0.859287	0.999806
Sec61a2	0.490622	0.999806
Wdr47	0.565415	0.999806
Farp1	0.592366	0.999806
Fgf9	0.554259	0.999806
Tex264	0.309565	0.999806
Fam50a	0.347417	0.999806
Gdf11	3.50662	0.999806
Carm1	0.768922	0.999806
Anapc7	0.587647	0.999806
A430110L20Rik	3.12732	0.999806
Dgkh	0.227193	0.999806
Kif5b	-0.0277378	0.999806
Vps18	0.53655	0.999806
Ret	0.372724	0.999806
Agtpbp1	0.26612	0.999806
Dffb	0.85496	0.999806
Sycn	0.619174	0.999806
Cacna1a	0.306999	0.999806
Mex3b	1.7799	0.999806
Utp14b	0.85294	0.999806
Gzf1	0.543786	0.999806
AC149090.1	0.222617	0.999806
Washc2	0.394937	0.999806
Rev1	0.637303	0.999806
Smc3	0.156171	0.999806
Lrp6	0.412997	0.999806
Dalrd3	0.238014	0.999806
Npas4	0.67257	0.999806
Ywhae	-0.0652731	0.999806
Bri3	-0.0634876	0.999806
Zfand2a	0.691457	0.999806
Phpt1	0.953798	0.999806
Utrn	0.278461	0.999806
Zfp609	0.945586	0.999806
Ints1	0.564285	0.999806
Alkbh5	0.0297591	0.999806
Slc5a6	0.90002	0.999806
Hpgds	0.455721	0.999806
Metap1d	0.549458	0.999806
Kif3c	1.27818	0.999806
Cyp4b1	3.22422	0.999806
Nucb1	0.054141	0.999806
Airn	0.440806	0.999806
Eno1	0.256407	0.999806
Cnst	0.503839	0.999806
Sec63	0.0665508	0.999806
Foxn3	0.284407	0.999806
Adssl1	1.76779	0.999806
Nup54	0.572255	0.999806
Ttc7	0.847093	0.999806
Mfsd10	0.35131	0.999806
Mid1ip1	0.221831	0.999806
Sugp1	0.513983	0.999806
Dcun1d4	0.668165	0.999806
Scrt1	0.725166	0.999806
Ash1l	0.0678198	0.999806
Myo5a	0.250927	0.999806
Lrrc49	0.952915	0.999806
Pigr	1.06042	0.999806
4932438A13Rik	0.270741	0.999806
Uqcrc2	0.0700072	0.999806
Wdr37	0.466232	0.999806
Fam57a	1.13181	0.999806
Stard4	0.423246	0.999806
Ttc19	0.275426	0.999806
Crlf3	1.24096	0.999806
Pnrc1	0.187648	0.999806
Cnot10	0.321992	0.999806
Stk32a	0.274283	0.999806
Plcxd2	0.392143	0.999806
Dnaja4	0.198018	0.999806
Tmem120a	0.806902	0.999806
Cep57	0.518698	0.999806
Tmem231	0.6891	0.999806
Pklr	1.55055	0.999806
Parp2	0.717836	0.999806
Fzd5	1.24618	0.999806
Arl16	0.631087	0.999806
Glul	-0.0143726	0.999806
Csnk1g3	0.383184	0.999806
Ccdc62	1.48477	0.999806
Cdk11b	0.296995	0.999806
Pkm	-0.0652244	0.999806
Zbtb17	0.715752	0.999806
Zfpm1	1.45214	0.999806
Atp13a1	0.295751	0.999806
Mapk9	0.496018	0.999806
Pak2	0.147452	0.999806
Nras	0.282447	0.999806
Rasl10b	2.60751	0.999806
Atg101	0.46551	0.999806
Zfp618	0.963774	0.999806
Gnb1	-0.0640258	0.999806
Amotl2	1.11398	0.999806
Tesc	1.22873	0.999806
Agpat1	0.596539	0.999806
Cog2	0.537669	0.999806
Cnot2	0.350024	0.999806
Gm30025	0.605633	0.999806
Zfp825	1.30504	0.999806
Copg1	-0.0325449	0.999806
Stpg1	2.54803	0.999806
Plekha2	0.651811	0.999806
Ddi2	0.251841	0.999806
Dffa	0.518534	0.999806
Fkbp14	1.07828	0.999806
Rgs11	0.348133	0.999806
Mtmr3	0.408444	0.999806
Rbl1	1.54033	0.999806
Srpk2	0.037358	0.999806
Gtpbp1	0.737235	0.999806
Luzp1	0.38384	0.999806
Srgap1	0.532231	0.999806
Rsph9	0.534188	0.999806
Casz1	0.339701	0.999806
Rfx5	0.544553	0.999806
Ptk2b	0.493469	0.999806
Sdr42e1	2.37373	0.999806
Galnt10	0.618662	0.999806
Ermp1	0.732122	0.999806
Cep76	1.14341	0.999806
Atp2b4	0.47866	0.999806
Ripor1	0.420766	0.999806
Hnrnpul2	0.180809	0.999806
Dcp1a	0.648466	0.999806
Pik3ca	0.374428	0.999806
A230057D06Rik	0.372518	0.999806
Ankrd52	1.48671	0.999806
Hmgxb4	0.654735	0.999806
Zswim9	1.1333	0.999806
Wdr6	0.238852	0.999806
Med1	0.486271	0.999806
Zfp367	0.870677	0.999806
Rhbdf2	2.46492	0.999806
Scn9a	0.569463	0.999806
Cabp7	0.282966	0.999806
Rptor	0.499958	0.999806
Kif1c	0.975558	0.999806
Epb41l1	0.555852	0.999806
Apeh	0.460035	0.999806
Zyx	0.448987	0.999806
St3gal3	0.795169	0.999806
Ist1	0.540888	0.999806
Tia1	0.183354	0.999806
Agfg2	0.594436	0.999806
2700049A03Rik	0.998855	0.999806
Gm42047	2.39483	0.999806
Anxa11	0.300154	0.999806
Phlpp2	0.663015	0.999806
Dsel	1.12914	0.999806
Wnk4	0.542189	0.999806
Pard3b	0.626066	0.999806
St14	0.516982	0.999806
Sssca1	0.272948	0.999806
Polr1e	1.08838	0.999806
Rbmx	0.539995	0.999806
Stx2	1.36675	0.999806
Ctps2	0.435486	0.999806
Nt5c2	0.233085	0.999806
Sbno2	0.759057	0.999806
Ctif	0.779634	0.999806
Kif16b	0.84183	0.999806
Zc3h12b	1.43536	0.999806
Prune1	0.665521	0.999806
Zfp871	0.275948	0.999806
Abtb2	1.54316	0.999806
Ppp1r10	0.222028	0.999806
2410089E03Rik	0.526377	0.999806
Tns3	0.456047	0.999806
Dmxl2	0.405644	0.999806
Cyp51	0.0825914	0.999806
Ivd	0.338279	0.999806
Kcnj6	0.962145	0.999806
Esrp1	0.167151	0.999806
Dyrk2	0.310522	0.999806
Btd	0.983125	0.999806
Fancl	0.845614	0.999806
Lclat1	0.692148	0.999806
Ccdc152	2.0344	0.999806
Akap6	0.625096	0.999806
Zbtb2	1.03921	0.999806
Vipr2	2.36353	0.999806
Dus4l	1.60205	0.999806
Kif9	1.48793	0.999806
Cadps2	0.778359	0.999806
Rims3	0.183325	0.999806
Cers4	0.678645	0.999806
Tspan33	0.421759	0.999806
Pcnx	0.33556	0.999806
Zfp26	0.743876	0.999806
Fbxl14	0.30486	0.999806
Ddx49	0.335703	0.999806
Zdhhc7	0.520696	0.999806
Mxra7	1.00841	0.999806
Erich6	1.35636	0.999806
Gle1	0.491447	0.999806
Mpzl1	0.289988	0.999806
Slc16a11	0.651108	0.999806
Meis1	0.687751	0.999806
Slc25a51	0.139021	0.999806
Slc25a13	1.29754	0.999806
Llgl2	0.475023	0.999806
Cpt1c	2.06548	0.999806
Nkx6-1	-0.0390979	0.999806
Fnip1	0.211948	0.999806
Vrk2	1.33442	0.999806
Taf4	1.02333	0.999806
Aldoa	-0.0273431	0.999806
Cep350	0.388045	0.999806
Inip	0.859025	0.999806
Wwox	0.703788	0.999806
Pkn1	0.319712	0.999806
Blnk	1.95134	0.999806
Hacd3	0.584855	0.999806
Cwc22	0.56323	0.999806
Lman2	-0.0579065	0.999806
Ube3b	0.90541	0.999806
Styx	1.41259	0.999806
Gm26722	2.36967	0.999806
Tmf1	0.278379	0.999806
Klhdc1	0.812347	0.999806
Proscos	1.43435	0.999806
Pcgf1	0.812797	0.999806
Tmod1	0.190275	0.999806
Taf1	0.322733	0.999806
Esrp2	1.04128	0.999806
Mast3	0.228748	0.999806
Rusc2	1.33254	0.999806
Sec62	-0.0721888	0.999806
Tbc1d10b	0.434575	0.999806
Csnk1g1	0.370313	0.999806
R3hdm1	0.195214	0.999806
Abi2	0.393261	0.999806
Gmps	0.256278	0.999806
Parp10	0.433551	0.999806
Fam57b	0.930436	0.999806
Mapk14	0.158599	0.999806
Nfatc1	0.770163	0.999806
Fam151a	0.0177	0.999806
Ndufs1	0.319771	0.999806
Msi1	1.08122	0.999806
Fam222a	0.570931	0.999806
Acad12	1.1682	0.999806
Gm26982	1.29673	0.999806
Srp72	-0.0311617	0.999806
Zswim1	0.882006	0.999806
Gm42595	1.93399	0.999806
Rasip1	1.91255	0.999806
Sc5d	0.225135	0.999806
Gm30122	1.80507	0.999806
Adgrv1	1.24938	0.999806
Sult1c2	0.936602	0.999806
Tmem240	0.990092	0.999806
Inca1	1.794	0.999806
BC052040	1.52469	0.999806
Pura	-0.0806411	0.999806
Cd200	0.25968	0.999806
Chst11	0.315305	0.999806
Celf2	0.320246	0.999806
Dpf3	1.31391	0.999806
Gm3294	0.783249	0.999806
Tbc1d4	0.581202	0.999806
Actr5	0.944788	0.999806
Rgp1	0.594872	0.999806
Mtss1l	0.601014	0.999806
Rps6ka4	0.565616	0.999806
Vegfb	0.26713	0.999806
Mprip	0.297398	0.999806
Zfp830	0.53415	0.999806
Kdf1	0.80501	0.999806
Snca	0.895923	0.999806
Zfr2	1.00069	0.999806
Hic2	1.00347	0.999806
Igf2bp2	0.922732	0.999806
Birc6	0.196456	0.999806
4930430F08Rik	0.890093	0.999806
Zmym4	0.312623	0.999806
Baz1a	0.478705	0.999806
Fam193a	0.346362	0.999806
Hsd17b7	0.484619	0.999806
Slc27a1	0.75238	0.999806
Acad9	0.728925	0.999806
Ppp1r12b	0.446347	0.999806
Nqo2	0.727894	0.999806
Cln6	0.193387	0.999806
Il6st	0.319189	0.999806
Arel1	0.456504	0.999806
Lrba	0.280395	0.999806
Zdhhc12	0.54528	0.999806
Gm17767	0.292582	0.999806
Svbp	0.880662	0.999806
Nfkb1	0.159727	0.999806
Ccdc181	0.814157	0.999806
Trak2	0.55815	0.999806
Soga1	0.91603	0.999806
Stx1a	1.12552	0.999806
Cdk5r2	0.548527	0.999806
Fbxl19	1.96916	0.999806
Arhgef11	0.617666	0.999806
Utp11	0.326481	0.999806
Bms1	0.488063	0.999806
Erbin	0.234135	0.999806
Ints3	0.355975	0.999806
Polr3f	0.672301	0.999806
Uqcrc1	0.17465	0.999806
Naga	0.170066	0.999806
Tmem135	0.453945	0.999806
2810021J22Rik	0.987203	0.999806
Relb	0.191791	0.999806
Haus3	2.01917	0.999806
Micall1	0.854529	0.999806
Ipo9	0.379939	0.999806
Zbtb24	0.534186	0.999806
Flywch1	0.367964	0.999806
Pfdn6	0.119406	0.999806
Shisa4	1.74293	0.999806
Etv5	0.389596	0.999806
Zfp865	0.572714	0.999806
Elmo2	0.886868	0.999806
Robo1	0.466745	0.999806
Slc4a2	0.521417	0.999806
Etv6	0.475116	0.999806
Ip6k2	0.155132	0.999806
Onecut2	1.13366	0.999806
Ccnl2	0.333305	0.999806
Mrpl3	0.378883	0.999806
Pcm1	0.225413	0.999806
Cstf2	0.671741	0.999806
Acot2	1.06817	0.999806
Zfp777	0.676001	0.999806
Taf3	0.414575	0.999806
Khk	0.353263	0.999806
Zfp369	1.08427	0.999806
Dtnb	0.370162	0.999806
Ilvbl	0.590501	0.999806
Gm43653	4.44778	0.999806
Zfyve27	0.53692	0.999806
Slc35c1	0.461219	0.999806
Brd1	0.218112	0.999806
Col6a6	0.55696	0.999806
Zfp668	0.945395	0.999806
Usp46	0.355272	0.999806
Rgs3	0.615465	0.999806
Zfp768	0.643534	0.999806
Rarg	0.985266	0.999806
Apex2	0.718165	0.999806
Gpd1	0.445623	0.999806
Pmel	4.21743	0.999806
Fancb	4.10203	0.999806
Ykt6	0.3537	0.999806
Pex5	0.41288	0.999806
Edc4	0.449923	0.999806
Spen	0.265157	0.999806
Sirt1	0.618536	0.999806
Zrsr1	0.560117	0.999806
Cdh22	0.495433	0.999806
Slc30a5	0.200556	0.999806
Vps26b	0.439668	0.999806
Acss2	0.550182	0.999806
Arhgap44	0.672952	0.999806
Dopey2	0.406098	0.999806
Thra	0.57634	0.999806
Cep104	0.422426	0.999806
Med18	1.19501	0.999806
Tmem87a	0.598435	0.999806
Ift122	0.64669	0.999806
4933431E20Rik	1.79603	0.999806
Clspn	3.76042	0.999806
Gm9725	3.54543	0.999806
Kctd18	0.724064	0.999806
Smarcc2	0.153649	0.999806
Tbc1d23	0.358764	0.999806
Pomt2	0.423819	0.999806
Cisd3	0.627867	0.999806
Kdm4b	0.618386	0.999806
Ubp1	0.32015	0.999806
Llgl1	0.856717	0.999806
Ptprj	0.67475	0.999806
Pibf1	0.627807	0.999806
Gm8186	1.02115	0.999806
Nos1ap	3.8718	0.999806
Rai14	3.78868	0.999806
Stambpl1	1.19813	0.999806
Ksr1	3.46796	0.999806
Ftx	0.773631	0.999806
Klc3	0.397747	0.999806
Sh3rf1	0.859942	0.999806
Igfbp7	-0.0070525	0.999806
Arxes2	0.296664	0.999806
Nubp2	0.465489	0.999806
Alg2	0.131639	0.999806
Aste1	0.900198	0.999806
Slc35e3	1.1881	0.999806
Arhgef5	0.428976	0.999806
AC165953.2	1.18209	0.999806
Sgpl1	0.216424	0.999806
Gm13572	3.15132	0.999806
Lman1	-0.0366493	0.999806
Tbc1d13	0.828962	0.999806
Prmt5	0.492561	0.999806
Acrbp	1.01535	0.999806
Caskin2	1.0412	0.999806
Synrg	0.224535	0.999806
Rfx4	3.60725	0.999806
Nol9	0.702281	0.999806
Ccdc151	3.2903	0.999806
Strbp	0.239846	0.999806
Zfp759	1.70844	0.999806
Dbi	0.138812	0.999806
Zkscan4	1.52247	0.999806
Casp9	0.911995	0.999806
Snhg9	0.994574	0.999806
Eea1	0.162621	0.999806
Cdk17	0.54267	0.999806
Gbf1	0.144618	0.999806
Parp4	0.562662	0.999806
Med19	0.376741	0.999806
Prpf3	0.902106	0.999806
Fam219a	0.249039	0.999806
Nrros	3.23726	0.999806
Tra2b	0.014765	0.999806
Syt14	0.227704	0.999806
Anapc5	-0.0225815	0.999806
Tmem115	0.462478	0.999806
Gspt2	0.652449	0.999806
Eri2	0.999216	0.999806
1700052K11Rik	0.739452	0.999806
Fam53b	1.06659	0.999806
Map7	0.158453	0.999806
Eml3	0.758034	0.999806
Tbc1d17	0.405894	0.999806
Arl10	1.77623	0.999806
Ppfia3	1.18492	0.999806
Nudt3	0.211007	0.999806
Alkbh1	0.329842	0.999806
Gga3	0.761368	0.999806
Scaf11	0.0369999	0.999806
Tssk1	3.28663	0.999806
Alg11	0.462808	0.999806
Nacc1	0.42231	0.999806
Prr14	0.448215	0.999806
Rab5c	0.175457	0.999806
5330434G04Rik	0.418629	0.999806
Mkrn2	0.444136	0.999806
Ppp6r1	0.357236	0.999806
Usp38	0.314918	0.999806
Ank1	1.38241	0.999806
Pgls	0.00565611	0.999806
Mpdu1	0.455458	0.999806
Rubcn	0.568649	0.999806
Nars2	0.674417	0.999806
Zfp623	0.782559	0.999806
Bclaf3	0.662355	0.999806
Iglon5	1.54022	0.999806
Ptges3l	1.16984	0.999806
5730409E04Rik	0.714108	0.999806
Anxa7	0.181512	0.999806
Rtn3	0.0825474	0.999806
Nudt13	0.447957	0.999806
Irs1	0.689184	0.999806
Stk40	0.188379	0.999806
Med9	0.317989	0.999806
Nbea	0.150822	0.999806
Dnajc11	0.600445	0.999806
Hnrnpc	-0.0348403	0.999806
Slc7a5	0.373372	0.999806
Dubr	1.00246	0.999806
Pcgf3	0.424814	0.999806
Exd2	0.541456	0.999806
Surf6	0.810568	0.999806
Kctd1	1.01	0.999806
Gpaa1	0.511021	0.999806
Tcf7l2	0.592444	0.999806
Slc25a1	0.158268	0.999806
2700081O15Rik	0.768006	0.999806
Gm15247	2.99317	0.999806
Celsr2	0.736354	0.999806
9230112D13Rik	2.93253	0.999806
Garnl3	2.80479	0.999806
Kif1b	0.0536936	0.999806
Pak1	1.08726	0.999806
Crispld2	2.19693	0.999806
Smg7	0.166415	0.999806
Mex3d	0.8953	0.999806
Tspan9	0.972733	0.999806
Spin1	0.379655	0.999806
Golph3l	0.270288	0.999806
Rmnd1	0.689645	0.999806
Grn	0.329737	0.999806
Ube2d1	0.463826	0.999806
Klhl9	0.112196	0.999806
Zfp358	0.328934	0.999806
Sipa1l3	0.270482	0.999806
Zfp599	2.72482	0.999806
Hexim2	1.36923	0.999806
Arf6	0.299407	0.999806
Uhrf1bp1	0.619423	0.999806
Kif13a	0.96792	0.999806
Ambra1	0.461657	0.999806
Th	0.401016	0.999806
Hivep1	0.410451	0.999806
Cldn7	-0.0392676	0.999806
Bmpr1b	1.62641	0.999806
Gm3739	2.79651	0.999806
Kifc3	0.661704	0.999806
Slc16a2	2.59175	0.999806
Iffo2	1.4111	0.999806
Lss	0.331536	0.999806
Hcn3	0.887104	0.999806
Atp6v1h	0.248939	0.999806
Lca5	0.975161	0.999806
Tmem30a	-0.0624181	0.999806
Nek7	0.221535	0.999806
Zfp395	0.497849	0.999806
Ppm1h	0.539737	0.999806
Pak3	0.0825562	0.999806
Gm14418	1.04703	0.999806
Rbbp5	0.646628	0.999806
Pqbp1	0.355882	0.999806
Asap3	2.86199	0.999806
Spout1	0.542205	0.999806
Ccl25	0.731271	0.999806
Ppm1l	-0.00163876	0.999806
Ago4	1.23541	0.999806
Pkhd1	1.55887	0.999806
D130017N08Rik	1.37214	0.999806
Hyou1	0.036238	0.999806
Mpp3	0.66828	0.999806
St3gal1	0.69471	0.999806
Mars2	1.35344	0.999806
Tesk1	0.336238	0.999806
Gm15594	2.60177	0.999806
Mapkbp1	0.569166	0.999806
Uso1	-0.0760694	0.999806
Fam120aos	0.700875	0.999806
Angel1	0.820312	0.999806
Nrg2	1.55833	0.999806
Ints2	0.477901	0.999806
Frrs1l	1.1381	0.999806
Itpkb	0.12897	0.999806
Slc25a32	0.405082	0.999806
Engase	1.45414	0.999806
Gm26632	1.37523	0.999806
Afg1l	0.777836	0.999806
Bbs1	0.794017	0.999806
H1f0	0.162132	0.999806
Mgrn1	0.226893	0.999806
Fbxl16	0.117389	0.999806
Cfl1	-0.0445763	0.999806
Gm3696	2.23088	0.999806
Brap	0.327641	0.999806
Rap1gds1	0.512234	0.999806
Zfp420	0.918467	0.999806
Gramd2	1.47613	0.999806
Gm47204	1.47504	0.999806
Sv2b	1.49194	0.999806
Det1	0.847991	0.999806
Setd6	0.352942	0.999806
Sema4a	0.972772	0.999806
Hist2h2ac	2.46907	0.999806
Kbtbd3	0.558209	0.999806
Hist4h4	2.20832	0.999806
Rpl18a	-0.0268686	0.999806
Sars2	1.0902	0.999806
Arfgef2	0.281188	0.999806
Zfp976	0.807456	0.999806
Capn7	0.28913	0.999806
Gm43848	1.59917	0.999806
C1qtnf6	1.02047	0.999806
Jade2	0.352538	0.999806
Pusl1	0.819738	0.999806
Rest	2.27968	0.999806
Cdk14	0.339841	0.999806
Prag1	2.24707	0.999806
Pdlim3	0.882905	0.999806
Ksr2	0.294251	0.999806
Gabpb2	0.451361	0.999806
Rpl4	-0.152127	0.999806
Coro2b	0.365057	0.999806
Tmem168	0.502154	0.999806
Tecpr2	0.522235	0.999806
Dync1i2	0.17261	0.999806
Map3k5	0.386652	0.999806
Rpa2	0.773046	0.999806
Mpv17l	0.927964	0.999806
Fzr1	0.506998	0.999806
Dtwd1	0.59398	0.999806
Ophn1	0.787331	0.999806
Fbxw7	0.0979126	0.999806
Crebbp	0.236062	0.999806
Mzt1	0.29762	0.999806
Stxbp4	0.634426	0.999806
Mecr	0.551773	0.999806
Ttc37	0.339857	0.999806
Prrt3	1.34634	0.999806
Ccar2	0.501695	0.999806
Kremen1	0.679392	0.999806
Rbm15b	0.373033	0.999806
Rasal3	2.24867	0.999806
Raph1	0.40011	0.999806
Smg8	0.908341	0.999806
Renbp	2.16177	0.999806
Tut1	0.539838	0.999806
Eps15	0.476294	0.999806
Cdk13	0.303206	0.999806
Lipa	0.561895	0.999806
Smarca4	0.139063	0.999806
Epc1	0.367745	0.999806
Sirpa	0.228319	0.999806
Hdac10	1.14746	0.999806
Lnpep	0.308046	0.999806
E4f1	0.588728	0.999806
Fkbp7	1.29932	0.999806
Mta3	0.316914	0.999806
Ripk4	0.413594	0.999806
Tmem81	1.16006	0.999806
Zfp961	0.950091	0.999806
Brd9	0.485023	0.999806
Rwdd2b	1.16897	0.999806
Mmp15	2.17715	0.999806
Gm21992	2.13777	0.999806
Selenoi	0.306153	0.999806
Lad1	1.17383	0.999806
Zdhhc17	0.457577	0.999806
Tirap	0.95398	0.999806
Zbtb40	0.657549	0.999806
Inafm2	0.36479	0.999806
Nepro	0.848992	0.999806
Ago2	0.120832	0.999806
Tshz3	0.455996	0.999806
Bend3	1.32194	0.999806
Irf3	0.451931	0.999806
Hira	0.625689	0.999806
Suv39h1	1.25533	0.999806
6030443J06Rik	2.52417	0.999806
Rec8	0.483859	0.999806
Sorcs2	2.31429	0.999806
Usp33	0.15738	0.999806
Sema6d	1.0297	0.999806
Cbfa2t3	0.30956	0.999806
Med17	0.754202	0.999806
Usp20	0.389561	0.999806
Hap1	0.13955	0.999806
Acot11	0.509412	0.999806
Zfp628	0.847472	0.999806
Pnlip	0.293289	0.999806
Rictor	0.341546	0.999806
C78859	0.463744	0.999806
Dhx40	0.135347	0.999806
Tnfrsf22	1.2944	0.999806
Tob2	0.39123	0.999806
Wnk2	0.695092	0.999806
Sync	2.07421	0.999806
Tug1	0.193744	0.999806
Pcsk7	0.6126	0.999806
Rassf2	1.92848	0.999806
Gdap1l1	0.217609	0.999806
Rnf152	1.08937	0.999806
Pabpn1	0.277784	0.999806
Ptpru	0.435077	0.999806
Usp30	0.467774	0.999806
Atg4c	0.607772	0.999806
Baz2b	0.145512	0.999806
Tfcp2	0.577606	0.999806
Scrn2	0.877879	0.999806
Fbxo7	0.254158	0.999806
Mfsd5	0.605986	0.999806
Zfp655	0.394513	0.999806
Gm47882	1.25569	0.999806
Oas1c	1.28126	0.999806
Gm26935	2.28392	0.999806
Atp8b2	0.652035	0.999806
Adamts6	2.01715	0.999806
Diaph1	0.287788	0.999806
Pcdhga7	1.92437	0.999806
Prdm1	2.01541	0.999806
Fhod1	1.96693	0.999806
Zfp579	0.54927	0.999806
Rab17	1.90567	0.999806
Mmgt1	0.738623	0.999806
Agap2	2.28036	0.999806
Max	0.311607	0.999806
Slc44a1	0.290731	0.999806
Slc41a1	0.312818	0.999806
Mbtd1	0.424724	0.999806
Lysmd3	0.293199	0.999806
Bspry	0.549939	0.999806
Ppp4c	0.269637	0.999806
Igsf1	0.656044	0.999806
Sprtn	0.579411	0.999806
Klhl31	1.40718	0.999806
Gosr2	0.00780733	0.999806
Dennd2c	1.93915	0.999806
5033421B08Rik	0.928429	0.999806
9330175E14Rik	1.79009	0.999806
G2e3	0.362694	0.999806
Cep112	1.1311	0.999806
Wiz	0.395487	0.999806
Uvssa	0.322737	0.999806
Zfp182	0.982223	0.999806
Adcy9	0.339527	0.999806
Gbe1	0.468331	0.999806
Dag1	0.377127	0.999806
Rprd2	0.268944	0.999806
Atxn10	0.0993159	0.999806
Pcolce2	1.96682	0.999806
Glis2	0.564758	0.999806
Ampd2	0.177062	0.999806
Uprt	1.8258	0.999806
Sowaha	0.642373	0.999806
Gtf2ird2	0.984317	0.999806
Ptprs	0.757488	0.999806
Cyth3	0.460505	0.999806
Pafah1b2	0.00651046	0.999806
Pdp2	0.463973	0.999806
Birc2	0.142482	0.999806
Brat1	1.02937	0.999806
Tprn	1.42452	0.999806
Gab2	0.533185	0.999806
Khnyn	0.464263	0.999806
Gm26876	1.98858	0.999806
Lrp2bp	2.00801	0.999806
Pip4k2c	0.220268	0.999806
Fdps	-0.00134023	0.999806
Akap1	0.720165	0.999806
Zfp951	1.53416	0.999806
Slc6a6	-0.0298131	0.999806
Itga2	0.770227	0.999806
Kcnj11	0.29912	0.999806
Cluh	0.334227	0.999806
Inpp4a	0.217445	0.999806
Hivep2	0.228235	0.999806
Cep131	0.835936	0.999806
Osbpl3	0.469857	0.999806
Cpsf3	0.412756	0.999806
Gm20045	1.20778	0.999806
Asl	0.387997	0.999806
H2-Q6	0.520957	0.999806
Rtkn2	2.24904	0.999806
Zfp873	1.13202	0.999806
Bri3bp	0.59552	0.999806
Ankrd13c	0.201047	0.999806
Zfp758	0.59207	0.999806
Zc3h4	0.464941	0.999806
E030030I06Rik	0.748966	0.999806
Cdkl3	0.681949	0.999806
Ttc22	0.672403	0.999806
Efr3b	1.0839	0.999806
Nup210	0.31918	0.999806
Mr1	0.846901	0.999806
1810013L24Rik	0.202487	0.999806
Slc25a22	0.38927	0.999806
Gm3604	1.60937	0.999806
Morc2a	0.424882	0.999806
Galnt1	0.410736	0.999806
Anxa2	1.42656	0.999806
Gm4707	1.91688	0.999806
Ppp1r21	0.455224	0.999806
Wdcp	0.573768	0.999806
Hexb	0.36513	0.999806
Zfp2	0.731283	0.999806
Rpia	0.352401	0.999806
Tmtc3	0.210546	0.999806
Ndor1	1.94786	0.999806
Ttll11	2.07693	0.999806
Zfp629	0.522715	0.999806
Klf13	0.303484	0.999806
Pnliprp2	1.78578	0.999806
Pabpc5	1.60701	0.999806
Map3k7	0.37886	0.999806
Gm7173	1.5731	0.999806
Fam126a	0.917245	0.999806
Tmem9b	0.232138	0.999806
Gm44672	1.05034	0.999806
Map6	0.411434	0.999806
6430571L13Rik	1.21226	0.999806
Patz1	0.519805	0.999806
Socs5	0.51163	0.999806
Mrnip	1.80821	0.999806
Dsg2	0.378969	0.999806
Rnf185	0.298053	0.999806
Fxr1	0.208056	0.999806
St6galnac5	0.971142	0.999806
Zmat2	0.0917714	0.999806
Haus5	1.04278	0.999806
Gm43597	1.50741	0.999806
Syne2	0.341096	0.999806
Supt20	0.380445	0.999806
Exog	0.674134	0.999806
Pds5b	0.44547	0.999806
Wbp1l	0.423907	0.999806
Zer1	0.502158	0.999806
Tmem37	1.96377	0.999806
Atg7	0.658101	0.999806
Cdc45	1.5677	0.999806
Xrcc2	1.56627	0.999806
Acaca	0.349908	0.999806
Mmaa	0.702856	0.999806
Msl2	0.310868	0.999806
Zmiz1	0.0863345	0.999806
Rpn1	-0.132674	0.999806
Chrm3	0.55553	0.999806
Ehbp1	0.566341	0.999806
Elf4	1.03367	0.999806
Gm15972	1.06365	0.999806
Mcc	0.329362	0.999806
Rsbn1	0.479846	0.999806
Lpp	0.0820072	0.999806
Steap2	0.369552	0.999806
Teddm2	2.03855	0.999806
Fam169a	0.660653	0.999806
Gas6	0.871939	0.999806
Nat10	0.430417	0.999806
Dach1	0.3087	0.999806
A530020G20Rik	1.06574	0.999806
Rnf24	0.794503	0.999806
Gm30648	0.22784	0.999806
2310061I04Rik	0.341399	0.999806
Hmgb3	0.796459	0.999806
Sbsn	0.955541	0.999806
A630072M18Rik	0.815296	0.999806
Gipc2	1.50423	0.999806
Peak1	1.62837	0.999806
Fyttd1	0.0786439	0.999806
Celsr1	1.58675	0.999806
Camk2d	0.300418	0.999806
Pprc1	0.523039	0.999806
Gpcpd1	0.298314	0.999806
Rnf38	0.445034	0.999806
Sar1a	-0.118592	0.999806
Sema4c	1.02854	0.999806
Sept9	0.154869	0.999806
Zfp931	0.568223	0.999806
Dhx32	0.0788762	0.999806
Arhgef12	0.00128716	0.999806
Ttll10	1.2448	0.999806
Tmem248	-0.0886683	0.999806
Jag1	1.61664	0.999806
Slc7a6os	0.407258	0.999806
Nmnat3	0.61613	0.999806
Osbp2	1.41969	0.999806
2210011C24Rik	1.39269	0.999806
Fkbp4	-0.0738976	0.999806
Daglb	0.489758	0.999806
Cdk5rap1	0.815121	0.999806
Ildr1	0.169013	0.999806
Herc2	0.218483	0.999806
Taco1	0.960868	0.999806
Msh5	0.954424	0.999806
Paqr3	1.56041	0.999806
2310022B05Rik	0.218231	0.999806
S1pr2	1.35361	0.999806
Hdac6	0.170639	0.999806
Rnf165	1.35502	0.999806
Man1b1	0.290161	0.999806
Lhx1	0.563474	0.999806
Cep57l1	1.11954	0.999806
B230307C23Rik	0.568872	0.999806
0610009O20Rik	0.501349	0.999806
Gm26812	0.968905	0.999806
Atg12	0.332358	0.999806
Cdc42se1	0.219611	0.999806
Gamt	1.4195	0.999806
Psd	0.355074	0.999806
Ube2t	1.43379	0.999806
Iqgap2	0.769386	0.999806
Nectin1	0.47789	0.999806
Gpc4	0.132612	0.999806
Mosmo	0.263295	0.999806
Pbx3	0.265571	0.999806
Gm45250	1.02896	0.999806
Mvk	0.326966	0.999806
Nadk	0.368486	0.999806
4933427D14Rik	0.611957	0.999806
Capn1	0.545243	0.999806
Aass	1.7136	0.999806
Zfp322a	0.302724	0.999806
Sin3a	0.307963	0.999806
Irgq	0.252213	0.999806
Caskin1	1.3711	0.999806
Zdhhc15	1.41226	0.999806
Ffar1	0.0914011	0.999806
Mbip	0.625735	0.999806
Ppip5k1	0.395778	0.999806
Abca1	0.39122	0.999806
Pcdhga6	1.52632	0.999806
Lrch3	0.397811	0.999806
Tmem28	0.720238	0.999806
Lix1	1.42203	0.999806
Catspere2	1.33851	0.999806
Shc1	0.156211	0.999806
Rybp	0.179324	0.999806
Rfx1	0.498394	0.999806
Sept2	0.940686	0.999806
Sptbn4	0.245711	0.999806
Tmem69	0.901551	0.999806
Fcho1	1.53995	0.999806
Kcnip4	1.03474	0.999806
Dpy19l4	0.417398	0.999806
Guca1a	0.940496	0.999806
Plekhb1	0.940745	0.999806
Gm42715	1.52562	0.999806
Gm5141	1.33716	0.999806
Adprm	0.41339	0.999806
Kif27	1.12801	0.999806
Pum2	0.0422787	0.999806
Gbp8	1.09941	0.999806
Dock10	0.356846	0.999806
Fam98b	0.421806	0.999806
B130006D01Rik	0.868603	0.999806
Mterf2	0.86917	0.999806
Rad51d	0.558313	0.999806
Stat6	0.668125	0.999806
4933428C19Rik	1.33651	0.999806
Gm16006	1.24025	0.999806
Pramef8	0.70889	0.999806
Cnrip1	0.441403	0.999806
Mettl16	0.379963	0.999806
Pkd1	0.238164	0.999806
Grin2c	0.815976	0.999806
Zdhhc5	0.255132	0.999806
Aggf1	0.348505	0.999806
Slc25a38	0.511584	0.999806
Rbm12b1	0.667456	0.999806
Lrrc28	0.569525	0.999806
Mbd1	0.397644	0.999806
Srcap	0.870854	0.999806
Gm13003	1.70097	0.999806
Cnbd2	1.27714	0.999806
Rgl3	0.495759	0.999806
Slc38a10	-0.0388761	0.999806
[truncated: 12,178 more rows]

## Sheet: WT AT 7
Gene symbol	Log FC	BH-adjusted p-value
Ins2	6.41253	1.74635e-296
Ins1	7.2405	2.37252e-294
Pdia6	1.14995	2.51282e-139
Ubb	1.17041	1.4565e-119
Ssr4	0.940819	1.08525e-112
Gng12	1.05613	2.71998e-100
Tmed3	1.01007	1.58522e-99
Manf	0.991424	1.03644e-97
Nucb2	1.28519	1.49928e-95
Ttr	1.12509	4.25437e-88
Sdf2l1	1.13079	1.60901e-86
Spcs1	1.04839	1.26033e-83
Fkbp11	1.33117	3.00149e-75
Pcsk1	1.05079	4.10119e-74
Ndufs2	1.17812	2.8788e-71
Tm4sf4	0.859453	2.18374e-61
Fam46a	1.17016	5.39064e-61
Cpe	0.568914	4.60174e-59
Sec11c	0.792144	2.02792e-55
Cox6a2	1.18474	7.81446e-55
Dapl1	1.33863	8.63602e-55
Pappa2	2.71995	6.58897e-49
Herpud1	0.792262	1.46174e-40
Spcs2	0.606479	1.73178e-40
Hspa5	0.664982	3.76303e-38
Ostc	0.589593	1.16525e-33
Pde10a	1.28249	1.49213e-33
Ero1lb	0.525874	9.24992e-32
Itm2c	0.752557	1.13843e-31
Pdyn	2.06834	2.71106e-31
Fh1	0.90523	3.18271e-30
Ddost	0.60585	3.93255e-30
Ssr2	0.609521	8.72667e-28
Cst3	0.501082	1.43152e-27
Guk1	0.595338	1.76551e-27
Dad1	0.485254	3.28171e-26
Slc25a3	0.56895	6.00946e-24
Pdia3	0.552138	6.51531e-24
Selenof	0.548961	1.02223e-23
Creld2	0.857171	2.27626e-23
Dnajc3	0.519166	4.03982e-23
Tvp23b	0.800467	6.24095e-23
1110065P20Rik	0.825001	1.13313e-22
Trib3	1.94899	1.4377e-22
Sar1b	0.694973	4.3786e-22
Ubr4	0.852664	3.20814e-21
Tmed9	0.493832	9.03654e-21
Tmbim4	0.701336	2.3239e-20
Calr	0.398035	2.97845e-20
C1qa	0.861225	3.44776e-20
Chac1	1.29991	8.81089e-20
Dnajb11	0.683052	1.79104e-19
Selenos	0.535954	3.16946e-19
Gtf2b	0.878786	1.36254e-18
Prom1	1.15078	1.38597e-18
Nme1	0.524576	2.30591e-18
Ndufc2	0.56329	6.36353e-18
Lpl	1.05025	8.57904e-18
Erp44	0.714916	9.15557e-18
Phgdh	0.961735	2.54546e-17
Copz2	0.847673	3.20332e-17
Fam183b	0.591161	4.2235e-17
Prlr	0.46037	5.75333e-17
Txnip	0.824267	1.48346e-16
Bet1	0.782693	1.65093e-16
Pycr2	0.614551	3.85081e-16
Mafa	0.586059	4.33583e-16
Tmem218	0.927028	4.67742e-16
Krtcap2	0.464639	5.77104e-16
Ift57	0.830512	9.7198e-16
Cbs	1.10515	1.00568e-15
Adam32	1.73751	1.76352e-15
Srp14	0.514732	2.50061e-15
Clptm1l	0.621741	3.64713e-15
Mthfd2	0.624755	3.99904e-15
Eid1	0.532925	7.88299e-15
Ntrk2	0.705277	1.38639e-14
Zc3h3	0.944163	1.40401e-14
Mdh1	0.502691	3.20053e-14
Gadd45a	0.932313	1.68865e-13
Dhrs7	0.803297	1.87465e-13
Sez6l2	0.591038	2.26599e-13
Itm2b	0.399434	2.4564e-13
Cmas	0.709615	2.73938e-13
Mageh1	0.630027	3.50056e-13
Cebpb	0.677331	3.7107e-13
Eif4ebp1	0.594606	4.10329e-13
Saraf	0.434622	5.24142e-13
Cnpy2	0.502508	6.11427e-13
Sec11a	0.566192	1.14787e-12
Erlec1	0.664	1.39692e-12
Rpn2	0.422759	2.49066e-12
Tmem163	0.658895	2.99717e-12
Psph	1.195	3.97957e-12
Emc7	0.61038	5.57554e-12
Ddc	0.485851	7.12062e-12
Derl3	1.77584	7.63008e-12
Derl2	0.613392	7.63008e-12
Sec61b	0.284731	8.33248e-12
Tmem59	0.452376	1.01067e-11
Ppib	0.523952	2.03754e-11
Tmem147	0.534283	2.45827e-11
Hsp90b1	0.340765	2.50611e-11
Vstm2l	0.653803	2.77462e-11
Ier2	0.854689	4.44774e-11
Gmds	0.79497	6.18937e-11
Ndufa1	0.510066	7.89659e-11
Tmem258	0.479926	8.14671e-11
Prdx1	0.458928	1.36393e-10
Chgb	0.299293	3.27526e-10
Col6a3	2.51451	3.82038e-10
Mydgf	0.513974	3.89657e-10
Gpd2	0.627609	5.09201e-10
Rab3a	0.607594	6.50571e-10
Fkbp2	0.370925	6.56692e-10
Srp9	0.356291	8.58206e-10
5330417C22Rik	0.61943	1.02147e-09
Psmd6	0.537999	1.08175e-09
Tmed2	0.379635	1.10366e-09
Nfil3	1.44185	1.4048e-09
Psmb5	0.496552	1.79059e-09
Txn1	0.541396	1.79059e-09
Adra2a	0.765737	2.34542e-09
Pcbd1	0.498656	2.44899e-09
Tmem176a	0.516181	2.57269e-09
Resp18	0.389717	3.39017e-09
Rplp0	0.232855	3.43425e-09
Upb1	0.639709	3.5659e-09
Scfd1	0.498754	5.57069e-09
Arpc5l	0.465285	7.56262e-09
Uba5	0.485118	1.37991e-08
Mrln	0.523811	1.50445e-08
Edem2	0.547478	1.77858e-08
Mettl9	0.520388	1.86254e-08
Mcfd2	0.641739	1.87083e-08
Gm379	1.67138	2.04484e-08
Hs3st6	1.13833	2.14699e-08
Auh	0.567295	2.16953e-08
Tmem167	0.459085	2.22884e-08
Syt4	0.380317	2.22997e-08
Uqcrb	0.392641	2.43688e-08
Pcsk2os1	0.608114	2.48191e-08
H13	0.429715	2.73278e-08
Aig1	0.552833	4.2848e-08
2310039H08Rik	0.502547	6.13216e-08
Odc1	0.461736	6.3359e-08
Desi2	0.654308	7.02682e-08
Ppp1r15a	0.694255	8.0828e-08
Orc6	1.08162	1.00852e-07
Fos	0.555826	1.04735e-07
Alg5	0.811228	1.38808e-07
Gde1	0.446436	1.60113e-07
Dap	0.370765	1.92625e-07
2610524H06Rik	0.879787	2.49614e-07
Crem	0.690731	2.76284e-07
Tex30	1.04627	3.53527e-07
Cd200	0.713914	3.55052e-07
Os9	0.481882	3.83117e-07
Smim14	0.351632	5.01588e-07
Arl3	0.479262	5.16858e-07
Cmbl	0.99803	5.23594e-07
Dnajb9	0.35265	5.87744e-07
Meox1	1.21416	6.20857e-07
Tor2a	0.65911	7.57384e-07
Cfap20	0.438749	7.76326e-07
Snhg18	1.10381	8.38328e-07
Rraga	0.503699	8.77737e-07
Npepl1	0.521192	9.85886e-07
Gpr180	0.66707	1.01156e-06
Hax1	0.537377	1.07855e-06
Dnajc12	0.521405	1.20678e-06
Adprh	0.756125	1.30449e-06
Upf3b	0.447932	1.70901e-06
Gps1	0.502687	1.70901e-06
Tmem176b	0.382873	1.97231e-06
Jtb	0.433944	3.13759e-06
Sesn2	0.72855	3.21835e-06
Exoc7	0.731589	3.27808e-06
Cfap36	0.431556	3.4502e-06
6330403K07Rik	1.53524	3.65376e-06
Psmd8	0.451679	3.78569e-06
Scg5	0.266393	3.95466e-06
Pgm3	0.618999	3.95466e-06
Tusc3	0.465709	4.01953e-06
Syndig1l	0.49965	4.47313e-06
Asns	0.402101	4.52629e-06
Slc35b1	0.402813	4.84938e-06
Gemin6	0.998371	5.04546e-06
Ufsp2	0.524977	5.19046e-06
Entpd3	0.454053	5.19491e-06
Txnl1	0.378444	5.32959e-06
Cisd1	0.40892	5.51534e-06
Rgs17	0.677773	5.59016e-06
Glt8d1	0.605697	5.95694e-06
Ifi27	0.571616	6.67573e-06
Pdzd11	0.604616	6.76617e-06
Chmp5	0.396408	6.84225e-06
Pdrg1	0.468182	6.95334e-06
Vps8	0.55201	7.76022e-06
Atraid	0.406332	7.82595e-06
Ovol2	1.5988	8.74548e-06
Erp29	0.404998	9.21515e-06
Rheb	0.371607	9.80529e-06
Sf3b5	0.506817	9.85433e-06
Fam174a	0.437099	9.88709e-06
Papss1	0.527008	1.00301e-05
Gsdma	0.951333	1.35866e-05
Lrrc73	0.62518	1.35866e-05
Marc2	0.517533	1.36583e-05
Tmem208	0.43108	1.63874e-05
Btg1	0.394759	1.83675e-05
Mcts1	0.672938	1.84569e-05
Cks1b	0.740703	2.02293e-05
Ly6e	0.428672	2.16219e-05
Eif3m	0.420679	2.18201e-05
Fam220a	0.494007	2.20995e-05
Cope	0.344561	2.23602e-05
Pecr	0.879749	2.56302e-05
Mns1	0.743933	2.97363e-05
Phf10	0.762691	3.30874e-05
Ss18l2	0.370159	3.746e-05
Cdk2ap2	0.411129	3.75964e-05
BC031181	0.39809	3.84753e-05
Psma2	0.389955	3.87079e-05
Cdk5rap3	0.429739	4.03008e-05
Rcn2	0.534986	4.30218e-05
Rpl7	0.262521	4.60952e-05
Arl4a	0.50224	4.79277e-05
Tmem215	0.395524	4.94828e-05
Ufm1	0.318181	5.01294e-05
Ptprn	0.333343	5.24846e-05
Pdia4	0.422025	5.84041e-05
Rnf5	0.594832	5.84041e-05
Echdc2	0.865204	6.10109e-05
Pam	0.305637	6.21855e-05
Laptm4a	0.34648	6.55691e-05
Wnt4	0.297393	6.94359e-05
Lamtor2	0.383878	7.19349e-05
Nans	0.481341	7.31158e-05
C2cd4b	0.31887	7.72209e-05
Dpm3	0.365124	7.8264e-05
Mapk10	0.760467	7.89989e-05
Vamp7	0.550057	8.38094e-05
Aamp	0.401154	0.000102025
As3mt	0.517271	0.000102032
Unc50	0.443866	0.000108039
B9d1	0.562607	0.000112671
Gpr45	0.453705	0.000113914
Lrrfip2	0.393726	0.000124786
Yrdc	0.437855	0.000126756
Tbcb	0.43104	0.000136278
Hapln1	2.06463	0.000140123
Srm	0.426654	0.000145599
Ift20	0.312417	0.000146548
Tspan15	0.502947	0.000150422
Rab39b	0.652228	0.000153927
Plpp5	0.445855	0.000171204
Dhrs4	0.528362	0.000177126
Prdx4	0.864423	0.000196568
1810037I17Rik	0.346256	0.000197028
Cenpx	0.498377	0.000215656
Eif1	0.207047	0.000215735
Klhdc2	0.457239	0.00021709
Mrpl20	0.370359	0.000225946
Ap3s1	0.419853	0.000226538
Naa20	0.395129	0.000245347
Car10	0.43241	0.0002497
Trappc6b	0.418045	0.000250151
Ssb	0.375587	0.00025033
Vkorc1	0.498809	0.000264023
Commd6	0.400818	0.000275361
Tmem160	0.399768	0.000280924
Prkcsh	0.393168	0.000282916
Eif2s2	0.337597	0.000299131
Dapp1	0.864254	0.000340047
Stard3nl	0.45317	0.000371252
Nap1l5	0.72205	0.000390509
Hagh	0.375359	0.000391704
Usmg5	0.348473	0.00042363
Ergic2	0.368273	0.00047051
Chid1	0.461479	0.0004707
Rab2a	0.286056	0.000472638
Sorl1	0.701438	0.00047849
1500011B03Rik	0.54534	0.000480539
Pycr1	0.838396	0.000522609
Syt5	0.89796	0.000525538
Tmem219	0.400632	0.000527647
Cryba2	0.767397	0.000533745
Txndc15	0.439452	0.0005455
Prdx5	0.348525	0.000566526
Psmb1	0.345684	0.000570424
Ell2	0.566516	0.000574164
Mogs	0.593355	0.000588335
Stk26	0.722444	0.000599375
Cdc123	0.464597	0.000602613
Cpq	0.38254	0.000611573
Prss53	0.278402	0.000618895
Sec13	0.377308	0.00063494
Imp3	0.374157	0.000657372
Psmd13	0.402095	0.000657417
Cirbp	0.318989	0.000657417
Nceh1	0.427661	0.000670016
Fundc2	0.412557	0.000674594
Yif1b	0.413612	0.000679662
Rnf7	0.343713	0.000721446
Immp1l	0.352902	0.000723498
Rer1	0.355932	0.000733732
Pex11g	0.832747	0.000736973
Mrpl42	0.371373	0.000741023
Cyb561	0.424225	0.000746044
Trappc4	0.408404	0.000746895
Rab18	0.370618	0.000750144
Cycs	0.365516	0.000756923
Ppat	0.437928	0.000761322
Rgs4	0.313669	0.000777093
Ccnh	0.532868	0.000780211
Actr10	0.382517	0.000792498
Kif5c	0.530096	0.000830961
Tmsb10	0.351906	0.000919624
Ddit3	0.323479	0.000925372
Slc50a1	0.379206	0.000933791
Dynlt3	0.39315	0.000967602
Bcap31	0.42728	0.000967602
Tnfrsf9	0.78423	0.000968072
Tcta	0.437075	0.000968117
Timm17b	0.468363	0.000977852
Tceal8	0.347918	0.000997467
Cct8	0.348831	0.0010202
Tmigd3	0.609594	0.00102614
Scp2	0.326577	0.00103333
Serpini1	0.741895	0.00108623
Myl12a	0.466322	0.00117489
Lyplal1	0.645887	0.00124973
Tmed10	0.242798	0.00134671
Arfip2	0.378658	0.00140423
Ica1	0.405241	0.00145484
Sub1	0.293291	0.0014668
Nnat	0.817722	0.00147409
Lman1	0.250454	0.00152307
Bckdhb	1.18126	0.00156459
Jagn1	0.383476	0.00161533
Sdf2	0.381039	0.00166541
Mrpl33	0.348305	0.00166885
C1galt1c1	0.673777	0.00173261
Ppa1	0.34421	0.0017388
Tnfrsf21	0.908644	0.00176945
Srpr	0.273419	0.00178535
Churc1	0.391581	0.00178592
Kdm2b	0.387475	0.00180703
Zfp330	0.381538	0.00182303
Nkiras1	0.510904	0.00183269
Aga	0.360621	0.00185641
Sdf4	0.312443	0.00192394
Psmb4	0.331938	0.00192874
Mcrip1	0.327114	0.00194049
Spcs3	0.281979	0.00195989
Snap47	0.42639	0.00200788
Emilin1	0.407783	0.00217239
Rpl27	0.383337	0.00219418
Tars	0.368329	0.00221626
Maged2	0.431023	0.0022739
Ubl5	0.304048	0.00230992
Tmem14c	0.35444	0.00231997
Ikbip	0.547568	0.0023324
H2-M3	0.699016	0.00235343
0610009B22Rik	0.435263	0.00237019
Camk2n2	0.323391	0.00238626
Sept11	0.541495	0.00241932
H3f3b	0.215745	0.00242366
Mrpl57	0.354119	0.00255646
Capsl	0.398724	0.00257876
Tfg	0.345369	0.00259014
Gm27168	2.58882	0.00265993
Ormdl3	0.368102	0.00274188
Prorsd1	0.398916	0.00275735
Cog6	0.534357	0.00302346
Fam20a	1.00658	0.00302346
Psmd12	0.341622	0.0030674
B3gat3	0.390109	0.00311066
Tm2d2	0.333086	0.00314162
Prdx2	0.298792	0.00314162
Josd2	0.651594	0.00328907
BC003331	0.375793	0.0033611
Hspa13	0.326668	0.00347164
Mrpl15	0.520617	0.003503
Ssr3	0.274527	0.00366291
Tor1a	0.49757	0.00370263
Frk	0.821355	0.0037194
Emb	0.269211	0.00380328
Arxes2	0.500174	0.00381816
Ifrd1	0.315999	0.00387487
Atpif1	0.265159	0.00396283
Slc25a4	0.293756	0.00396283
Tceal3	0.452244	0.00409505
Mfsd6l	0.94525	0.00424991
Arf5	0.254151	0.00443821
Pmepa1	0.44967	0.00461289
Gm30173	1.04718	0.00467508
Ube2e3	0.330962	0.00470215
Kcnk1	0.453524	0.00478692
Pomgnt1	0.62381	0.00486963
Rabac1	0.282047	0.00495347
Arl1	0.301679	0.00495445
Rap1a	0.327493	0.00499075
Trabd	0.295335	0.00502014
Yipf4	0.332506	0.00504548
Crip1	0.362194	0.00508401
Dnajb6	0.302059	0.00531055
Psmc6	0.336219	0.00531055
Efcab1	0.287203	0.00535059
Caml	0.506763	0.00535059
Sra1	0.310198	0.00540092
Gnpnat1	0.50467	0.00540566
Ube2e1	0.346287	0.00552305
Aldh5a1	0.610395	0.00553377
Pqlc1	0.4451	0.00556439
Junb	0.245629	0.00561787
Spock1	0.759275	0.00576707
Cox14	0.312437	0.00576805
Tmem184c	0.485229	0.0057967
Pam16	0.347829	0.00583371
Fmo1	1.11429	0.00592522
Cdkn2b	0.959026	0.0060577
Dynll1	0.282066	0.00606964
B230118H07Rik	0.510765	0.00612365
Abhd17c	0.3527	0.0062468
Mrpl9	0.608869	0.00628134
Slc7a1	0.332843	0.0064491
Tmem59l	1.25682	0.00676905
Cnih1	0.392945	0.0070483
Meltf	2.06367	0.00732322
Apbb1	0.596631	0.00760877
Crls1	0.468293	0.00771308
Hsbp1	0.304199	0.00788436
Rpl22l1	0.232689	0.00807151
Slc3a2	0.301519	0.00815203
Acyp2	0.758986	0.00855536
Rhd	1.39217	0.00878969
Psma5	0.325915	0.00906253
Sec62	0.27596	0.00906253
Gnat2	0.637926	0.00906253
Pithd1	0.336027	0.00916431
Vmp1	0.303579	0.00958015
Psma7	0.26812	0.00988088
Hint1	0.264042	0.0100192
Fam122a	0.329189	0.0100867
Wipi1	0.514289	0.0102144
Slc4a7	0.27839	0.010431
Mphosph6	0.516808	0.0104368
Arpc3	0.318359	0.0106089
Ttyh1	1.40426	0.0107961
Rap1b	0.276295	0.0112845
Commd7	0.331405	0.0114853
Cda	0.30546	0.0118576
Copb1	0.28044	0.011933
Timm10b	0.297744	0.0119423
Rexo2	0.279944	0.0119782
Gm45716	0.902705	0.0119791
Vgf	0.716145	0.0120499
Slc38a4	0.285434	0.0122624
Rpl36al	0.297112	0.0123535
Nbdy	0.381338	0.0128399
Ffar2	0.55221	0.0133763
Pck2	0.359752	0.0135548
Gnptg	0.301388	0.0136252
Rpl6	0.18697	0.0136848
Commd3	0.363556	0.0137004
Bpgm	0.588578	0.0138044
Cct5	0.303269	0.0139876
Srp19	0.297555	0.0141964
Slc25a11	0.362868	0.0142194
Ier3ip1	0.290783	0.0147735
Oxtr	2.61313	0.0149339
Tppp3	0.340986	0.0149471
Polr2k	0.324031	0.014981
Cryzl2	0.880548	0.015221
Naxd	0.321666	0.015383
Ugt2b34	0.520186	0.0155134
Trappc6a	0.372861	0.0155134
Fam49b	0.391817	0.0156985
Yif1a	0.30735	0.0159208
Degs1	0.261262	0.0160273
Nxf1	0.30954	0.0161052
Sptssa	0.301084	0.0161052
Atp5f1	0.258419	0.0168336
Emc6	0.311684	0.0168824
Gtf2a2	0.302846	0.0170572
Psmc5	0.302779	0.0172282
Mcee	0.455658	0.0177026
Nars	0.268121	0.0184453
Tmco1	0.299853	0.0189104
Tbrg1	0.283229	0.0191191
Snrpd1	0.300664	0.0195792
Scg3	0.164654	0.0206958
Fopnl	0.402259	0.020894
Thoc7	0.307523	0.0209277
Ndfip1	0.356834	0.0210245
Ypel3	0.261943	0.0214611
Clu	0.345139	0.0223658
Med31	0.380512	0.0225547
Ube2n	0.301608	0.0225861
Nudcd2	0.355962	0.0230751
Dcps	0.665522	0.0230751
Eny2	0.281805	0.0231371
Mrpl43	0.330361	0.0237421
Pdcd6	0.266617	0.0242777
2410015M20Rik	0.273719	0.0243266
Smim19	0.401046	0.0245126
Pdcd4	0.208836	0.0248636
Slc38a2	0.307341	0.0248867
Slc38a10	0.248955	0.0252596
Atxn10	0.293179	0.0256158
Dgkg	0.623438	0.0256325
Dctn3	0.299287	0.0267016
Etv1	1.18969	0.0267753
Tm2d1	0.280656	0.0271921
Aqp11	0.497254	0.0272417
Nabp2	0.321581	0.0278753
Eif1ad	0.44227	0.0278939
Rabggtb	0.424544	0.0280168
Akr1c13	0.569641	0.0282787
Tsr3	0.454645	0.0284978
Srprb	0.323554	0.0288911
Sys1	0.273328	0.0288911
Nxn	1.22696	0.0289188
Tceal1	0.579651	0.0293747
Adk	0.313262	0.0299842
Ppp1ca	0.253444	0.0302473
Psmg2	0.689994	0.030525
Rab28	0.309815	0.0307463
Tmem33	0.33897	0.0309093
Gpr108	0.359409	0.0324326
Hikeshi	0.463887	0.0333814
Scoc	0.338191	0.0336476
Akr1a1	0.242458	0.033657
Ing2	0.273705	0.0341374
Fhdc1	0.536628	0.0342739
Smim8	0.518339	0.0343346
Btg2	0.214837	0.034909
Zcchc12	1.16916	0.0357581
Cmtm8	1.37386	0.0360642
Mettl23	0.465532	0.0361431
Stk35	0.92569	0.0369541
Cdk2ap1	0.468883	0.0370348
Eif4a2	0.223724	0.0373561
Slc35g2	0.356764	0.0374839
Eif3i	0.273877	0.0379885
Serf2	0.157199	0.0385506
March5	0.271904	0.0387027
Mrps33	0.281085	0.03923
Sdccag8	0.510103	0.0394637
Txnl4a	0.309309	0.0403871
Tmem206	0.427747	0.0403871
Plut	0.529052	0.0410138
Rpia	0.406456	0.0410945
Pik3c2a	0.352806	0.041125
Farsb	0.392403	0.0423596
Stx18	0.300838	0.0423596
S100a10	0.200273	0.0426451
Tm2d3	0.317921	0.0426879
Mycbp	0.493509	0.0428152
Slc39a7	0.277789	0.0431446
Hmbs	0.46857	0.0443274
Cebpzos	0.32711	0.0450413
Yeats4	0.308523	0.0453692
Chmp4b	0.240801	0.0458226
Eef1b2	0.203156	0.0471101
Yipf5	0.242786	0.0484371
Mrpl17	0.258408	0.0484775
Lars	0.263326	0.0491166
Cops4	0.283304	0.0491911
Ramp1	0.673113	0.0492017
Lysmd2	0.258268	0.0493578
Prrg2	0.394443	0.0503297
Sqor	0.330672	0.0503297
Mrps17	0.29621	0.0517609
Ficd	0.405403	0.0521332
Inafm1	0.48321	0.0528315
Timm17a	0.264088	0.052833
Ctnnal1	0.550483	0.0531613
Tsc22d1	0.212505	0.0534761
Pin1	0.260595	0.0541562
Cad	0.476626	0.0550193
Mllt11	0.559788	0.0550403
Med21	0.388541	0.0552374
Surf1	0.303248	0.0555437
Drg1	0.272325	0.0562255
Kdelr3	1.09956	0.0565331
Coq8b	0.557095	0.0582085
Ppp2r5c	0.250286	0.05875
Noct	0.522948	0.0587626
Tex261	0.230674	0.0587626
Mien1	0.245471	0.0606146
Dnajc19	0.259438	0.0610712
Dpagt1	0.430547	0.0612822
Saysd1	0.361864	0.0617176
Wdr83os	0.259611	0.0620813
Serinc3	0.274816	0.0629233
Rps27l	0.20799	0.0629355
Rab20	1.22184	0.0631384
1110008F13Rik	0.287708	0.063282
Vdac3	0.275271	0.0640418
Glrx5	0.251071	0.0642599
Ginm1	0.293306	0.0643663
Ngly1	0.47069	0.0643663
Gcsh	0.364729	0.0644726
Slc17a9	1.10464	0.0646738
Dpp3	0.332665	0.0646852
Arl6ip5	0.313106	0.0646852
Gm4419	0.850016	0.0647142
Stub1	0.2585	0.0649393
Dnajc1	0.258706	0.0650419
Snrpn	0.458945	0.0654914
Ngrn	0.273656	0.0666143
1500009L16Rik	0.265946	0.0672602
Pnmal1	0.285568	0.0673577
Itfg1	0.280018	0.0675287
Etfb	0.271073	0.0677576
Tmed4	0.247733	0.0680624
Rad51ap2	0.801121	0.0683419
Naa38	0.270185	0.0695753
Nfkbiz	0.382014	0.0705639
Manbal	0.321835	0.0705823
Tmem27	0.167146	0.0716412
Edem1	0.230908	0.0719458
Herpud2	0.434655	0.0727802
Plk3	0.302925	0.0731876
Rspo4	0.422041	0.0731876
Dpm1	0.288577	0.0731876
Tnfrsf23	0.737438	0.0738076
Inpp5f	0.228747	0.0741812
Dpm2	0.245085	0.0741938
Lsm2	0.366348	0.0744692
AC121960.2	0.634608	0.0756097
Pde4b	0.617501	0.0766218
Ank	0.216588	0.0768744
Herc4	0.440904	0.0778061
Qsox1	0.24659	0.0778333
Alkbh6	0.365355	0.0782417
Mrps21	0.249146	0.078558
Mrpl51	0.264916	0.0786872
Pbxip1	0.317828	0.0789931
Dnase2a	0.632986	0.0790334
Chchd3	0.329654	0.0809532
Cby1	0.544544	0.0810158
Zfp422	0.442465	0.0833535
Cebpg	0.245917	0.0834491
Txndc12	0.40629	0.0880702
Ola1	0.308668	0.0883851
Hapln4	0.335983	0.0887293
Rbm7	0.272683	0.0890143
Stx16	0.463526	0.0890143
Bud31	0.254601	0.0899337
Polr3d	0.335244	0.0905712
Pex2	0.274603	0.0905712
Taf12	0.605716	0.0905924
Dtd2	0.441625	0.0913879
Ralgapa2	0.61103	0.0916185
Polr2c	0.250832	0.0921287
Psat1	0.787523	0.0924352
Ubfd1	0.288866	0.0926421
Amfr	0.235603	0.0936161
Irs2	0.538665	0.0938376
Trappc13	0.338351	0.0938906
Slc7a11	1.642	0.0952112
Mlf1	0.602324	0.0953419
Tubb3	0.393127	0.0956982
Cpn1	0.308532	0.0974552
Adck5	0.609592	0.0974928
Mthfd1l	0.41781	0.097909
2610001J05Rik	0.302463	0.0990906
Nsfl1c	0.298614	0.0992908
Mtfr1l	0.277666	0.100334
Cops5	0.275515	0.10134
Pomc	0.481805	0.101704
Ddx31	0.445708	0.101927
Necap1	0.361869	0.102263
Chic2	0.310551	0.102666
Arf4	0.230634	0.103812
Uchl5	0.513137	0.104341
Ube2v2	0.28031	0.104643
Rgs9	0.61643	0.106603
Ctnnbl1	0.396733	0.108244
Snrpe	0.253079	0.110817
Gtf2e2	0.358265	0.110817
Kcmf1	0.245399	0.112489
1810062G17Rik	1.03225	0.112499
Eif4e	0.228097	0.112885
Dnajc4	0.341815	0.11376
Qdpr	0.241039	0.115173
Magi1	0.737628	0.115682
Akr1c12	0.297519	0.116263
Yipf3	0.255411	0.119043
Ufc1	0.224198	0.120059
B630019K06Rik	0.418103	0.120852
Cyth2	0.247132	0.120975
Gtf2h5	0.237707	0.124319
Rnf130	0.231914	0.124852
Qpctl	0.436125	0.124852
Cbr3	0.746979	0.125026
Pdia5	0.666647	0.125269
Dmac1	0.414024	0.1257
Ogfod2	0.326959	0.125741
Reep5	0.233407	0.126923
Chrac1	0.239326	0.127147
1110004F10Rik	0.23336	0.12721
Ndufb3	0.228288	0.128379
Tmem101	0.571743	0.128597
Sap30l	0.269462	0.130534
Mrps34	0.236272	0.131448
Ggh	0.431693	0.133333
Malsu1	0.270683	0.135479
Ero1l	0.286581	0.136406
Gatd1	0.26579	0.136469
Mttp	0.814411	0.136579
Nt5m	0.419914	0.137391
Tiprl	0.285118	0.139142
Cwc15	0.235537	0.141192
Maob	0.206823	0.141457
Ebp	0.249549	0.141547
Smyd2	0.253018	0.141608
Lias	0.275929	0.142673
Pold4	0.355641	0.142965
Pon2	0.482273	0.142965
Vps51	0.36246	0.144465
Nr4a2	0.841878	0.14456
Gstm5	0.319318	0.146252
Pard6a	0.417962	0.146414
Zcchc9	0.420203	0.147532
Rasd1	0.542099	0.150704
Gpc4	0.304376	0.150773
Isca2	0.287154	0.151849
Ran	0.224166	0.152196
Sdhaf1	0.25617	0.152524
Msl3l2	0.593987	0.153296
Vps28	0.23721	0.154232
Ccpg1os	0.587969	0.156065
Med8	0.26121	0.156065
Bbip1	0.225284	0.156415
Rfxap	0.351451	0.156911
Ccz1	0.301647	0.156911
Alg1	0.466199	0.157123
Fbxo36	0.779621	0.158274
Acp1	0.217209	0.159176
Slc37a4	0.256595	0.159551
Irak1bp1	0.320745	0.160164
Lmf1	0.563062	0.160508
Agpat5	0.417415	0.16131
Tmub2	0.392052	0.161384
Gatad1	0.225365	0.16211
Arfrp1	0.339	0.162992
Cars	0.248518	0.163944
Zfand5	0.220748	0.163944
Anxa5	0.214196	0.164013
Chchd4	0.278692	0.164013
Ramp2	1.08641	0.165885
Paxx	0.232401	0.16612
Yipf2	0.208639	0.167399
Paip2	0.210322	0.168146
Ppp5c	0.284342	0.16993
Tram1	0.161122	0.171172
Rhobtb1	0.213153	0.17362
Tmem165	0.255608	0.174178
Smdt1	0.1959	0.174178
Klhl7	0.225076	0.174358
Psma4	0.230312	0.174441
Suclg1	0.226922	0.174444
Cdc26	0.220287	0.174845
Arl6	0.33713	0.177407
Bcl7b	0.226772	0.177407
Arrdc4	0.928009	0.178037
C3	1.61488	0.178518
Ecd	0.232006	0.178556
Itpa	0.276665	0.179189
U2af1	0.246308	0.180785
Ap4s1	0.349807	0.18352
Rdh14	0.307897	0.18352
Dirc2	0.473311	0.184718
Nucb1	0.208899	0.184718
Fbxl17	0.369351	0.184893
Dyrk3	0.501336	0.185278
Map7d2	0.663292	0.185593
Mrpl32	0.252258	0.185593
Cct2	0.224377	0.186342
Anapc16	0.209496	0.186342
Psmg1	0.482263	0.187176
Map9	0.254415	0.188488
Fam173b	0.430999	0.191815
Crlf2	0.583966	0.191815
Isoc1	0.232486	0.191866
C8b	0.945044	0.192761
Hprt	0.230545	0.19408
Rprml	0.605481	0.19408
Trappc2	0.430633	0.194519
Bloc1s2	0.392154	0.19531
Ascc1	0.317404	0.195515
Mid1ip1	0.204754	0.195699
Ccdc127	0.214376	0.196891
2200002J24Rik	1.56435	0.198382
Maff	0.274656	0.198776
C1qtnf12	0.848884	0.19891
Slc24a5	0.46291	0.200629
Impdh2	0.391128	0.200629
Coq2	0.255458	0.200629
Carhsp1	0.422345	0.20318
Mrfap1	0.132483	0.203311
Tmem126a	0.2197	0.203779
Tomm22	0.216697	0.203807
Nt5c3	0.215096	0.204496
Bad	0.326083	0.204496
Lrpap1	0.228803	0.204496
Psen2	0.308807	0.204496
Cr1l	0.288302	0.205159
Ppid	0.292014	0.206906
Mrps36	0.255082	0.207447
Glo1	0.229558	0.207702
Kctd13	0.299104	0.207874
Gas2	0.551535	0.208219
Ufl1	0.205754	0.211232
Derl1	0.217981	0.214777
Psmd7	0.205655	0.21516
Gmppb	0.230115	0.215241
H2-D1	0.203682	0.215413
Arhgap24	0.787292	0.215836
Tmem107	0.231739	0.215866
Tmem51	0.2656	0.216693
Hopx	0.195959	0.218143
Scamp3	0.332951	0.219132
Hist1h2bc	0.18283	0.219822
Gm45486	0.743079	0.220572
Snx24	0.49264	0.220572
Rint1	0.229501	0.220616
Nr4a1	0.474763	0.220616
Insig2	0.226258	0.220786
Pfdn4	0.226342	0.225637
Fam131a	0.431795	0.226122
Frmd5	0.676508	0.226304
Kdelr1	0.221583	0.226842
Mpc2	0.206647	0.228662
B3galt6	0.530921	0.228766
Hypk	0.317498	0.228881
Ift74	0.296288	0.232242
Dpp10	1.57573	0.235593
Stx12	0.245097	0.235889
Prelid3b	0.281126	0.23605
Ahsa1	0.275149	0.236709
Ndufc1	0.193402	0.237229
Bag2	0.284954	0.238228
Taf15	0.2023	0.238708
H2afy2	0.333561	0.239066
Cox19	0.31858	0.239066
Cadm1	1.36089	0.239208
Hbs1l	0.262172	0.239208
Pfdn6	0.219489	0.239503
Dxo	0.361345	0.242352
Sucla2	0.248524	0.242456
Trappc9	0.366788	0.243109
Serf1	0.671564	0.243906
Znhit1	0.192054	0.245205
Emc4	0.232491	0.245205
Nrbf2	0.348308	0.245272
Grhpr	0.369603	0.24598
Bod1	0.190773	0.24598
Cldn3	0.186947	0.24598
Bub3	0.221915	0.248225
Prmt1	0.212368	0.248926
Cib1	0.268216	0.24963
Med30	0.324162	0.249793
Pigk	0.235608	0.249793
Gm16062	0.981848	0.251306
Aida	0.216252	0.252446
Scarb2	0.204347	0.253412
Cit	1.23846	0.253556
1110032A03Rik	0.224555	0.253688
Arfip1	0.29152	0.253784
1700123O20Rik	0.34929	0.254335
Cdk14	0.295087	0.254777
Atg10	0.317184	0.255269
Pop5	0.204617	0.2553
Ndufb6	0.222355	0.2562
Eef1akmt3	0.515926	0.2562
Btg3	0.287623	0.2562
Aimp1	0.190323	0.2562
Tmem263	0.212809	0.2565
Tmem108	0.190763	0.261549
Uchl1	0.613697	0.261647
Nol12	0.193226	0.261685
Gm15651	1.10054	0.263098
Mrpl27	0.240438	0.264805
Smim26	0.26856	0.266974
Cndp2	0.357649	0.268032
Ppp1r2	0.194311	0.268212
Tfdp2	0.51698	0.268212
Psma3	0.206943	0.268292
Taf13	0.51554	0.272181
Slc39a9	0.254626	0.272181
Usp16	0.186424	0.272552
Phactr3	0.582164	0.273269
Trappc1	0.201969	0.275253
Limch1	0.379404	0.276896
Rnf113a2	0.508922	0.276896
Gars	0.202012	0.277154
Atp6v0e2	0.168215	0.277154
Impdh1	0.21128	0.277154
Banf1	0.173509	0.277154
Npdc1	0.202334	0.278413
Fam114a2	0.227035	0.278727
Atp7a	0.388379	0.279781
C78859	0.623416	0.28174
Cops3	0.203777	0.28422
Dnttip1	0.208996	0.284468
Ryk	0.211047	0.284468
Phyh	0.207597	0.284468
Scamp2	0.195382	0.285339
Pigyl	0.246254	0.286105
Anapc4	0.238822	0.287822
C1qtnf4	0.178	0.288102
Mt3	1.05348	0.29014
Hsbp1l1	0.586024	0.29393
Swi5	0.191154	0.293959
Akirin2	0.222884	0.295678
Serp2	0.613493	0.295678
Rnf215	0.514156	0.295678
Tubg1	0.361071	0.296304
Sdr39u1	0.383582	0.296304
Smu1	0.268697	0.296607
Emc8	0.22387	0.298264
Smpd2	0.270894	0.299393
Golga5	0.322169	0.29949
Vta1	0.279799	0.299885
Npm1	0.216724	0.300183
Ngdn	0.278321	0.300475
Rnaseh1	0.500419	0.300968
Cttnbp2	0.25585	0.301372
Tmem50a	0.192398	0.301477
Polr2g	0.201372	0.301836
Rnaseh2c	0.354508	0.30186
Ociad1	0.176792	0.304368
Slc9a7	0.778971	0.305116
Ptrhd1	0.278114	0.306843
Taf7	0.313326	0.309439
Pex3	0.334836	0.310504
Prkag1	0.273593	0.311013
Dusp19	0.410107	0.312074
Atp6v0d1	0.181381	0.313779
Zwint	0.200562	0.316106
Aldh7a1	0.390627	0.317276
Zbtb8os	0.27394	0.317565
Uchl3	0.347692	0.318847
Parl	0.231989	0.318998
Tmem9	0.371527	0.319345
Ube2j2	0.174621	0.319345
Psma1	0.218972	0.320524
Dusp14	0.647464	0.321343
Gm42067	0.624594	0.321343
Apoo	0.260916	0.321343
Pbdc1	0.213321	0.322796
Mtx2	0.236741	0.325232
Nfs1	0.332685	0.325893
Parn	0.31635	0.327385
P3h4	0.288792	0.329453
Cops7a	0.204554	0.329569
Cyb5a	0.193975	0.330029
Lage3	0.236047	0.331149
Ppp1cc	0.205907	0.333366
Rtl8a	0.296836	0.333419
Ttc1	0.2631	0.336645
Ech1	0.22056	0.336973
Slc23a2	0.40437	0.33701
Fam114a1	0.204789	0.338904
Peli1	0.269637	0.341229
Pmpcb	0.2101	0.341495
Ddrgk1	0.193571	0.3425
Lsm6	0.174988	0.34251
Nudc	0.197149	0.34325
Gnpda2	0.310607	0.343337
Fam3c	0.287097	0.343337
Ybx3	0.182178	0.343668
Crot	0.523617	0.344279
Brix1	0.24585	0.346249
Ssbp1	0.174062	0.346647
Uqcrc2	0.199719	0.346909
Slirp	0.230998	0.347422
Nr1h3	0.635683	0.348421
Plekha1	0.180893	0.349398
Mrps14	0.196566	0.349892
Etv5	0.350651	0.349892
Cmc2	0.38792	0.350883
Gm9856	0.444033	0.351939
Fam84b	0.426929	0.354223
Lztfl1	0.185039	0.354896
Abhd16a	0.198787	0.354968
Ilk	0.244164	0.355065
Crybb3	0.288363	0.355818
Cnpy3	0.203557	0.356575
Rab3ip	0.336457	0.35751
Rsl1d1	0.187186	0.361451
Vdac2	0.19868	0.363378
Sec61g	0.137373	0.365752
Alg3	0.510869	0.365752
Crip2	0.59215	0.365991
Tspyl4	0.155196	0.366273
Gm16286	0.192734	0.366948
Ebpl	0.345825	0.366948
Rab4a	0.338356	0.366948
Relt	0.483906	0.366948
Nit1	0.335878	0.367633
Nbas	0.166974	0.368819
Tob1	0.230822	0.370272
Ikzf3	0.683256	0.370272
Smpdl3a	0.452924	0.370285
Fam216a	0.199681	0.371689
Gm26782	0.263424	0.371695
Psmb3	0.191792	0.372767
Ormdl2	0.255165	0.373316
Ufd1	0.23679	0.373316
Ica1l	0.420918	0.37417
Ube2m	0.176478	0.374353
Dcun1d5	0.158697	0.374744
Gabarapl2	0.192995	0.375255
Nab1	0.200466	0.376657
Zbed3	0.607702	0.380344
Atp2a3	0.14419	0.380663
Cers2	0.187297	0.381016
Dnajc21	0.180414	0.381016
Krtcap3	0.477268	0.381435
Gfer	0.299116	0.382294
Sfr1	0.200582	0.384396
Trnt1	0.239803	0.384396
Slc25a14	0.303358	0.385138
Phf5a	0.188786	0.387161
Mrpl39	0.408216	0.389673
Hfe	0.746569	0.389969
Golga7	0.20969	0.391424
Ccnc	0.350759	0.393774
Psmd10	0.422862	0.394201
Nsmce3	0.185937	0.394227
Mrpl22	0.296022	0.395507
Timm22	0.263837	0.396084
Rgs16	0.492372	0.396897
Stx5a	0.160605	0.397868
Naxe	0.182996	0.398163
B230217C12Rik	0.516178	0.398253
Clns1a	0.171606	0.39896
Pgap1	0.176246	0.39896
Uqcc3	0.196639	0.399163
Fmc1	0.219264	0.400008
Eloc	0.178257	0.400239
Gm26699	0.556403	0.400916
Tceal9	0.143486	0.400916
C1d	0.171036	0.401058
Iscu	0.167672	0.401058
Trp53i13	0.238722	0.402971
Shmt2	0.425429	0.404054
Tsc22d3	0.191499	0.404587
Akap13	0.14984	0.406147
Fer1l6	0.785146	0.406721
Lppos	0.254269	0.408353
Cops6	0.198258	0.410223
Tmx1	0.147773	0.41079
Ccdc149	0.720765	0.410894
Rars	0.219983	0.411481
Tfam	0.273526	0.41208
Naa35	0.19543	0.413823
Higd2a	0.172069	0.416484
Uqcrfs1	0.189177	0.419094
Nudt9	0.301464	0.419149
Rsph9	0.440612	0.419149
Arfgap1	0.165224	0.419968
Apopt1	0.186236	0.419968
Klf4	0.443677	0.42263
Oxr1	0.206286	0.42263
Kdelr2	0.137056	0.422812
Arl14ep	0.430109	0.424893
Snx3	0.177427	0.426962
Slc37a3	0.270936	0.426962
Wbp1	0.289637	0.426962
Tubb2a	0.15389	0.429611
Hist3h2a	0.318583	0.433518
Pcmt1	0.173516	0.437593
Thap1	0.614559	0.442401
Lactb	0.362682	0.442782
Izumo4	0.320984	0.443507
Emc3	0.217935	0.445617
Med10	0.183236	0.445617
Coq10a	0.224906	0.44583
Nsmce1	0.232329	0.446518
Glrx3	0.173473	0.450372
Cerkl	0.346857	0.450383
Twf2	0.350227	0.451353
Arhgap36	1.20339	0.451374
Nsf	0.154949	0.452019
Got1	0.199907	0.452501
Pkib	0.265205	0.452954
Mff	0.173872	0.45354
P2ry1	0.361351	0.453623
Tmem106c	0.2085	0.457085
Fundc1	0.241174	0.457085
Rab3d	0.133644	0.460281
Tmcc3	0.262207	0.463381
Ptrh2	0.244354	0.464676
Ergic3	0.179608	0.464792
Commd9	0.165766	0.466983
Cd320	0.472452	0.467572
Park7	0.169467	0.468582
Triap1	0.176057	0.472271
Armcx5	0.432211	0.472961
Dut	0.17965	0.472961
Rnpep	0.208121	0.476589
Slc31a2	0.240229	0.476589
Pick1	0.250166	0.478818
Trmt6	0.157966	0.479144
Cep44	0.475243	0.479391
Reep2	0.633763	0.480434
Surf4	0.16118	0.480434
Ddx56	0.360747	0.480689
2210016F16Rik	0.175811	0.480689
Bag5	0.208046	0.480863
Cox18	0.383682	0.482185
Pex14	0.375887	0.483011
Fam19a1	0.852971	0.483011
Ube2i	0.1703	0.483266
Ripply3	0.590639	0.4835
Mrpl13	0.197684	0.485506
Ndufs5	0.184995	0.486144
Sytl1	0.355407	0.486144
Tspan13	0.155841	0.486762
Trim9	0.71752	0.48961
Aasdhppt	0.242714	0.490936
Ube2k	0.154901	0.493301
Tasp1	0.455813	0.493965
Ppcs	0.226051	0.494394
Mbd2	0.177096	0.495362
Akr1c19	0.282617	0.496788
Gcdh	0.301448	0.497736
Micu2	0.251025	0.497736
Cdk5	0.320412	0.498303
Cyb561d2	0.372822	0.500618
Txndc5	0.118802	0.500618
Fam129a	1.40787	0.500618
Rbbp4	0.132421	0.503956
Slc25a29	0.395342	0.504292
Sec16b	0.482795	0.504784
Rwdd1	0.173946	0.506052
Atat1	0.371625	0.506052
Yae1d1	0.208013	0.506052
Ndufv2	0.191638	0.5066
Triqk	0.521535	0.5066
Calm2	0.16702	0.506916
Gm281	1.69056	0.507021
Sfxn2	0.159574	0.508966
Zrsr2	0.165225	0.510437
Tapbpl	0.144519	0.510443
B4gat1	0.483235	0.514877
Ogt	0.138025	0.514922
Muc4	0.316658	0.515451
Slc17a5	0.453642	0.515451
Erich3	0.395834	0.515524
Zfyve21	0.194574	0.517562
Gas8	0.328166	0.518189
Nfu1	0.176428	0.520762
Gm3294	0.386843	0.520813
Fam96b	0.220081	0.522736
Znhit3	0.33156	0.523185
Insm1	0.182095	0.523203
Tmem38a	0.243854	0.524291
Ube2s	0.163127	0.524849
Eri3	0.245643	0.524849
Dusp1	0.384814	0.524849
Tmem60	0.206949	0.527552
Mlf2	0.138436	0.528851
Jade1	0.148758	0.52964
Chd2	0.179295	0.529924
Stox1	0.354381	0.529924
Hibch	0.52217	0.530432
Nipsnap3b	0.277253	0.532549
Glce	0.264973	0.532885
3110040N11Rik	0.411123	0.533979
Ak6	0.25091	0.538208
Ciao1	0.29868	0.539743
Fkbp3	0.146453	0.540321
Enpep	0.655767	0.540871
Gatsl2	0.103977	0.543898
Mia3	0.140468	0.545688
Fam135b	0.639605	0.546782
Syap1	0.286889	0.55079
Vsnl1	0.906697	0.553894
Slc1a4	0.373328	0.555466
Lsm1	0.181598	0.555515
Upf3a	0.321725	0.555515
Frmd4b	0.493828	0.556046
Fam149b	0.206139	0.557774
Snrpa1	0.256652	0.560242
Gm15417	0.252037	0.562931
Sdhd	0.145997	0.563059
Rit1	0.235671	0.563128
Kti12	0.303431	0.564464
Bag1	0.158401	0.566125
Slc35f5	0.131649	0.566131
Atg5	0.157453	0.567241
Rce1	0.21461	0.568628
3222401L13Rik	0.630477	0.568628
Tmco3	0.198336	0.56944
Arxes1	0.672399	0.572962
Pcca	0.35346	0.573129
Tipin	0.325569	0.573306
Atf6b	0.273896	0.573306
Ndufs3	0.179325	0.574076
Strip1	0.388059	0.574076
Atp4a	0.886113	0.574304
Isoc2b	0.244654	0.574739
Ggct	0.312533	0.574757
Ttc39b	0.147393	0.576029
Cst6	0.395407	0.57605
Hnrnpa1	0.156294	0.576243
Aktip	0.168471	0.576874
Selenok	0.135483	0.577915
Gm10073	0.233469	0.578431
Cthrc1	1.18675	0.578431
Pole4	0.521897	0.578431
Spag7	0.145001	0.580661
Ndufaf6	0.35279	0.582385
Prkrip1	0.275749	0.587874
9130401M01Rik	0.239007	0.589933
Faim	0.259462	0.592558
Setx	0.233838	0.593052
Trub1	0.236251	0.594143
Snrnp40	0.192784	0.595
Cox11	0.642883	0.596376
Slitrk6	0.281508	0.597309
Psmb2	0.185782	0.598529
Magi2	0.264815	0.603686
Bckdk	0.14876	0.603759
Ptprd	0.917164	0.603759
Bex2	0.154222	0.603759
BC004004	0.120741	0.604512
Stmn3	0.262513	0.604788
Tctex1d2	0.282238	0.604788
Noa1	0.604731	0.604788
Sypl	0.160631	0.604788
Apobec1	0.27329	0.605191
Ebna1bp2	0.166522	0.605581
Gpx2	0.180975	0.606072
Fez1	0.469643	0.606627
Ap2m1	0.147321	0.606665
Eif2d	0.350343	0.60741
Reps1	0.142293	0.60847
Slc7a5	0.298838	0.609772
Pebp1	0.156512	0.609937
Glod4	0.184116	0.612331
Iars	0.158492	0.612776
Smim20	0.13983	0.61298
Wtip	0.811418	0.613936
Aven	0.416997	0.613936
Eef1akmt1	0.223305	0.613936
Polb	0.242514	0.613936
P3h1	0.671773	0.613936
Rhbdl2	0.203012	0.614102
Rab5a	0.134607	0.615466
Rbmxl1	0.310985	0.616523
Lrrc8d	0.169687	0.617711
Mea1	0.144849	0.617788
Sft2d3	0.161682	0.618697
Lap3	0.247347	0.619235
Edf1	0.187596	0.619235
Lgalsl	0.265817	0.619545
Caly	1.61349	0.619827
Mrpl49	0.265042	0.620546
Thap3	0.331773	0.622547
Psmd2	0.152875	0.622882
Hspa14	0.248155	0.629127
Fbxo16	0.491952	0.629127
Mak16	0.206173	0.629127
Dnpep	0.185394	0.630931
Magoh	0.155964	0.630931
Snx6	0.163292	0.631155
Pafah1b3	0.178666	0.632233
Ndufaf2	0.346234	0.632492
Stard5	0.471816	0.632492
Gm10138	0.612023	0.632492
Ndufs4	0.168089	0.632865
Rpl15	0.145033	0.635
Pno1	0.257031	0.639386
Mocs2	0.151114	0.639717
Ttc19	0.13672	0.640046
Rnf11	0.139127	0.640208
Sh3bgr	0.996314	0.640432
Ap2a1	0.153638	0.640432
Ccl27a	0.570931	0.643683
Arfgap3	0.124189	0.644707
Gm5617	0.145854	0.644707
Spg7	0.195039	0.644707
Maip1	0.255564	0.644707
Ttc32	0.307993	0.644707
Gin1	0.386275	0.646851
Nxt1	0.312175	0.648506
Rpn1	0.161543	0.648506
Smpd1	0.134361	0.649478
Dusp12	0.367415	0.649478
Itgb1	0.104549	0.649478
Csnk2b	0.15293	0.649478
Akr7a5	0.221769	0.64967
Thyn1	0.235309	0.650443
Hmgn2	0.11423	0.650725
Emc2	0.179996	0.651336
Anapc2	0.262256	0.652282
Pdcl	0.285906	0.653874
Exosc7	0.148152	0.653874
Fnta	0.158202	0.653883
Sec22b	0.157004	0.655129
Rpl39	0.120567	0.655129
Pdgfrl	0.50936	0.655129
Fra10ac1	0.283395	0.655298
Tmem128	0.140896	0.655882
Tmem237	0.508735	0.656622
Upp2	0.237307	0.656622
Shisa5	0.119725	0.659068
Aldh1l2	0.266119	0.659172
Hmg20b	0.187638	0.659577
Rpl13a	0.135394	0.659808
Dcx	0.692398	0.661452
Edem3	0.205752	0.661484
Tcf24	0.459189	0.662258
Rtraf	0.171031	0.662258
Tstd3	0.518432	0.662258
Dtd1	0.200129	0.662258
Rad18	1.20798	0.662258
Pld3	0.22226	0.66265
Smc1a	0.141137	0.663469
Tbcc	0.217401	0.663469
Uap1	0.133216	0.663469
Mrpl18	0.1614	0.663769
Pfdn1	0.139522	0.664971
Mmadhc	0.145449	0.665017
F8a	0.149934	0.665071
Memo1	0.302782	0.666122
Mars	0.154464	0.666236
Gstz1	0.111848	0.666968
Diablo	0.172554	0.667465
Ppa2	0.23695	0.668591
Tyw1	0.519334	0.668794
Fam58b	0.268773	0.668794
Hat1	0.390928	0.670222
Polr3h	0.403466	0.670345
Thop1	0.338613	0.670608
Rpp25l	0.169279	0.670608
BC005624	0.158021	0.670608
S100a11	0.163001	0.671126
Ndufaf7	0.2411	0.671577
Tpgs1	0.172688	0.675732
Kctd2	0.2093	0.675978
Tma7	0.165552	0.676597
Denr	0.179111	0.676708
Oxnad1	0.294482	0.6769
Snrpb2	0.180628	0.677471
Eif2s1	0.139528	0.679327
Psmd3	0.152864	0.681452
Ilf2	0.130723	0.682296
Skap2	0.231076	0.683513
Slc35a1	0.254397	0.684573
Alkbh3	0.398501	0.685167
Ofd1	0.256344	0.68547
Ccdc112	0.344514	0.689156
Ptpn6	0.388508	0.69066
1110004E09Rik	0.127282	0.69066
Psmd14	0.178382	0.69066
Map4	0.206064	0.69583
Pacrg	0.490673	0.697799
Prelid1	0.106319	0.6979
Arl2bp	0.0965031	0.702352
Aph1a	0.0981578	0.703073
Gyg	0.31775	0.703073
Ctsz	0.141963	0.703318
Kcnb2	0.427643	0.703467
Fbxo34	0.23618	0.704858
Exosc3	0.152753	0.708196
Cdk9	0.162933	0.709497
Elovl7	0.349211	0.714978
Prdx3	0.16557	0.715114
Bet1l	0.121113	0.715246
Trappc2l	0.160757	0.716714
Fkbp9	0.125901	0.716822
1600002K03Rik	0.17185	0.717942
Tmem161a	0.319379	0.717942
Myef2	0.0837267	0.719048
Arhgef2	0.180658	0.719339
Gm15545	0.858386	0.71935
Taf6l	0.132193	0.720126
Dnttip2	0.141732	0.721962
Srd5a3	0.240557	0.722508
Rab11a	0.125314	0.725701
1700056E22Rik	0.708848	0.725893
Eif3l	0.119354	0.727705
Zfp639	0.26824	0.728874
Otub2	0.624416	0.729591
Wdpcp	0.453641	0.731472
AC160336.1	0.542433	0.731472
Rbm4b	0.180366	0.731952
C2cd4a	0.470989	0.733668
Slc39a10	0.795187	0.733668
Galr1	0.292717	0.733668
Med9	0.143325	0.733668
Slbp	0.283299	0.733668
Rwdd4a	0.125194	0.733668
Ccpg1	0.109278	0.733777
Cmpk1	0.139579	0.735952
Clk1	0.118882	0.736164
Spryd3	0.145075	0.736827
Rab25	0.124804	0.736827
Tmf1	0.100819	0.737627
Yaf2	0.137281	0.737627
Suox	0.165301	0.739634
Rab11fip2	0.149127	0.740186
Ndufa4	0.158886	0.741398
Nck1	0.161862	0.74191
Fam187b	0.290206	0.745863
Pmpca	0.172385	0.748134
Gp5	0.878101	0.748174
Abhd12	0.165668	0.749726
Slc7a6os	0.423084	0.750532
Stoml2	0.162163	0.751162
Nop58	0.121683	0.756576
Smn1	0.141332	0.756576
Polr2h	0.173186	0.756878
Dnajc7	0.13228	0.757333
Psmc4	0.159434	0.758143
Mgat2	0.10767	0.758143
C1galt1	0.0752386	0.759217
Btbd10	0.269015	0.759347
Gadd45gip1	0.142394	0.759532
Pifo	1.53316	0.76088
Ocel1	0.371617	0.761389
Adss	0.150218	0.762421
Zfand6	0.125582	0.762508
Cflar	0.108917	0.762565
Fbxo7	0.179382	0.762696
Snu13	0.158316	0.763539
Blmh	0.125376	0.766193
Msrb2	0.276564	0.767127
Nedd8	0.156925	0.767594
Ypel4	0.260504	0.76809
Lurap1l	0.14606	0.770709
Hibadh	0.127591	0.7726
Tmem216	0.237941	0.7726
Sf3b6	0.168625	0.7726
Zfp664	0.0841536	0.772923
Gm26812	1.55408	0.775687
Tm9sf2	0.134455	0.776231
Ergic1	0.102622	0.778075
Meaf6	0.173208	0.779138
Cers4	0.35722	0.780558
Smco4	1.20754	0.780693
Polr1d	0.16726	0.782398
Lsm8	0.124218	0.782398
Med4	0.273213	0.782398
Map2k2	0.15927	0.783702
Mrps18b	0.128094	0.784785
Rnaseh2a	0.507494	0.785246
Cald1	0.594606	0.785857
Snrpg	0.14919	0.785993
Zfp410	0.214704	0.786961
Dusp28	0.228952	0.786961
Zcchc17	0.101188	0.787927
Nipsnap2	0.130539	0.791006
Rab9	0.185313	0.792109
Ptpn2	0.135346	0.792499
Sox4	0.197337	0.793426
Shc4	1.59339	0.793426
Cnot2	0.141666	0.793726
Blvra	0.574905	0.794056
Ropn1l	0.509804	0.794863
Cdc5l	0.122093	0.794895
Ttc39a	0.112758	0.799083
Tmem179	0.807475	0.799084
Pgm1	0.301762	0.800393
Tspan3	0.144145	0.802213
Tsfm	0.136259	0.802365
Pomp	0.170404	0.803166
Mlycd	0.147807	0.804011
Cluap1	0.321465	0.804401
Cct3	0.13793	0.804401
Zfp462	0.474997	0.806217
Spsb2	0.185682	0.806312
Clpb	0.26749	0.806467
Armcx2	0.136855	0.80782
Asb6	0.275337	0.80782
H1fx	0.148066	0.807916
Itgb3bp	0.176766	0.807916
Ube2b	0.159282	0.808708
AW209491	0.241302	0.809863
Rnf8	0.255762	0.809986
Eif3h	0.164776	0.810014
Tsnax	0.125492	0.810349
Oaz2	0.103083	0.811077
Utp11	0.111159	0.811781
Il1b	0.713841	0.811781
Tmem167b	0.114498	0.812585
Cops2	0.109768	0.815199
Lrp8	0.237189	0.815793
Chmp2a	0.173803	0.815955
Eif5a	0.141743	0.815955
Syf2	0.132765	0.816644
Yipf1	0.145306	0.816909
F11r	0.104666	0.816993
Fam221a	0.559218	0.816993
Ogfod3	0.289605	0.817485
Nasp	0.264732	0.820414
Kctd12	0.119386	0.82063
Tmem230	0.183032	0.820996
Fbxo4	0.205069	0.820996
Rpl7l1	0.128339	0.821456
Agbl3	0.3808	0.824161
Ppp1r21	0.314704	0.824161
Vbp1	0.134545	0.825889
Bola1	0.131994	0.826794
Hist1h1c	0.0974748	0.82731
Tkfc	0.564777	0.830694
Il10rb	0.390402	0.831326
Nrf1	0.217095	0.832096
Amn1	0.104686	0.834297
Spata7	0.186321	0.834332
Baiap2l1	0.209307	0.834479
Pdxp	0.878599	0.834479
Tcim	1.78128	0.837241
Kat6b	0.198433	0.838046
Zfp688	0.21721	0.838604
Nudt16l1	0.15749	0.839009
Mob2	0.112353	0.839219
Cox7a2	0.167521	0.839219
Uxt	0.164573	0.839219
Sipa1l1	0.266912	0.839378
Plcb4	0.176247	0.840168
Gsdme	0.867488	0.842361
Ube2g1	0.213448	0.844061
Mphosph10	0.133341	0.844061
Sap30bp	0.196056	0.844061
Brcc3	0.185179	0.844061
Mrpl44	0.235218	0.844884
Mrpl28	0.123766	0.847338
Asf1a	0.251278	0.847359
Pex7	0.106512	0.847521
Gm44850	1.91556	0.847521
Rad17	0.151246	0.848064
Abhd14a	0.25689	0.848064
Cd59a	0.675347	0.848225
CAAA01118383.1	0.142857	0.848308
Stk16	0.106584	0.850897
Cntn1	0.116825	0.850897
Ccs	0.241378	0.850897
Slc48a1	0.0783482	0.851979
Ppp1r12b	0.249237	0.852907
Alyref2	0.450654	0.853938
Kif2a	0.142495	0.855157
Crybb1	1.78257	0.856726
Osbpl6	0.270369	0.856726
Snhg6	0.290109	0.856726
Harbi1	0.458537	0.859091
Tpst2	0.134006	0.860233
Cdipt	0.0884909	0.860233
Eif3e	0.141741	0.860233
Toe1	0.295853	0.86118
Dpy30	0.108434	0.863389
Slc25a17	0.174845	0.864917
Eef2kmt	0.143968	0.864917
Ahsa2	0.219791	0.864955
Hgsnat	0.290639	0.865633
Dnal4	0.160448	0.865633
Selenoh	0.084333	0.865765
Coa6	0.216667	0.866891
Sfrp5	0.995079	0.867012
Ptcd2	0.164301	0.867012
Gm30648	0.0758617	0.867012
Tmem243	0.138234	0.867012
Trpc1	0.118828	0.867747
Tmed5	0.0833857	0.868537
Fam53a	0.171445	0.869163
Zfp606	0.599469	0.869962
Ccdc186	0.119655	0.87019
Ccdc58	0.29835	0.871413
Arid4b	0.10571	0.875123
Anpep	0.170935	0.875123
Psmc3	0.122032	0.875422
Gng5	0.116991	0.875454
Smim11	0.110486	0.875989
Rcl1	0.278614	0.8761
Dnajc15	0.11025	0.8761
Polr2e	0.116491	0.876352
Ube2e2	0.213821	0.87648
Nip7	0.145152	0.87648
Utp14a	0.321814	0.878483
Ephx4	0.601955	0.878483
Pde1c	0.115495	0.879043
Tomm40	0.117181	0.87962
Pycrl	0.217035	0.880401
Rtn1	0.515034	0.881957
Zfp932	0.659402	0.886264
Dguok	0.115708	0.886486
2310009B15Rik	0.307207	0.886486
Tmem70	0.153937	0.889162
Ttc33	0.103911	0.890309
Zfp954	0.382038	0.890309
2810004N23Rik	0.149711	0.890309
Rae1	0.110598	0.890358
Sarnp	0.160306	0.890358
Cetn2	0.107431	0.890605
Uqcrq	0.118583	0.8909
Nop56	0.104616	0.890997
Oaf	0.159239	0.89223
Apmap	0.189564	0.892575
Mfsd13a	0.348247	0.895379
Nup35	0.181068	0.900785
Nup93	0.095462	0.902904
Supt4a	0.1079	0.902904
P4htm	0.198854	0.902904
Fancf	0.475339	0.903907
Mcc	0.23813	0.904284
Rfc3	0.584999	0.904791
Taok3	0.0866993	0.905964
Fndc3b	0.0813693	0.907687
Hist3h2ba	0.390517	0.907687
Nae1	0.115557	0.907696
2310030G06Rik	0.138579	0.908027
Smim7	0.132432	0.910147
Gale	0.125615	0.910147
Gltp	0.255542	0.910147
Kif1bp	0.104953	0.910147
Hars	0.12066	0.911109
Aff2	0.519932	0.911109
Fpgs	0.332034	0.911489
Ttc8	0.14139	0.911869
Snrpc	0.0993487	0.912253
Chrna1os	0.821577	0.912257
Nphp1	0.25182	0.913124
Srbd1	0.343552	0.914778
Fbxo8	0.168702	0.915014
Rfesd	0.149407	0.916169
Pak1ip1	0.104268	0.916565
Lztr1	0.158484	0.916565
Pelp1	0.337202	0.916565
Vmac	0.104451	0.916672
Keap1	0.10157	0.918152
Fcf1	0.187355	0.92058
AU040320	0.252207	0.921135
Adrm1	0.0953541	0.921468
2310034G01Rik	0.306878	0.921468
Bbs4	0.245597	0.921468
Pitpna	0.0990678	0.92266
Faap20	0.161879	0.922735
Ndufa9	0.124907	0.924215
2410004B18Rik	0.20975	0.924339
Cript	0.105706	0.924577
Ncstn	0.113602	0.925236
Btf3l4	0.295728	0.92549
Idh3g	0.118232	0.926382
Nop16	0.406252	0.926653
Bscl2	0.0995234	0.927228
Capn2	0.0761636	0.927228
Kxd1	0.12359	0.927228
Lamtor5	0.096288	0.927283
Snx15	0.157745	0.927283
Pdk3	0.505762	0.927998
H2afx	0.103683	0.927998
5430416N02Rik	0.26559	0.928188
Cdpf1	0.220355	0.928931
Wdyhv1	0.209424	0.929153
Phospho2	0.168646	0.929826
Decr1	0.230602	0.930065
Cox7c	0.180486	0.930311
Rab8a	0.0825743	0.931623
Mpdu1	0.114458	0.932937
5330434G04Rik	0.175645	0.933404
Sel1l	0.0945129	0.936096
Adam9	0.112998	0.937915
Vti1b	0.0908321	0.93869
Gm16740	0.644451	0.938763
Aldh18a1	0.0872958	0.942002
Sphk2	0.163662	0.943806
Tra2a	0.0855937	0.944163
2510002D24Rik	0.0829197	0.944163
Ncald	0.115709	0.944163
Grb10	0.257063	0.945458
Prmt2	0.349972	0.945458
Isca1	0.291295	0.946599
Ckap4	0.0735462	0.946601
Eif4a3	0.115821	0.948821
Zfp260	0.139382	0.948982
Eid2b	0.318989	0.949405
Ndufb5	0.158912	0.949878
Tle1	0.125364	0.950022
Arhgap26	0.338178	0.951609
Tmem39a	0.0788171	0.951625
Pttg1ip	0.0802867	0.951625
Dnajc25	0.118884	0.951625
Tfdp1	0.1642	0.951625
Thap11	0.170524	0.951625
Smpd3	0.505581	0.951625
Prpf38a	0.127391	0.951625
Ube2w	0.0879943	0.951638
Zfp637	0.163825	0.951964
Wdr92	0.383733	0.953914
Dram2	0.166295	0.955702
Pcdh15	0.432067	0.959154
Sec22a	0.150345	0.959154
Coq9	0.105753	0.959569
Rassf3	0.109473	0.959569
Ntmt1	0.187881	0.959726
Sh3kbp1	0.249503	0.960027
Cox7b	0.154787	0.960027
Guca1a	1.30111	0.960027
Tbce	0.130802	0.960027
Dusp10	0.133831	0.961932
Pigx	0.194597	0.962095
Lpar6	0.816502	0.962095
Atp5g2	0.166333	0.963461
Dapk3	0.108673	0.963461
Abhd2	0.00600864	0.963461
Hjurp	0.233886	0.963461
Pxk	0.0664012	0.963461
Stxbp6	0.125579	0.963558
Mthfr	0.214671	0.965419
Sdcbp	0.106588	0.967481
Ccdc32	0.262876	0.967481
Alkbh1	0.0714363	0.969166
Ppil2	0.126225	0.969178
Fcer1g	0.397478	0.969194
Polr2j	0.126595	0.970828
Def8	0.299062	0.970828
Qtrt1	0.228625	0.971768
Clpx	0.10664	0.971768
Gm15706	0.0658106	0.972428
Mfap3	0.206162	0.972492
Tspan2	0.0771417	0.972492
Hacd2	0.191538	0.972492
Armc5	0.138362	0.972492
Ctnnbip1	0.094735	0.974578
Chmp2b	0.159335	0.975225
Crlf1	0.549474	0.976103
Mcrip2	0.49161	0.976501
Dhdds	0.0773686	0.978261
Ccdc34	0.222785	0.979473
Mfsd14a	0.131193	0.979473
Prmt6	0.593002	0.980687
Zcchc18	0.0948621	0.981303
Ccdc47	0.0966303	0.981652
Dcaf13	0.121569	0.98172
Elp4	0.197642	0.98172
9230117E06Rik	1.24266	0.984601
Cyc1	0.129124	0.984601
Upp1	0.108439	0.984835
Ndufa7	0.136114	0.984919
Cnot11	0.116101	0.98552
Nptn	0.0976998	0.985675
Fzr1	0.204119	0.985675
Ndufa12	0.148536	0.985829
Ssu72	0.103259	0.985829
Polr2d	0.35085	0.985829
Htra2	0.323665	0.985829
Galnt14	0.100151	0.986537
Zfp771	0.13171	0.986537
Dtymk	0.132218	0.986537
Dmxl1	0.0891435	0.987445
Med7	0.0977837	0.987445
Vrk3	0.184304	0.987948
Clec12b	3.0493	0.988383
Apoa2	0.677469	0.988486
Ppp2cb	0.167735	0.989021
Stk32a	0.0676025	0.991299
Ift27	0.139275	0.993207
Frg1	0.175598	0.995635
Tusc2	0.0894696	0.995635
Tmem222	0.0756317	0.997729
Cbx4	0.217854	0.997804
Zdhhc1	0.32302	0.997804
Igsf1	0.470662	0.997804
Nr2c2ap	0.10298	0.997804
AI463170	0.753756	0.997804
Gpr85	0.503511	0.997804
Cox20	0.0964205	0.997941
Ptgr2	0.0993647	0.999786
Zfp651	0.380298	0.999798
Rhbdd2	0.108791	0.999798
Mapkbp1	0.303785	0.999798
Fxr2	0.0656867	0.999798
Pgs1	0.171897	0.999798
Tmem110	0.694253	0.999798
Steap2	0.132524	0.999798
Tdp1	0.445388	0.999798
Plekha3	0.125309	0.999798
Rad23a	0.0776993	0.999798
Ppp4r2	0.0839126	0.999798
Ssr1	0.131598	0.999798
Exoc3	0.100254	0.999798
Krtap17-1	0.731794	0.999798
Uba52	0.119267	0.999798
Dync2li1	0.103267	0.999798
Slc31a1	0.0862337	0.999798
Strn4	0.104818	0.999798
Hcar2	0.439061	0.999798
Coasy	0.113444	0.999798
Ccdc115	0.132823	0.999798
Hip1r	0.0676631	0.999798
Zfp560	0.0592047	0.999798
Yars2	0.394175	0.999798
Rbm20	1.07228	0.999798
Gm8797	1.1059	0.999798
4921524J17Rik	0.235023	0.999798
Twistnb	0.0939254	0.999798
Zc3h15	0.103254	0.999798
Tmem121	0.304737	0.999798
Stag1	0.0717532	0.999798
Slc25a38	0.330959	0.999798
Snhg11	0.364078	0.999798
Oma1	0.38605	0.999798
Nmnat3	0.382124	0.999798
Fam3a	0.108527	0.999798
Gck	0.0894615	0.999798
Tdrkh	0.289719	0.999798
Sdhaf4	0.08696	0.999798
Hmox1	0.240309	0.999798
Vma21	0.0730355	0.999798
Afg3l1	0.0835415	0.999798
Prmt3	0.472523	0.999798
Pnrc1	0.073012	0.999798
Gng2	0.545897	0.999798
Stam2	0.0917932	0.999798
Ric8a	0.070841	0.999798
Rapgef5	1.24761	0.999798
Dennd5b	0.295357	0.999798
C030014I23Rik	0.396067	0.999798
Serpinb6a	0.147667	0.999798
Ppm1b	0.0864063	0.999798
Afg3l2	0.0930973	0.999798
Mat1a	0.0326383	0.999798
Hltf	0.139677	0.999798
Cmc4	0.328287	0.999798
Fgd2	0.0588557	0.999798
1600012H06Rik	0.179412	0.999798
Rala	0.0817107	0.999798
Bsg	0.135724	0.999798
Sae1	0.110183	0.999798
Rfx3	0.101002	0.999798
Xrcc6	0.189495	0.999798
Fam13b	0.264558	0.999798
Mrpl40	0.0975474	0.999798
Slc35g1	0.18328	0.999798
Lsm12	0.0894832	0.999798
Ttc4	0.150039	0.999798
Rnf150	0.2116	0.999798
Kctd6	0.244294	0.999798
Perp	0.385831	0.999798
Hist2h3c1	0.355078	0.999798
Trp53rkb	0.233377	0.999798
St3gal1	0.404886	0.999798
Hdac3	0.11244	0.999798
Rcbtb2	0.213575	0.999798
Slc25a32	0.288511	0.999798
Mtif3	0.180839	0.999798
Fastk	0.0718512	0.999798
Zfp426	0.348821	0.999798
Tank	0.203427	0.999798
Mrpl48	0.067926	0.999798
Epb41l4a	0.810998	0.999798
Mrps12	0.14843	0.999798
Zfp120	0.174807	0.999798
Smarce1	0.086646	0.999798
Phb	0.165834	0.999798
Plpp7	0.436964	0.999798
Foxp2	0.800622	0.999798
Chp1	0.151407	0.999798
Cnrip1	0.300231	0.999798
Sap18	0.089924	0.999798
Cdc42ep5	0.613581	0.999798
Cgref1	0.331669	0.999798
Gc	0.152537	0.999798
Agt	0.349542	0.999798
Rprd1a	0.161392	0.999798
Uxs1	0.296764	0.999798
Cnst	0.16262	0.999798
Pi4k2b	0.222926	0.999798
Abcf2	0.173101	0.999798
Pcbd2	0.0739603	0.999798
Ppp1r42	0.550359	0.999798
Tmem126b	0.197927	0.999798
Abhd17a	0.0828533	0.999798
Actl6a	0.105149	0.999798
Mbtps1	0.0738653	0.999798
Ganab	0.0451508	0.999798
Rflna	0.0985684	0.999798
Nifk	0.12409	0.999798
Acot8	0.258836	0.999798
9530077C05Rik	0.401	0.999798
Tmem138	0.218215	0.999798
Mthfd2l	0.0813118	0.999798
Gcnt2	0.0663831	0.999798
Lsm10	0.176349	0.999798
Ptov1	0.140331	0.999798
Farsa	0.141622	0.999798
Gpt2	0.346539	0.999798
Snx1	0.076913	0.999798
Mafg	0.0648088	0.999798
Faf2	0.0390148	0.999798
Ufsp1	0.457216	0.999798
Mrpl41	0.0748576	0.999798
Msantd4	0.103503	0.999798
Commd8	0.0967542	0.999798
Tbpl1	0.14288	0.999798
Ube2j1	0.0690178	0.999798
Gm10762	0.682197	0.999798
Vps4b	0.0497873	0.999798
Snapin	0.168188	0.999798
Creld1	0.185368	0.999798
Psmb7	0.0961437	0.999798
Zbtb22	0.224812	0.999798
Swt1	0.134772	0.999798
Dact1	1.11238	0.999798
Gt(ROSA)26Sor	0.0627812	0.999798
Fbxl6	0.249255	0.999798
Lancl1	0.135303	0.999798
Mrps10	0.109871	0.999798
Cbwd1	0.47223	0.999798
Nudt2	0.119758	0.999798
Gins4	0.408843	0.999798
Camk1	0.139388	0.999798
D430019H16Rik	0.784633	0.999798
Echs1	0.100874	0.999798
Endog	0.0825556	0.999798
Rnf138rt1	0.209765	0.999798
Prpf31	0.0998691	0.999798
Gpd1	0.15808	0.999798
Borcs7	0.0736385	0.999798
Wdr45b	0.0252609	0.999798
Mrpl50	0.0723847	0.999798
Eif3g	0.107301	0.999798
Pla2g6	0.257427	0.999798
Ivns1abp	0.0686526	0.999798
Trappc11	0.0829331	0.999798
Kyat3	0.485111	0.999798
Ralgds	0.0499928	0.999798
Mcat	0.368791	0.999798
Cyhr1	0.071388	0.999798
Igsf5	0.654379	0.999798
Prkab1	0.12265	0.999798
Sst	-0.0262261	0.999798
Gm16174	0.0650945	0.999798
Ckb	0.0829089	0.999798
Sh3bgrl3	0.0573621	0.999798
Plp2	0.242423	0.999798
Slc22a15	0.74918	0.999798
Cenpv	0.101648	0.999798
Gdap1	0.0615106	0.999798
Morn2	0.0810961	0.999798
Gm12976	0.694964	0.999798
Csgalnact2	0.398909	0.999798
Ciapin1	0.115789	0.999798
Cyp20a1	0.0988527	0.999798
Pex13	0.124259	0.999798
Eif3k	0.141163	0.999798
Msantd3	0.325898	0.999798
Cited2	0.0472247	0.999798
Cnnm2	0.217514	0.999798
Atp13a1	0.079319	0.999798
Socs3	0.070206	0.999798
Brf2	0.472536	0.999798
Zfp266	0.0594098	0.999798
Arntl	0.883678	0.999798
Fam92a	0.0568841	0.999798
Lgmn	0.398929	0.999798
Daam1	0.0805183	0.999798
Itfg2	0.0777918	0.999798
Dph7	0.45969	0.999798
Tnpo1	0.0866233	0.999798
Thoc3	0.0874379	0.999798
Crebzf	0.0713802	0.999798
Srrm4	1.01471	0.999798
Trmt112	0.0716626	0.999798
Rtca	0.197906	0.999798
Pigf	0.278321	0.999798
Tada3	0.0978854	0.999798
Matn2	0.34239	0.999798
Uri1	0.0746576	0.999798
Phrf1	0.130185	0.999798
D1Ertd622e	0.101515	0.999798
Pwp1	0.154448	0.999798
Abce1	0.0625769	0.999798
Clptm1	0.0432476	0.999798
Cisd3	0.187357	0.999798
Apip	0.187821	0.999798
Pex12	0.216803	0.999798
Sppl3	0.090537	0.999798
Pradc1	0.397093	0.999798
Pacs1	0.222796	0.999798
Timm50	0.144368	0.999798
Mrps9	0.0812463	0.999798
Gm10734	0.537462	0.999798
Adck1	0.477816	0.999798
AL589670.4	0.292494	0.999798
Tmem141	0.125721	0.999798
Magee1	0.232213	0.999798
Znhit6	0.162554	0.999798
[truncated: 12,178 more rows]

## Sheet: HFD AT 1
Gene symbol	Log FC	BH-adjusted p-value
Ins1	6.77192	0
Ins2	2.736	1.3016e-109
Pdia6	0.741173	2.62846e-64
Nucb2	0.856511	6.67998e-60
Sdf2l1	0.827152	5.54554e-59
Manf	0.707785	1.55062e-57
Ssr4	0.608744	3.49831e-57
Fkbp11	0.796568	1.10786e-41
Spcs1	0.621359	9.83252e-38
Tmed3	0.515318	3.04008e-36
Dapl1	0.820004	2.07617e-32
Pappa2	1.32651	1.55951e-30
Sec11c	0.481441	1.59727e-30
Gng12	0.514675	6.65191e-29
Spcs2	0.445064	4.85566e-27
Ssr2	0.527498	7.68649e-27
Ttr	0.56301	1.36441e-23
Ostc	0.474983	2.66304e-23
Dnajb9	0.493651	7.19005e-22
Creld2	0.634314	8.27248e-19
Pcsk1	0.499584	1.34251e-18
Dnajc3	0.382174	3.88176e-18
Ndufs2	0.531825	1.47693e-17
Tm4sf4	0.400823	1.97644e-16
Ppib	0.566416	4.80125e-16
Tmed9	0.351234	6.9605e-16
Cpe	0.267328	1.80845e-14
Guk1	0.36605	2.97892e-14
Hspa5	0.360035	1.62156e-13
Tmem59	0.373498	9.7985e-13
Sec61b	0.27357	2.62385e-12
Selenof	0.334579	3.32714e-12
Cox6a2	0.539536	7.77149e-12
Clptm1l	0.510536	1.99203e-11
Chgb	0.246839	2.39551e-11
Sar1b	0.427467	2.51653e-11
Derl3	0.896536	4.8017e-11
Ddost	0.30303	1.0137e-10
Copz2	0.522939	1.02348e-10
Ubb	0.283495	2.18318e-10
Pdyn	0.760386	6.1909e-10
Dad1	0.23159	2.483e-09
Cst3	0.209546	2.72333e-09
H13	0.372521	4.17834e-09
Gtf2b	0.493842	5.47846e-09
Eid1	0.32948	6.35664e-09
Lman1	0.303305	1.146e-08
Selenos	0.323308	1.38939e-08
Ubr4	0.511747	1.8894e-08
Sec11a	0.422824	3.68723e-08
Rpn2	0.252012	6.16573e-08
Edem2	0.396802	2.11339e-07
Tvp23b	0.419614	2.20461e-07
Fam46a	0.419725	9.13084e-07
Txn1	0.422239	1.00191e-06
Ift20	0.264088	2.07819e-06
Erp44	0.403515	3.60082e-06
Chac1	0.393717	3.94677e-06
Saraf	0.262949	7.29651e-06
Srp9	0.232815	8.87822e-06
Snhg18	0.639457	1.35445e-05
Krtcap2	0.208066	1.47341e-05
Pdia3	0.233832	1.51499e-05
Cmas	0.431587	2.00379e-05
Fam183b	0.295314	2.04681e-05
Tmed2	0.240808	2.63984e-05
Derl2	0.381825	2.82349e-05
Itm2b	0.169463	3.72758e-05
Tmem176a	0.314651	3.9792e-05
Itm2c	0.290418	4.06082e-05
Tmem258	0.290372	4.19279e-05
Smim14	0.235895	4.32347e-05
Dnajb11	0.34162	5.4837e-05
Srpr	0.233776	7.03232e-05
Calr	0.195636	0.000110542
Ufm1	0.244234	0.000110542
Mdh1	0.229891	0.000130525
1110065P20Rik	0.332373	0.000136928
Dynll1	0.305999	0.000147177
Ift57	0.432105	0.00014766
Sez6l2	0.261878	0.000150935
Prdx1	0.252185	0.000170068
Scg5	0.130436	0.000216835
Pcsk2	0.140417	0.00025132
Scfd1	0.316606	0.000301567
Plpp5	0.373287	0.000412039
Emc7	0.326299	0.000502037
Srm	0.357804	0.00059729
Mageh1	0.319592	0.000597887
Yif1a	0.387116	0.000611178
Gmds	0.405455	0.000640162
Rplp0	0.125006	0.000964949
Cnpy2	0.248397	0.000995278
Ero1lb	0.177574	0.00112171
Cd200	0.382475	0.00128118
Cope	0.200173	0.0013013
Tmem176b	0.233893	0.00156373
Dap	0.231734	0.00163495
Laptm4a	0.232854	0.0018802
Os9	0.309194	0.00189972
Resp18	0.150101	0.00222499
Txnip	0.343467	0.00251117
Reep5	0.215596	0.00270157
Sec22b	0.273016	0.00278157
Mettl9	0.316787	0.00300594
H2-D1	0.251394	0.00314268
Rab3a	0.28255	0.00337813
Tmed10	0.144737	0.00348383
Nans	0.343861	0.0039508
Pdia4	0.373555	0.0040227
Trib3	0.568545	0.00418139
Tmbim4	0.248788	0.00471018
Ndufa4	0.18732	0.00509829
Cks1b	0.620561	0.00600047
Ssr3	0.25509	0.00653522
Hapln4	0.427873	0.00665998
Mydgf	0.241157	0.00670104
Pdrg1	0.351838	0.00705279
Uba5	0.259141	0.00838501
Pam	0.225088	0.00894736
Prom1	0.38359	0.00900191
Cyb561	0.362455	0.00961849
Tmem50a	0.287063	0.00964012
Marc2	0.312226	0.00964012
Hsp90b1	0.158636	0.00984923
Papss1	0.434151	0.00988482
Srp14	0.208094	0.0100289
Nme1	0.15837	0.0107131
Kdelr3	1.04731	0.0112505
Slc35b1	0.211679	0.0132999
5330417C22Rik	0.271251	0.0141709
Pgm3	0.393353	0.0167439
6330403K07Rik	0.752314	0.0171699
Adam32	0.955406	0.0180381
Ntrk2	0.247204	0.0192797
Prss53	0.175175	0.0194572
Kif5c	0.563243	0.0214166
Park7	0.168552	0.0224547
Rnh1	0.247317	0.0229998
Fh1	0.268817	0.0248072
Arl1	0.194686	0.0260866
Erp29	0.188769	0.0269324
Pycr2	0.187461	0.0271795
Glt8d1	0.371633	0.0283509
Rhd	0.856911	0.0288152
Zfp330	0.288171	0.0296372
Tm2d3	0.343568	0.0296372
Pycr1	0.451002	0.0332792
Cdc123	0.389746	0.0336212
Scp2	0.179817	0.0339325
Maged2	0.281612	0.0339632
Mogs	0.405255	0.0377337
Yrdc	0.287185	0.0379687
Yif1b	0.279139	0.0401433
Vstm2l	0.311844	0.0403961
Cpq	0.246652	0.0408459
Kcnk1	0.425987	0.0419935
Tbrg1	0.212554	0.0422687
Srprb	0.358004	0.0434247
Ociad1	0.258488	0.0452126
Upb1	0.261152	0.0474592
Syp	0.209126	0.0495093
Cmbl	0.582789	0.0545927
Tmem208	0.216239	0.0547498
Ddrgk1	0.200349	0.0549207
Srp19	0.280638	0.055115
Erlec1	0.207852	0.0555911
BC031181	0.182767	0.0581932
Magt1	0.184184	0.0584316
Ormdl3	0.25878	0.0602537
Ly6e	0.249707	0.0620409
Mmadhc	0.409195	0.0635664
Eif5a	0.141082	0.0644599
Pecr	0.366204	0.0648538
C1galt1c1	0.480653	0.0667311
Emilin1	0.277959	0.0679274
Tmem27	0.11186	0.0693338
Dhrs7	0.251058	0.0696178
Tcta	0.308556	0.0705691
Adprh	0.435464	0.0739135
Herpud1	0.130872	0.0761282
Rexo2	0.193923	0.0795112
Gpr108	0.320468	0.0817053
Ppa1	0.244362	0.083472
Rint1	0.309184	0.086185
Tceal8	0.182301	0.086921
Prdx4	0.43551	0.0881615
Ube2e3	0.277439	0.0908756
Ece1	0.199603	0.0920801
Psmb5	0.183387	0.0936219
Ffar2	0.500518	0.0963043
Slc25a3	0.108594	0.0969333
Cdk5rap3	0.213303	0.0975183
Ddc	0.140534	0.0995979
Fkbp2	0.102422	0.100486
Cebpb	0.195653	0.102402
Etv1	0.472118	0.104832
Rpn1	0.17443	0.110898
Qsox1	0.223751	0.133778
Tmem147	0.182198	0.1338
Tusc3	0.206345	0.134896
Ssr1	0.165735	0.135157
Isg20	0.189516	0.138283
Alg5	0.298777	0.143293
Hspa13	0.217089	0.143738
Tfg	0.22143	0.148185
Pcsk2os1	0.252877	0.161328
Dnajc12	0.24885	0.163656
Tex30	0.445966	0.172953
Oxtr	1.06714	0.174947
Bet1	0.210314	0.174947
Ccnd1	0.170591	0.183805
Zc3h3	0.288639	0.186763
Lrrc59	0.19437	0.195404
Psma2	0.177541	0.202369
Clu	0.203432	0.202992
Cyb5a	0.214586	0.210264
Trappc9	0.546606	0.215454
Mapk10	0.359301	0.216977
Arf4	0.171488	0.217306
Gemin6	0.564624	0.21776
Hax1	0.246575	0.218611
Psmb1	0.148222	0.225801
Chmp4b	0.201714	0.226011
Txnl1	0.146118	0.235965
Rab2a	0.113692	0.256783
Ica1	0.217381	0.267283
Serpini1	0.302605	0.269494
Ogfod2	0.318181	0.27168
Tmem165	0.281568	0.277757
Prdx6	0.124214	0.27826
Sptssa	0.201528	0.278295
Gnat2	0.402731	0.278295
Gpx2	0.262614	0.283495
Dnal4	0.414987	0.287197
Gorasp2	0.149085	0.287197
Rabac1	0.117865	0.290036
Nkiras1	0.265043	0.290118
Tmed4	0.173081	0.290118
Bpgm	0.414735	0.299221
Gm15706	0.193309	0.300979
Ube2e1	0.252573	0.301173
Bcap31	0.228572	0.304776
Nfil3	0.2299	0.305673
Hapln1	0.871391	0.309585
Gsdma	0.7248	0.311571
Car10	0.223953	0.315086
Sdf4	0.150021	0.317323
Cltb	0.165264	0.317323
Rnf7	0.147461	0.317323
Tmem218	0.196239	0.317776
Galr1	0.528603	0.318697
Slc7a11	1.00629	0.318697
C3	0.904025	0.335393
Prkcsh	0.169869	0.338398
Gde1	0.106445	0.341944
1500011B03Rik	0.247263	0.343611
2610524H06Rik	0.290456	0.345822
Psmd6	0.142777	0.354148
Psma3	0.13524	0.358343
Psmb4	0.1327	0.361443
Surf4	0.112886	0.362545
Tmem184c	0.342884	0.363035
Tmem59l	0.433065	0.363154
Txndc5	0.195906	0.366985
Imp3	0.168993	0.37983
Slc38a10	0.142869	0.380325
Ergic3	0.170671	0.387077
Ovol2	0.945635	0.388589
Chmp5	0.160346	0.388589
Dpp3	0.261456	0.390348
Psma5	0.225259	0.39453
1500009L16Rik	0.274835	0.396395
Psen2	0.342669	0.407701
Rer1	0.164343	0.414043
Arxes2	0.27603	0.414602
Ptprn	0.109516	0.42664
Suclg1	0.144362	0.42664
Gmppb	0.159904	0.431037
Tm2d2	0.170475	0.433064
Slc33a1	0.216229	0.437575
Bsg	0.0760474	0.439771
Rraga	0.15222	0.444373
Bckdhb	0.473419	0.450504
Nucb1	0.163123	0.45373
Ikbip	0.276883	0.463443
Vkorc1	0.165593	0.467263
Gadd45a	0.280851	0.471361
Commd9	0.171018	0.475405
Cbs	0.225023	0.4817
Pld3	0.244059	0.4817
Timm17b	0.190183	0.483466
Cnih1	0.213341	0.48858
Cdk2ap2	0.148316	0.491865
Ifi27	0.227033	0.491865
Adk	0.193744	0.493013
Serf2	0.0731207	0.496161
Pex11g	0.323389	0.500243
Ufc1	0.103441	0.500673
Dpagt1	0.300037	0.502141
Ckap4	0.237073	0.503131
Hopx	0.1997	0.507355
Ebp	0.188384	0.507995
Tram1	0.102863	0.508014
Sdhaf1	0.226971	0.509557
Rap1b	0.119529	0.512666
Fam32a	0.191832	0.519272
Cflar	0.182091	0.523377
Col6a3	1.22865	0.530653
Ndufc2	0.0815187	0.544969
Tmem160	0.149136	0.548416
Gm379	0.737922	0.55209
Exoc7	0.224294	0.555218
Ss18l2	0.125569	0.567393
Aamp	0.132508	0.571507
Myl12a	0.210985	0.571507
Commd6	0.154455	0.578878
Tln1	0.313292	0.583074
Tubb6	0.246582	0.584197
Slc35a1	0.402985	0.587911
Vmp1	0.204079	0.587911
Tapbpl	0.347727	0.589399
Arpc3	0.132934	0.592388
Rangap1	0.1769	0.592488
Timm17a	0.151646	0.595438
Tnfrsf9	0.694814	0.596997
Orc6	0.426552	0.600734
Tmem38a	0.261582	0.609374
Crip1	0.176681	0.613225
Aplp1	0.101335	0.618128
Slc50a1	0.141114	0.624932
Scoc	0.194901	0.626502
Tmem101	0.541827	0.629822
Syndig1l	0.164548	0.632318
Spock1	0.442869	0.634412
Immp1l	0.138452	0.637457
Mns1	0.267678	0.637802
Mrln	0.113163	0.638827
Rheb	0.121778	0.638841
Pithd1	0.195646	0.639989
Hpcal1	0.266997	0.640607
Hagh	0.123178	0.641349
Chid1	0.168331	0.646409
Hist1h2bc	0.0915111	0.649544
Dcx	0.618346	0.662564
Sra1	0.131162	0.662564
Ap1s1	0.162718	0.667239
Arf1	0.110921	0.667558
Meltf	1.74752	0.667558
Mtx2	0.23592	0.675282
Cthrc1	1.01977	0.677582
Coa3	0.0947951	0.692189
Selenok	0.0658514	0.692189
Amfr	0.196624	0.692436
Ggh	0.253034	0.695623
Scnn1b	0.142897	0.696927
Mphosph6	0.283329	0.699363
Ptpn2	0.252389	0.702337
Etfb	0.11395	0.705093
Copb1	0.100648	0.71062
Rad51ap2	0.308734	0.71551
2310039H08Rik	0.129784	0.717591
Gpr180	0.159925	0.717918
Twf2	0.35528	0.719355
Ficd	0.24406	0.723937
Pcbd1	0.103063	0.728682
Alg3	0.341101	0.728682
Rwdd4a	0.160759	0.739713
Ugt2b34	0.264008	0.739713
Nudcd2	0.205982	0.747244
Zcchc12	0.598363	0.74939
Phf5a	0.144288	0.752565
Cryzl2	0.361473	0.755833
Mrps36	0.177826	0.756203
1110008P14Rik	0.114021	0.757306
Serp2	0.531002	0.762859
Eif3m	0.103706	0.764904
Mafa	0.100727	0.768687
Kdelr2	0.0991602	0.769772
Clec11a	0.704597	0.769772
Mgat2	0.175625	0.769772
Clptm1	0.185786	0.773662
Rsph9	0.380197	0.773662
Entpd3	0.128061	0.775785
Dapp1	0.592715	0.775975
Dhdds	0.193132	0.784303
Rasgrf2	0.433752	0.791054
Rab39b	0.214576	0.796362
Nptn	0.206989	0.798398
Nxt1	0.431528	0.804131
Crem	0.168183	0.80441
Tnfrsf23	0.64201	0.810965
Tmem107	0.162817	0.811759
Txndc15	0.15521	0.812069
Fxyd3	0.375997	0.815123
Fam96a	0.184222	0.822551
1110004F10Rik	0.127757	0.824412
Tmem163	0.143274	0.824725
Mrpl20	0.109562	0.82975
Gm42067	0.375337	0.832333
Drg1	0.159822	0.835627
Uchl1	0.705146	0.837463
Ndfip1	0.144201	0.842195
Psmg2	0.298012	0.843078
Eif1ad	0.208274	0.850996
Ccdc127	0.134972	0.857841
Kcnb2	0.415285	0.859836
Ufsp2	0.13557	0.863798
Ergic2	0.103219	0.865894
Sf3b5	0.122652	0.871807
Trappc6b	0.143933	0.873184
Noct	0.315706	0.873347
Dusp14	0.541564	0.877486
P4ha1	0.338288	0.877486
Fam19a1	0.401318	0.882208
Polr3k	0.18278	0.89214
Serinc3	0.173798	0.892762
Jagn1	0.13687	0.892762
Mycbp	0.274653	0.892762
Aga	0.106142	0.892762
Tmem126a	0.12393	0.892762
Prorsd1	0.128721	0.892762
Yipf2	0.116544	0.895339
Mcfd2	0.161002	0.895339
Rab4a	0.268822	0.895607
1700056E22Rik	0.777257	0.896609
Sf3b6	0.0966535	0.90041
Gm34225	1.17526	0.900824
Por	0.12567	0.904636
Gt(ROSA)26Sor	0.195785	0.909619
Cog6	0.172806	0.910562
Mcts1	0.173196	0.911503
Usp18	0.390785	0.915308
Qpctl	0.220284	0.915308
Pon2	0.215562	0.915925
Adck5	0.326908	0.917366
Zdhhc12	0.58398	0.921234
Oaf	0.335766	0.921855
Degs1	0.0771134	0.921954
Bcat2	0.321353	0.92279
Rgs9	0.303312	0.92279
Gpr45	0.160882	0.93111
Echdc2	0.210876	0.931997
Jtb	0.0912733	0.932202
Aig1	0.0977935	0.932402
Ube2d2a	0.109533	0.933839
Bmyc	0.114696	0.934443
4930524O07Rik	0.445764	0.936016
Ncstn	0.214903	0.937966
Tmigd3	0.214968	0.940076
Vamp7	0.144953	0.944148
Fam20a	0.211996	0.946097
Gm26699	0.539653	0.946097
Gps1	0.122332	0.946585
Rtl8b	0.251352	0.951421
Fez1	0.301779	0.952415
Ssb	0.106581	0.952415
Arfgap3	0.117452	0.957459
Arrdc4	0.434642	0.957791
Crot	0.347943	0.965357
Psph	0.236468	0.965846
Gm45716	0.375181	0.966446
Prpf31	0.261402	0.971079
Brcc3	0.239374	0.972343
Ranbp1	0.107971	0.974709
Prnp	0.0846399	0.975028
Ccdc115	0.2309	0.975972
Pdia5	0.455458	0.977906
Limch1	0.218138	0.98025
Pex2	0.170283	0.98264
Tmem68	0.503193	0.988248
Rnf215	0.327224	0.988266
Tor3a	0.132271	0.990017
Anpep	0.264091	0.993485
Tmem248	0.103578	0.996762
Cad	0.287855	0.999597
Nbas	0.151771	0.999597
Pbdc1	0.17731	0.999597
Sfr1	0.11238	0.999597
Rpl36al	0.0922329	0.999597
Pemt	0.745511	0.999597
Lap3	0.212598	0.999597
Zg16	0.110126	0.999597
Lman2	0.0881783	0.999597
Slc31a1	0.202431	0.999597
BC022687	0.317501	0.999597
1700123O20Rik	0.229693	0.999597
Uqcrb	0.0778517	0.999597
Yipf5	0.090468	0.999597
Lysmd2	0.118672	0.999597
Paip2	0.0898857	0.999597
March5	0.114223	0.999597
Slc17a9	0.334002	0.999597
Dtd1	0.21056	0.999597
Cndp2	0.228335	0.999597
Arl6ip5	0.215636	0.999597
Tmem33	0.124212	0.999597
Tfam	0.234084	0.999597
Rtn1	0.489313	0.999597
Frmd5	0.380148	0.999597
Gas8	0.390501	0.999597
Caml	0.213816	0.999597
Rfxap	0.199076	0.999597
Lgals12	0.717548	0.999597
Vta1	0.150064	0.999597
Yipf3	0.106217	0.999597
Npepl1	0.116588	0.999597
Epcam	0.0811317	0.999597
1810037I17Rik	0.104804	0.999597
Lmf1	0.225944	0.999597
Vamp8	0.106436	0.999597
Rrbp1	0.0686447	0.999597
Tmem179	0.447908	0.999597
Erh	0.145397	0.999597
Rdh14	0.167039	0.999597
Snx15	0.189956	0.999597
Tceal3	0.132376	0.999597
Akr1a1	0.083237	0.999597
Pink1	0.131812	0.999597
Cmc4	0.507492	0.999597
Dxo	0.21281	0.999597
Slc35g2	0.167699	0.999597
Ttc39a	0.132593	0.999597
Cdk2ap1	0.231674	0.999597
Mpdz	0.389306	0.999597
Ppm1g	0.133648	0.999597
Nedd8	0.0851438	0.999597
Emc3	0.148452	0.999597
Slc25a11	0.102343	0.999597
Pon3	0.378356	0.999597
Ppcs	0.214441	0.999597
3222401L13Rik	0.468174	0.999597
Cep19	0.2621	0.999597
Trabd	0.0880634	0.999597
Slc39a7	0.0762907	0.999597
Creld1	0.290485	0.999597
Slc2a6	0.607776	0.999597
Fam216a	0.140272	0.999597
Med31	0.12016	0.999597
Mrpl51	0.0800705	0.999597
Rap1a	0.0943132	0.999597
Zfyve21	0.131565	0.999597
Pold2	0.394833	0.999597
Slc27a4	0.480404	0.999597
Cops5	0.0973119	0.999597
Sfrp5	0.670272	0.999597
Uba2	0.201399	0.999597
Wdpcp	0.409296	0.999597
Capsl	0.103667	0.999597
Zc3h15	0.0896463	0.999597
Hypk	0.189788	0.999597
Pabpn1	0.249776	0.999597
Rmdn3	0.230652	0.999597
Ldlrad4	0.281827	0.999597
Gm10734	0.817041	0.999597
Pdcl	0.26047	0.999597
P3h4	0.178154	0.999597
Rtn3	0.102665	0.999597
Pef1	0.172904	0.999597
Cbr4	0.417974	0.999597
Eid2b	0.443877	0.999597
Ctrl	0.0829427	0.999597
Gcdh	0.162976	0.999597
Bag2	0.132407	0.999597
Gatd1	0.10258	0.999597
Osgin1	0.286692	0.999597
B630019K06Rik	0.229574	0.999597
Aida	0.138361	0.999597
Eif4g1	0.0704904	0.999597
Mt3	0.498894	0.999597
Ctsz	0.108511	0.999597
Ckmt1	0.183461	0.999597
Ergic1	0.0845236	0.999597
Abhd18	0.264836	0.999597
Sec13	0.0929641	0.999597
Pdcd4	0.10265	0.999597
Nipal1	0.0829228	0.999597
Scrt1	0.432236	0.999597
Mrps17	0.122354	0.999597
Kars	0.129277	0.999597
Eif3i	0.0994193	0.999597
Bfar	0.144459	0.999597
Ccdc25	0.158579	0.999597
0610009B22Rik	0.10616	0.999597
Rars	0.136265	0.999597
Gpx3	0.080583	0.999597
Gng2	0.354126	0.999597
Pmepa1	0.266282	0.999597
Gm15417	0.178262	0.999597
Sat2	0.368913	0.999597
Sdccag8	0.192698	0.999597
Plut	0.193784	0.999597
Bag5	0.0983168	0.999597
Cdk5	0.187674	0.999597
Lrrfip2	0.0957996	0.999597
Ddit4	0.290966	0.999597
Arfip2	0.0990001	0.999597
Slc41a3	0.503407	0.999597
Fam76b	0.424885	0.999597
Arf5	0.0555799	0.999597
Impdh1	0.125507	0.999597
Lancl1	0.191782	0.999597
Supt4a	0.0875351	0.999597
Polr2k	0.0882612	0.999597
Tspan31	0.112869	0.999597
Jkamp	0.149816	0.999597
Cmtm8	0.607669	0.999597
Parp8	0.150425	0.999597
Polr2g	0.0807667	0.999597
Pgk1	0.110793	0.999597
Tmem263	0.0747209	0.999597
Slc41a2	1.16254	0.999597
Foxp2	0.516297	0.999597
Fbxo16	0.322819	0.999597
Rnf5	0.14316	0.999597
Agpat5	0.19724	0.999597
1810062G17Rik	0.318599	0.999597
Tmsb10	0.0656242	0.999597
Mrps5	0.160059	0.999597
Krtcap3	0.242508	0.999597
Igsf5	0.54849	0.999597
1110059E24Rik	0.256083	0.999597
Pigt	0.159771	0.999597
Tor2a	0.0947835	0.999597
Nsmce1	0.127027	0.999597
Ramp1	0.234302	0.999597
Trpm3	0.824946	0.999597
Shc4	1.03869	0.999597
Atl1	0.489082	0.999597
Spcs3	0.0743856	0.999597
Gucy2c	0.149931	0.999597
Fam159b	0.112838	0.999597
Gm11423	0.471983	0.999597
Fhdc1	0.241705	0.999597
Pomc	0.161356	0.999597
Zfp260	0.157008	0.999597
Fbxo36	0.305854	0.999597
Tubb3	0.196056	0.999597
Chchd3	0.104238	0.999597
Cct8	0.0876907	0.999597
Gm33447	0.508686	0.999597
C1qtnf12	0.360604	0.999597
Ngrn	0.0753391	0.999597
Ccng2	0.435384	0.999597
Psmd8	0.0697154	0.999597
Arpc5l	0.0769408	0.999597
Fam174a	0.0587034	0.999597
Creb3	0.0646533	0.999597
Nup35	0.280014	0.999597
Pex14	0.262474	0.999597
Pnp	0.148269	0.999597
Hmgb2	0.136051	0.999597
Tor1a	0.12988	0.999597
Abhd8	0.124461	0.999597
Stx5a	0.0691133	0.999597
Tmem161a	0.188988	0.999597
Eif3l	0.10625	0.999597
Dgkg	0.205774	0.999597
Vrk3	0.160469	0.999597
Cenpx	0.0903676	0.999597
Parn	0.168981	0.999597
Max	0.0955836	0.999597
Sec23b	0.0617874	0.999597
Ube2n	0.091493	0.999597
Sdf2	0.0746196	0.999597
Tusc2	0.116247	0.999597
Psma1	0.0663065	0.999597
Dpy30	0.0889293	0.999597
Auh	0.0808694	0.999597
Rap1gapos	0.357161	0.999597
Syt5	0.127103	0.999597
Ube2e2	0.151019	0.999597
Emc6	0.0793644	0.999597
Nectin2	0.310196	0.999597
Fmo1	0.464126	0.999597
Cdkn2aip	0.274944	0.999597
Caly	0.593403	0.999597
Tmem203	0.140468	0.999597
Cldnd1	0.114147	0.999597
Pick1	0.119241	0.999597
Ercc1	0.325852	0.999597
9530077C05Rik	0.382502	0.999597
Ssbp1	0.0896732	0.999597
Ggcx	0.156742	0.999597
Slc39a10	0.630923	0.999597
Wipi1	0.109906	0.999597
Mrps12	0.0588143	0.999597
Lrp8	0.477969	0.999597
Cops4	0.0950551	0.999597
Ing1	0.236033	0.999597
Trappc5	0.1004	0.999597
Stmn3	0.157839	0.999597
Cyp20a1	0.160513	0.999597
Gatad1	0.123544	0.999597
Stard3nl	0.115958	0.999597
Ppp1cc	0.104798	0.999597
2210010C04Rik	0.0370218	0.999597
Dtx2	0.357303	0.999597
Hyou1	0.0761903	0.999597
Tecr	0.0648311	0.999597
Jpt2	0.107415	0.999597
Gm27168	1.13132	0.999597
Zfp9	0.0964454	0.999597
F11r	0.185941	0.999597
Stbd1	0.413294	0.999597
Eif4ebp1	0.0807153	0.999597
Scfd2	0.304194	0.999597
Uap1	0.167026	0.999597
Aldh18a1	0.0882804	0.999597
Fzr1	0.178503	0.999597
Tbc1d19	0.253974	0.999597
Parl	0.0840032	0.999597
Taf7	0.18646	0.999597
Slc37a4	0.137986	0.999597
Dync2li1	0.123806	0.999597
Cby1	0.14618	0.999597
Slc35a2	0.135706	0.999597
Tm9sf3	0.0826928	0.999597
Slc23a2	0.220418	0.999597
Nat8f1	0.308827	0.999597
Rnf13	0.183006	0.999597
Cfap36	0.0666933	0.999597
Scn3a	0.18945	0.999597
Tsfm	0.141918	0.999597
Tomm40	0.108403	0.999597
Skap2	0.150111	0.999597
Elk3	0.28548	0.999597
Med21	0.142666	0.999597
Txn2	0.0838641	0.999597
Golga7	0.138967	0.999597
Meox1	0.30248	0.999597
Ccnh	0.100275	0.999597
Celsr2	0.293245	0.999597
Lyar	0.12782	0.999597
Cycs	0.0712189	0.999597
Rspo4	0.180833	0.999597
Psmc4	0.0787549	0.999597
Ttyh1	0.248351	0.999597
Ddx25	0.195552	0.999597
Fcf1	0.174849	0.999597
Lcmt1	0.150302	0.999597
F13a1	1.95627	0.999597
Fpgs	0.317184	0.999597
Cela2a	0.0119054	0.999597
Uchl5	0.147614	0.999597
Arl6	0.165118	0.999597
Arntl	0.367097	0.999597
Slc30a9	0.092863	0.999597
Tmem80	0.17022	0.999597
Wdyhv1	0.190949	0.999597
Smpd3	0.349586	0.999597
Lyplal1	0.150932	0.999597
Prmt2	0.382792	0.999597
Pcbp1	0.0655387	0.999597
Krtap17-1	0.281321	0.999597
Prdx5	0.06332	0.999597
Pcmt1	0.0591512	0.999597
Tpst1	0.321426	0.999597
Plp2	0.436864	0.999597
Commd7	0.0595722	0.999597
Tmco3	0.123387	0.999597
Pkmyt1	0.752233	0.999597
Serinc1	0.0457356	0.999597
Commd2	0.139183	0.999597
Tmem255a	0.248158	0.999597
Rab26os	0.719335	0.999597
Smap2	0.0634498	0.999597
Erlin1	0.412305	0.999597
Ngly1	0.142591	0.999597
Myl12b	0.0844623	0.999597
Ccdc112	0.343393	0.999597
Arfrp1	0.0878737	0.999597
Plpp7	0.311236	0.999597
Hist3h2ba	0.334965	0.999597
Chic2	0.0763578	0.999597
Aldh5a1	0.180802	0.999597
Prelid1	0.0781288	0.999597
1810030O07Rik	0.126432	0.999597
Zcchc9	0.132624	0.999597
B230118H07Rik	0.101066	0.999597
Zbtb22	0.24138	0.999597
Asf1a	0.282429	0.999597
Fancf	0.622196	0.999597
Slc22a15	0.631152	0.999597
Pip5k1b	0.0900541	0.999597
Frs2	0.218516	0.999597
Ramp2	0.485842	0.999597
Cdc42ep5	0.400011	0.999597
Vapa	0.053607	0.999597
Ap4s1	0.109217	0.999597
Fndc3b	0.0648403	0.999597
Zwint	0.0500085	0.999597
Mta3	0.166625	0.999597
Dand5	0.394142	0.999597
Cyb561d2	0.144961	0.999597
B3galt6	0.207661	0.999597
Tbc1d10a	0.204123	0.999597
Plet1	0.26483	0.999597
Zrsr2	0.0746753	0.999597
Cox18	0.186891	0.999597
Timm50	0.135755	0.999597
Farsa	0.101954	0.999597
Fam129a	0.544878	0.999597
Psmd13	0.0790802	0.999597
Snap47	0.0813983	0.999597
Gm45805	0.339098	0.999597
Cops2	0.0861546	0.999597
Nfxl1	0.0947721	0.999597
Get4	0.0904884	0.999597
Sh3gl1	0.201705	0.999597
Ehd4	0.21193	0.999597
Alg14	0.25436	0.999597
Dph2	1.17428	0.999597
Fam84b	0.220792	0.999597
Srrm4	0.633777	0.999597
Gm31373	1.08303	0.999597
Nsrp1	0.103462	0.999597
Prrg2	0.0670758	0.999597
Gp5	0.358936	0.999597
Gale	0.122296	0.999597
Tcf7l1	0.760288	0.999597
Pifo	0.909618	0.999597
AL591952.3	0.550208	0.999597
Pop7	0.0905087	0.999597
Gm4814	1.44431	0.999597
Tmem198	0.0980984	0.999597
P3h1	0.31638	0.999597
Surf1	0.066858	0.999597
Fkbp9	0.0754553	0.999597
B9d1	0.0897035	0.999597
Cald1	0.239973	0.999597
Slc37a3	0.121428	0.999597
Ccdc86	0.0437772	0.999597
Mrpl57	0.0639336	0.999597
Ik	0.0767763	0.999597
Chst12	0.174009	0.999597
Nrbf2	0.0763457	0.999597
Nmral1	0.407558	0.999597
Tpd52l1	0.179382	0.999597
Slc39a13	0.159064	0.999597
Cit	1.04021	0.999597
Gm12976	0.627591	0.999597
Tle1	0.144294	0.999597
B4gat1	0.289076	0.999597
Endog	0.0723745	0.999597
S100a11	0.0521596	0.999597
Nudt13	0.239193	0.999597
Coq2	0.0946527	0.999597
Ifitm2	0.0921757	0.999597
Brd3os	0.244616	0.999597
Carhsp1	0.100341	0.999597
Dpm1	0.0677877	0.999597
Srd5a3	0.158058	0.999597
Gstz1	0.0607768	0.999597
Mri1	0.172176	0.999597
Aph1a	0.090846	0.999597
Trappc2	0.142399	0.999597
Mrpl22	0.109652	0.999597
Eny2	0.0637887	0.999597
Ctnnal1	0.112033	0.999597
Stoml1	0.388422	0.999597
Pkib	0.126873	0.999597
Banf1	0.074928	0.999597
Cyth2	0.0449466	0.999597
Fam58b	0.129238	0.999597
Ptprm	0.466223	0.999597
Gnptg	0.061569	0.999597
Ap2a1	0.0699452	0.999597
G6pc3	0.0879884	0.999597
Crnkl1	0.123286	0.999597
Atf6b	0.118955	0.999597
Zfyve19	0.178336	0.999597
Vps28	0.0652886	0.999597
Naa38	0.0615811	0.999597
Rfc2	0.12011	0.999597
Xrcc3	0.378425	0.999597
Dexi	0.139265	0.999597
5330439M10Rik	0.512346	0.999597
Rsph3a	0.646163	0.999597
Kdf1	0.196094	0.999597
Ginm1	0.0530884	0.999597
Ppp2r5c	0.0716228	0.999597
AC160336.1	0.630526	0.999597
Zfp932	0.344197	0.999597
Gm47512	0.79737	0.999597
Bub3	0.0705633	0.999597
Cpox	0.0557888	0.999597
Rab1a	0.0648653	0.999597
Naxd	0.0510623	0.999597
Eef1akmt4	0.60737	0.999597
Ube2f	0.0987583	0.999597
Sorl1	0.15485	0.999597
C8b	0.228057	0.999597
Yipf4	0.0663971	0.999597
Carnmt1	0.0802615	0.999597
Hsbp1l1	0.112249	0.999597
Dnajc6	0.324441	0.999597
Gm5914	0.235766	0.999597
Rab26	1.03072	0.999597
Tmem9	0.0986928	0.999597
Ephx4	0.533363	0.999597
Hdac1	0.141438	0.999597
Strap	0.0708426	0.999597
Rnpep	0.134111	0.999597
Mpz	0.285451	0.999597
Crybb3	0.221837	0.999597
Snrpn	0.0726964	0.999597
Fam3c	0.1414	0.999597
Qdpr	0.0625478	0.999597
Zfp605	0.508851	0.999597
Golt1b	0.0441419	0.999597
Eef1e1	0.169875	0.999597
Stt3a	0.0579423	0.999597
Cpa2	0.151562	0.999597
Fam117b	0.111179	0.999597
Map3k10	0.120401	0.999597
Tmem19	0.143066	0.999597
Taf15	0.0846068	0.999597
Sdc2	0.144206	0.999597
Gpr135	0.709367	0.999597
Tdrd3	0.311697	0.999597
Zfp511	0.134183	0.999597
Cd151	0.265431	0.999597
Slc39a11	0.334996	0.999597
Cpn1	0.048378	0.999597
Ecd	0.0711985	0.999597
Mrps23	0.0698238	0.999597
Gin1	0.187104	0.999597
Harbi1	0.150205	0.999597
BC004004	0.0498124	0.999597
Cdc23	0.0970838	0.999597
Tnfaip8l3	1.42679	0.999597
Ube2v2	0.0782924	0.999597
Kcnh1	0.258169	0.999597
Amacr	0.414183	0.999597
Ctsl	0.0402373	0.999597
Lrrc75a	0.800963	0.999597
Kyat3	0.221332	0.999597
Gusb	0.0529854	0.999597
Abcg1	0.145737	0.999597
Lsm8	0.107327	0.999597
Egf	0.29533	0.999597
Atf1	0.0984636	0.999597
Fam149b	0.0947325	0.999597
Lpcat3	0.0627787	0.999597
Cldn3	0.0309859	0.999597
Tsen2	0.166781	0.999597
Smim13	0.132045	0.999597
Bccip	0.0599956	0.999597
Vgf	0.135302	0.999597
Trappc4	0.0637968	0.999597
Polr3h	0.179383	0.999597
Tank	0.260186	0.999597
Wtip	0.507279	0.999597
Pno1	0.133454	0.999597
Ruvbl1	0.120281	0.999597
Armcx3	0.0474958	0.999597
Trp53i11	0.443992	0.999597
Gm14296	0.644043	0.999597
Tubb2b	0.646108	0.999597
Palld	0.353143	0.999597
Cyp2j6	0.22313	0.999597
Abcf3	0.0873987	0.999597
C1d	0.0779372	0.999597
Stag1	0.110204	0.999597
Fen1	0.497118	0.999597
Osbpl6	0.267352	0.999597
Prkab1	0.177987	0.999597
Pole4	0.245697	0.999597
Josd2	0.0990438	0.999597
Map4	0.0784179	0.999597
Polr2e	0.0445563	0.999597
Gm16062	0.782396	0.999597
Sytl1	0.0867397	0.999597
Rtl8a	0.0766908	0.999597
Gm44850	0.753241	0.999597
Vcp	0.0391194	0.999597
Exoc3	0.105562	0.999597
Alg6	0.255316	0.999597
Gnpnat1	0.0613607	0.999597
Pde1c	0.100822	0.999597
Thyn1	0.115617	0.999597
Shisa5	0.0684253	0.999597
Slc46a3	0.431345	0.999597
Med20	0.16088	0.999597
Zfp462	0.121928	0.999597
Cbx1	0.0578375	0.999597
Ccdc160	0.885143	0.999597
Lxn	0.251785	0.999597
Ahsa1	0.0639736	0.999597
Psat1	0.222902	0.999597
Inafm1	0.0951027	0.999597
Reg1	0.00653934	0.999597
Muc4	0.111979	0.999597
Capn9	0.772253	0.999597
Psmg1	0.101861	0.999597
Ccdc191	0.157085	0.999597
Atp4a	0.345578	0.999597
Zkscan5	0.785774	0.999597
Trit1	0.218732	0.999597
Blvra	0.239593	0.999597
Cdr2	0.117319	0.999597
Srbd1	0.247637	0.999597
Ssu72	0.0665089	0.999597
Pofut1	0.260652	0.999597
Slc30a6	0.197479	0.999597
Cartpt	0.333339	0.999597
Smim7	0.0649591	0.999597
Tmem128	0.0813451	0.999597
Uchl3	0.0876888	0.999597
Hibadh	0.0611717	0.999597
Pacrg	0.127224	0.999597
Gstm5	0.0624326	0.999597
Rnf121	0.092887	0.999597
Cox11	0.246137	0.999597
Bco1	0.330137	0.999597
Hat1	0.160268	0.999597
Gnas	-0.00497384	0.999597
Supt7l	0.172724	0.999597
Bckdk	0.0659333	0.999597
Neurl1a	0.173194	0.999597
Txlna	0.0503252	0.999597
Rcan1	0.188057	0.999597
Eef1akmt3	0.079205	0.999597
Ptprd	0.314894	0.999597
Six5	0.273509	0.999597
Cadm1	0.988065	0.999597
H2-DMa	0.885217	0.999597
Mansc1	0.969683	0.999597
Mblac2	0.249279	0.999597
Arl14ep	0.183061	0.999597
Pex12	0.153859	0.999597
Chil6	0.887119	0.999597
C1qtnf6	0.598586	0.999597
Ncbp2	0.0465563	0.999597
Nfu1	0.0627986	0.999597
Herpud2	0.130881	0.999597
Tm9sf2	0.03242	0.999597
Gpatch11	0.0995906	0.999597
Iscu	0.0304017	0.999597
Ift74	0.0806577	0.999597
Eloc	0.0415489	0.999597
Rffl	0.309978	0.999597
Fabp5	0.454075	0.999597
Sertad3	0.534579	0.999597
Gm7467	0.240203	0.999597
Plekhn1	0.420615	0.999597
Nxn	0.160211	0.999597
Agt	0.29912	0.999597
Vdac2	0.0414859	0.999597
Ptpn6	0.142255	0.999597
Zfp119a	0.525443	0.999597
Ier3ip1	0.0628899	0.999597
Mrs2	0.139876	0.999597
Cdipt	0.0604267	0.999597
Golph3l	0.0886519	0.999597
Fbxo4	0.153278	0.999597
Gucy1b1	0.628208	0.999597
Rab23	0.258467	0.999597
Xrcc4	0.247593	0.999597
Lrp10	0.0538891	0.999597
A230065N10Rik	0.832354	0.999597
Akr1c13	0.0993502	0.999597
Aff2	0.180005	0.999597
Arfip1	0.0749226	0.999597
Pik3c3	0.21902	0.999597
Acap2	0.105128	0.999597
Dtymk	0.0614124	0.999597
Nceh1	0.0505795	0.999597
Chmp2a	0.051107	0.999597
Rbm20	0.800489	0.999597
Elac2	0.231019	0.999597
C030034I22Rik	0.213092	0.999597
Cdh4	0.473943	0.999597
3110040N11Rik	0.109689	0.999597
Ndufaf2	0.107673	0.999597
Rrp15	0.206832	0.999597
Bbip1	0.054868	0.999597
Mpv17	0.105284	0.999597
Gnb4	0.506625	0.999597
Actr10	0.0430927	0.999597
Fopnl	0.0537256	0.999597
Alyref2	0.286505	0.999597
Thnsl2	0.378808	0.999597
Tspan3	0.0356901	0.999597
Rcn1	0.250555	0.999597
Sys1	0.0174231	0.999597
Cntn1	0.0594997	0.999597
Spc24	0.561312	0.999597
Cnpy3	0.0669698	0.999597
Pgap2	0.155636	0.999597
Exog	0.312832	0.999597
Btbd10	0.142604	0.999597
Rbmxl1	0.100039	0.999597
Rnaseh1	0.176063	0.999597
Phyh	0.0471166	0.999597
Toe1	0.15341	0.999597
Gpaa1	0.0791425	0.999597
Slx4ip	0.219935	0.999597
Gm7967	0.267036	0.999597
Lrrc51	0.299824	0.999597
Tmx2	0.041279	0.999597
Apex2	0.160121	0.999597
Lrrc28	0.345782	0.999597
Dolk	0.197862	0.999597
Tmem17	0.453916	0.999597
Smndc1	0.0859406	0.999597
2310034G01Rik	0.140725	0.999597
Noxo1	0.348051	0.999597
Nip7	0.0590579	0.999597
Atpaf2	0.180544	0.999597
Rdh16f2	1.13149	0.999597
Gm26601	0.674031	0.999597
Ormdl2	0.0592489	0.999597
Lin7b	0.247727	0.999597
Slc40a1	0.271151	0.999597
Kdelr1	0.0601064	0.999597
Phactr3	0.0633044	0.999597
Tstd3	0.185613	0.999597
Slc35a4	0.0624091	0.999597
Grhl1	0.373018	0.999597
Dvl3	0.0809405	0.999597
Ttc1	0.0755428	0.999597
Cbfa2t2	0.185479	0.999597
Glod4	0.0516668	0.999597
Crbn	0.0826798	0.999597
Plcb1	0.0749512	0.999597
Gtf2h5	0.0476895	0.999597
Map10	0.302016	0.999597
Med7	0.076083	0.999597
Fam114a1	0.0434165	0.999597
Uggt2	0.151376	0.999597
Rad17	0.0395486	0.999597
Pdxp	0.29936	0.999597
Hcfc1	0.159962	0.999597
Mtif3	0.0870636	0.999597
Ttc13	0.197831	0.999597
Zfp954	0.135871	0.999597
Syt4	0.0420618	0.999597
Fbxo17	0.188471	0.999597
Smim10l2a	0.221149	0.999597
Armcx6	0.150544	0.999597
A2ml1	0.168905	0.999597
Tm2d1	0.0289527	0.999597
Hmgxb4	0.233473	0.999597
Dhrs7b	0.108624	0.999597
9430065F17Rik	0.555992	0.999597
1700086O06Rik	0.194752	0.999597
Lefty1	0.194327	0.999597
Tmem120b	0.304004	0.999597
Trmt6	0.062556	0.999597
Sec63	0.0436527	0.999597
Fancm	0.204086	0.999597
Gpn1	0.109266	0.999597
Psmd14	0.0471501	0.999597
BC003965	0.0808782	0.999597
Hnmt	0.767303	0.999597
Fbp2	1.40676	0.999597
Gm26812	0.49606	0.999597
Ggct	0.112807	0.999597
Mterf3	0.138753	0.999597
Glce	0.140991	0.999597
Frmd8os	0.582011	0.999597
Tsc22d4	0.087807	0.999597
Stn1	0.962315	0.999597
St8sia5	0.0868788	0.999597
Fam110b	0.0663831	0.999597
Obsl1	0.250629	0.999597
Bcl6b	0.218011	0.999597
Hcar2	0.59639	0.999597
C920006O11Rik	0.297367	0.999597
Dirc2	0.0865624	0.999597
Thrsp	0.899999	0.999597
Gm14418	0.428483	0.999597
Spon2	0.130728	0.999597
Wdr17	2.12138	0.999597
St7	0.210625	0.999597
Acyp2	0.125576	0.999597
Sybu	0.130245	0.999597
Loxl2	0.125517	0.999597
Rab18	0.0463755	0.999597
Slc38a6	0.294714	0.999597
Serp1	0.0201233	0.999597
Armc6	0.323467	0.999597
Cdk18	0.259919	0.999597
Rom1	0.123033	0.999597
Anapc7	0.0814634	0.999597
Bhlha15	0.0305195	0.999597
Bnip1	0.0944878	0.999597
1810021B22Rik	0.220839	0.999597
Ogg1	0.318212	0.999597
Cog4	0.0886989	0.999597
Pdcd10	0.0325121	0.999597
Thumpd3	0.118601	0.999597
Tubg2	0.246773	0.999597
Met	0.223963	0.999597
Rit1	0.0383222	0.999597
Fahd1	0.0912817	0.999597
Tceal1	0.0628096	0.999597
Ggact	0.0485993	0.999597
Rassf1	0.0437121	0.999597
Gm20400	0.206483	0.999597
Catip	1.00324	0.999597
Ap2m1	0.0338904	0.999597
Smyd4	0.173891	0.999597
Stox1	0.043831	0.999597
Gm2861	1.04431	0.999597
Mthfsd	0.0594183	0.999597
Gm21988	0.930927	0.999597
Airn	0.0971266	0.999597
Tmem158	0.559455	0.999597
Tyw3	0.87764	0.999597
Pfas	0.446729	0.999597
Arhgap36	0.895728	0.999597
2700016F22Rik	0.92973	0.999597
Efhc1	0.591575	0.999597
Map2k1	0.063598	0.999597
Arl16	0.153977	0.999597
Traf3	0.062659	0.999597
Fbxo2	0.0361031	0.999597
Ptrh2	0.0672818	0.999597
Stxbp6	0.0216544	0.999597
Cdc25a	0.106288	0.999597
Col20a1	1.49253	0.999597
Slc25a4	0.05272	0.999597
Smco4	0.491558	0.999597
Ndfip2	0.0346216	0.999597
Sco1	0.361897	0.999597
Polr2d	0.186806	0.999597
Sec22a	0.0383005	0.999597
D130020L05Rik	0.157844	0.999597
Parvaos	1.34439	0.999597
Slc25a38	0.126885	0.999597
2010320M18Rik	0.090894	0.999597
Ophn1	0.312718	0.999597
B3galt4	0.134657	0.999597
Gm281	0.736936	0.999597
Megf8	0.204527	0.999597
Metrnl	0.472726	0.999597
Sgcz	0.212168	0.999597
Mtap	0.144961	0.999597
Arhgap39	0.142639	0.999597
Ganc	0.0894286	0.999597
Itpa	0.0747614	0.999597
Rapgef5	0.242364	0.999597
Trim9	0.054511	0.999597
Vps37d	0.26027	0.999597
Tubg1	0.082483	0.999597
Tmem35b	0.433234	0.999597
Ric8b	0.0585515	0.999597
Pnpla8	0.0332027	0.999597
Pkp3	0.261854	0.999597
Ddx31	0.0920773	0.999597
Sall1	2.64527	0.999597
Hmg20b	0.0281688	0.999597
Gm10848	2.48067	0.999597
Gm45606	0.15928	0.999597
Snhg6	0.197963	0.999597
Nek4	0.20882	0.999597
Edem1	0.0380311	0.999597
Nabp2	0.0360599	0.999597
Gm14703	0.365776	0.999597
Tmem116	1.59906	0.999597
Phykpl	0.123991	0.999597
Ror2	0.1089	0.999597
Fer1l6	0.131294	0.999597
Rabl2	0.11118	0.999597
Dock9	0.153194	0.999597
Wdr92	0.198368	0.999597
Ppp1r12b	0.0575505	0.999597
Adnp	0.69433	0.999597
Asb8	0.0603329	0.999597
1700052K11Rik	0.251858	0.999597
Spout1	0.0959547	0.999597
1700112J16Rik	0.627184	0.999597
Cwc27	0.0659714	0.999597
Uri1	0.03398	0.999597
Tmem240	0.292324	0.999597
Sap18	0.0379429	0.999597
Yes1	0.181561	0.999597
Dnajc4	0.0634231	0.999597
Alg9	0.183408	0.999597
Napepld	0.278385	0.999597
Nhlrc1	0.598031	0.999597
Magi2	0.0569469	0.999597
Kyat1	0.168619	0.999597
Efcab1	0.0434854	0.999597
Rab3d	0.0365809	0.999597
Abcb1b	0.570309	0.999597
Gm20604	0.129831	0.999597
D030056L22Rik	0.257104	0.999597
Ppm1d	0.120952	0.999597
Gm37170	0.916586	0.999597
Mfsd10	0.0534419	0.999597
Tfdp1	0.110339	0.999597
Pigf	0.0944462	0.999597
Gm15651	0.129273	0.999597
Bloc1s2	0.0746143	0.999597
Gm45486	0.32562	0.999597
Ghdc	0.302198	0.999597
Actr5	0.281972	0.999597
Zfp386	0.0679983	0.999597
Sh3bgr	0.28077	0.999597
Abcf2	0.0976085	0.999597
Snapc4	0.196718	0.999597
Zfp959	0.270088	0.999597
Cdc34	0.0237056	0.999597
Dennd2d	0.0952904	0.999597
Gm17324	0.470564	0.999597
Camk2n2	0.0391551	0.999597
Hnrnpl	0.0555757	0.999597
Klhdc9	0.411119	0.999597
Etfdh	0.156943	0.999597
Frk	0.0657538	0.999597
2310081O03Rik	1.27591	0.999597
9030622O22Rik	0.596938	0.999597
Mlx	0.021482	0.999597
Tcf24	0.0629563	0.999597
Gpr19	0.199418	0.999597
Pik3r4	0.0612525	0.999597
Kcna2	0.344607	0.999597
Slc12a4	0.754474	0.999597
9230117E06Rik	0.708581	0.999597
Pofut2	0.043293	0.999597
Ccpg1os	0.0693605	0.999597
Tmem189	0.183861	0.999597
Nap1l2	0.117501	0.999597
Fam49b	0.0536204	0.999597
Etfrf1	0.0320025	0.999597
2700097O09Rik	0.137663	0.999597
Izumo4	0.0748745	0.999597
Nme6	0.144377	0.999597
Gabra4	0.152349	0.999597
Sap18b	0.622999	0.999597
Zfp740	0.0810406	0.999597
Cabp1	0.0188555	0.999597
Degs2	0.127897	0.999597
Hist1h2ac	0.417179	0.999597
Ercc8	0.273367	0.999597
Hist3h2a	0.0551301	0.999597
Urod	0.0692473	0.999597
Hars	0.0330018	0.999597
Zfp706	0.0507599	0.999597
Slc38a4	0.0402217	0.999597
AI597479	0.183195	0.999597
Arhgdig	0.0212656	0.999597
Trir	0.023426	0.999597
Crls1	0.0242472	0.999597
Alg1	0.0624759	0.999597
Klhl28	0.150025	0.999597
Kcnn4	0.770174	0.999597
Gm17018	0.0254945	0.999597
Dhrs4	0.0161852	0.999597
Asb9	0.69264	0.999597
Gprin3	0.0412534	0.999597
Gm34574	0.755803	0.999597
Zmynd19	0.0967643	0.999597
Ebna1bp2	0.0421321	0.999597
Med24	0.159464	0.999597
Trub2	0.0648306	0.999597
Trmu	0.194926	0.999597
Paxx	0.0359454	0.999597
Atp2a3	0.0533134	0.999597
Prpsap2	0.0669874	0.999597
Tmem246	0.125374	0.999597
Aamdc	0.121897	0.999597
Efna2	0.628941	0.999597
Lmf2	0.270121	0.999597
Ptrhd1	0.0384019	0.999597
Tmem63c	0.417985	0.999597
Tmtc1	0.440507	0.999597
Ptcd2	0.0487194	0.999597
AY036118	0.00053031	0.999597
Mmachc	0.23839	0.999597
B4galt2	0.412247	0.999597
Ltn1	0.0711199	0.999597
A330041J22Rik	1.09385	0.999597
Rnf10	0.022667	0.999597
Mcm9	0.342818	0.999597
Gipc1	0.0718962	0.999597
Ufsp1	0.0853297	0.999597
Ypel4	0.0583508	0.999597
Kdm4a	0.102151	0.999597
Pradc1	0.106275	0.999597
Ccdc166	0.123437	0.999597
Cerkl	0.0836797	0.999597
Rpl7l1	0.0125034	0.999597
Msra	0.123515	0.999597
9130230L23Rik	1.03136	0.999597
Ccdc141	0.486869	0.999597
Mat1a	0.043724	0.999597
Mrpl39	0.0519195	0.999597
4732414G09Rik	0.575116	0.999597
Lrrc57	0.231728	0.999597
Pgm1	0.100325	0.999597
Oard1	0.00763429	0.999597
Pmpcb	0.0599407	0.999597
Ppih	0.224608	0.999597
Ube2j1	0.0324055	0.999597
Yaf2	0.0419659	0.999597
Nubpl	0.220072	0.999597
Ttc30b	0.0478072	0.999597
Il3ra	0.192329	0.999597
Aox1	0.510285	0.999597
Ebi3	0.31353	0.999597
Aass	0.388257	0.999597
Zfp54	0.773178	0.999597
Il10rb	0.162869	0.999597
Btg1	0.0550799	0.999597
4632415L05Rik	0.126167	0.999597
Kcnab3os	1.94173	0.999597
Pak3	0.03404	0.999597
As3mt	0.0320356	0.999597
Zfp93	1.71035	0.999597
Cnp	0.227301	0.999597
Gm9844	1.54033	0.999597
4833418N02Rik	0.34063	0.999597
AW209491	0.0868543	0.999597
Rad18	0.24871	0.999597
Fbp1	1.55881	0.999597
Polr3d	0.0327169	0.999597
Cep44	0.0709682	0.999597
Borcs5	0.18565	0.999597
Atpaf1	0.0387654	0.999597
Plch1	0.184918	0.999597
Mid2	0.0694413	0.999597
Angptl7	0.694462	0.999597
Tmem169	1.24083	0.999597
Csgalnact2	0.183342	0.999597
Efcab10	0.162773	0.999597
Gpr62	0.625074	0.999597
Plppr1	0.200295	0.999597
4933432K03Rik	1.17024	0.999597
Ccdc32	0.0422987	0.999597
Dsc2	0.378548	0.999597
Bach2	0.561681	0.999597
Fam98a	0.0161231	0.999597
Mdc1	0.219498	0.999597
Prps1l3	0.363779	0.999597
Lrwd1	0.286231	0.999597
Dut	0.021959	0.999597
Asb3	0.0930196	0.999597
Tmc6	0.0780317	0.999597
Rin2	0.570552	0.999597
Chd1l	0.302873	0.999597
AW011738	0.913061	0.999597
Utp3	0.0375835	0.999597
Fut4	0.896802	0.999597
Tmub2	0.031901	0.999597
Sft2d3	0.0243683	0.999597
Vbp1	0.0272565	0.999597
Gm47889	0.497678	0.999597
Apbb1	0.0273307	0.999597
Fam167a	0.184106	0.999597
Farsb	0.0122062	0.999597
Kcnip1	0.0362159	0.999597
Tfb2m	0.0533254	0.999597
2200002J24Rik	0.291114	0.999597
Tbc1d9	0.0497894	0.999597
Sntg2	2.37777	0.999597
Ctnnbip1	0.0181362	0.999597
2310030G06Rik	0.038278	0.999597
2210016F16Rik	0.00994798	0.999597
Kctd6	0.0965899	0.999597
Mpi	0.189912	0.999597
Zfp934	0.482962	0.999597
Vars	0.0771787	0.999597
Tomm40l	0.0404772	0.999597
Osbpl5	0.117631	0.999597
Ppox	0.0672699	0.999597
6430548M08Rik	0.0471572	0.999597
Dmrtc1a	0.253662	0.999597
Mettl6	0.100492	0.999597
Nudt22	0.109925	0.999597
P4ha2	0.140927	0.999597
Cmpk1	0.0359696	0.999597
Tbce	0.00856969	0.999597
Ccz1	0.0633317	0.999597
Golga5	0.0507776	0.999597
Ptar1	0.377019	0.999597
Eml3	0.195954	0.999597
Nr2c2ap	0.0560466	0.999597
Ndufa1	0.0213695	0.999597
Xrcc5	0.0401525	0.999597
Mthfd1l	0.0755673	0.999597
Mmgt2	0.0714623	0.999597
Dram2	0.0524861	0.999597
Ppil1	0.0959864	0.999597
Cenpq	0.383711	0.999597
Gm13420	1.16666	0.999597
Gm17435	0.220854	0.999597
Kctd12	0.0319022	0.999597
Tap2	0.140059	0.999597
Gm26641	0.245624	0.999597
2310074N15Rik	0.374687	0.999597
Wdr74	0.615505	0.999597
Gm14167	0.163691	0.999597
Ebag9	0.0538673	0.999597
Nbdy	0.0117956	0.999597
Gins2	0.861768	0.999597
Atp8a1	0.0368691	0.999597
Npdc1	0.0301322	0.999597
Rgn	0.951332	0.999597
Dcaf4	0.399469	0.999597
H2afy2	0.0481549	0.999597
Hmgb3	0.939969	0.999597
Btbd19	0.797055	0.999597
Ube4b	0.0287918	0.999597
Ube2i	0.0234503	0.999597
Ece2	0.45643	0.999597
Cetn2	0.0236878	0.999597
Adam5	3.77488	0.999597
Dyrk3	0.0411682	0.999597
3930402G23Rik	0.904442	0.999597
Sqor	0.0310509	0.999597
Ap1m2	0.0382189	0.999597
Acsl3	0.116575	0.999597
Gm30239	0.39426	0.999597
D830025C05Rik	0.79145	0.999597
Gnb5	0.00277792	0.999597
Slc10a3	0.185656	0.999597
Gm33050	2.13248	0.999597
Usp51	0.0711277	0.999597
Copb2	0.0217604	0.999597
Gm20342	0.145729	0.999597
Wrap73	0.0931011	0.999597
6720489N17Rik	1.87516	0.999597
1700018L02Rik	0.644649	0.999597
Slc19a1	0.279524	0.999597
Arrdc2	0.174459	0.999597
Arg1	0.581316	0.999597
Gm31816	0.717856	0.999597
Tnfaip8l1	1.7245	0.999597
Snx32	0.072363	0.999597
Otud3	0.0992834	0.999597
P3h2	0.289037	0.999597
Pigc	0.170869	0.999597
Ncapd3	0.222311	0.999597
Bud23	0.05577	0.999597
Eif2ak2	0.10573	0.999597
Phrf1	0.0890459	0.999597
Asb6	0.123965	0.999597
Stub1	0.0252289	0.999597
Praf2	0.296152	0.999597
Mlec	0.0457749	0.999597
Gm30606	0.652121	0.999597
Ptprg	1.38804	0.999597
Pde4d	0.0962423	0.999597
Cox16	0.13544	0.999597
Stard3	0.0748939	0.999597
Dync1i1	0.255715	0.999597
Mrpl43	0.0390688	0.999597
Nnt	0.492171	0.999597
2010015M23Rik	0.293278	0.999597
Hacd2	0.0802509	0.999597
Ints14	0.168198	0.999597
Slc25a26	0.346978	0.999597
Abcb6	0.283544	0.999597
Ttc32	-0.00886408	0.999597
Cobl	0.945438	0.999597
Ano7	0.989246	0.999597
Slco5a1	1.0589	0.999597
Tmem125	0.520456	0.999597
Cd93	0.945944	0.999597
Sugt1	0.00582215	0.999597
Mob3b	0.980841	0.999597
Aven	0.0654746	0.999597
Ak5	0.932152	0.999597
Cbr3	0.0271421	0.999597
Frem2	0.846262	0.999597
Arhgef40	0.875176	0.999597
Vipr2	0.789319	0.999597
A430105J06Rik	0.841683	0.999597
Rgs17	0.0303964	0.999597
Cep85	0.0623134	0.999597
Gm26890	0.32082	0.999597
Ctc1	0.498339	0.999597
P3h3	0.295907	0.999597
Tle4	0.21527	0.999597
Sgk3	0.0319112	0.999597
2610301B20Rik	0.0677676	0.999597
Dtx1	0.444579	0.999597
C730034F03Rik	0.295959	0.999597
Ankrd13d	0.260391	0.999597
Rpl10-ps3	0.0678958	0.999597
Gtdc1	0.318656	0.999597
Gm48960	0.769511	0.999597
Cib1	0.0268845	0.999597
Kctd13	0.0569562	0.999597
Tmem53	0.0992041	0.999597
Ears2	0.0405943	0.999597
1700001L19Rik	1.78268	0.999597
Atl3	0.149597	0.999597
Ptprk	0.762702	0.999597
Mrpl33	0.0351508	0.999597
Gm42372	1.48316	0.999597
B4galt3	0.0144145	0.999597
Rcl1	0.0514417	0.999597
Plod3	0.0669331	0.999597
Tnfrsf21	0.120078	0.999597
Gpd1l	0.220592	0.999597
Zfp30	0.126314	0.999597
Clec12b	1.3146	0.999597
Rmdn2	0.259333	0.999597
Ltv1	0.0465482	0.999597
Zfp882	0.291001	0.999597
Pafah1b3	0.0203897	0.999597
Mindy4	0.325666	0.999597
Nudcd1	0.0488072	0.999597
Spag1	0.385448	0.999597
Eif4a3	0.0328331	0.999597
Btf3l4	0.0973468	0.999597
Dock7	0.0834254	0.999597
Adnp2	0.0981106	0.999597
Ropn1l	0.103743	0.999597
Ints5	0.0466662	0.999597
Fam161b	0.225288	0.999597
Galt	0.155119	0.999597
Large1	0.488606	0.999597
Ppp1r42	0.0941103	0.999597
Gm10645	0.463225	0.999597
Gar1	0.0165222	0.999597
Gmfg	0.949864	0.999597
Gps2	0.0318252	0.999597
Gm10638	0.452556	0.999597
Guca1a	0.314163	0.999597
Syt9	0.172461	0.999597
Hexim2	0.248586	0.999597
Ttc30a1	0.151253	0.999597
Tc2n	0.78318	0.999597
Gm10399	0.280656	0.999597
Ccdc189	0.0642714	0.999597
Socs7	0.0991061	0.999597
Slc9a7	0.0704326	0.999597
Dnah8	0.64273	0.999597
Yae1d1	0.0345244	0.999597
Sdsl	0.162285	0.999597
Dsg2	0.0647823	0.999597
Ost4	0.0311497	0.999597
Faap24	0.161387	0.999597
Mad2l1bp	0.277688	0.999597
Cpne4	0.156155	0.999597
Proc	0.483927	0.999597
Prss3	0.245446	0.999597
Riiad1	0.173351	0.999597
Zfp770	0.162892	0.999597
Gas2	0.0473377	0.999597
Cfap44	2.38446	0.999597
Alkbh6	0.0283763	0.999597
Nup107	0.718393	0.999597
Rsph1	0.0848319	0.999597
Churc1	0.0359607	0.999597
Ache	0.336183	0.999597
Zkscan2	0.641816	0.999597
Mllt11	0.08982	0.999597
Tbl1xr1	0.129776	0.999597
Nmi	0.145622	0.999597
Ncaph2	0.0279593	0.999597
Pstk	0.13445	0.999597
Rsph3b	0.403639	0.999597
Efcab11	1.45391	0.999597
Chrd	0.323112	0.999597
Trmt11	0.153862	0.999597
Noc4l	0.103443	0.999597
Tmem191c	0.0295139	0.999597
Sgk2	0.0658304	0.999597
Dhx38	0.165443	0.999597
2810004N23Rik	0.0565071	0.999597
Acot8	0.0970485	0.999597
2900060B14Rik	1.44704	0.999597
Tbx1	0.509483	0.999597
Rasal3	0.577216	0.999597
Pls1	0.198034	0.999597
Haus1	0.298571	0.999597
Dnaic2	0.544888	0.999597
Ints1	0.0577183	0.999597
H2-M3	0.0380094	0.999597
Rrm2	0.443368	0.999597
A330069E16Rik	0.321628	0.999597
Zfp583	1.05385	0.999597
Klhl8	0.120221	0.999597
Rnaseh2a	0.140383	0.999597
C8g	0.249262	0.999597
Tfb1m	0.225086	0.999597
Nnat	0.135823	0.999597
Rfc5	0.266258	0.999597
Pcdhga2	1.10793	0.999597
Dock8	0.220985	0.999597
Stx12	0.0433531	0.999597
Tspan14	0.420591	0.999597
Prune2	0.0173667	0.999597
Hist1h2ap	0.400135	0.999597
Emc2	0.0103712	0.999597
Me1	0.055203	0.999597
Gm35696	0.919657	0.999597
Lrrc46	0.941061	0.999597
Gm35315	0.892163	0.999597
3110082I17Rik	0.0787156	0.999597
Ptges	0.138982	0.999597
Dck	0.445491	0.999597
Gm20186	0.800636	0.999597
4930515G01Rik	0.388758	0.999597
Ramp3	0.808686	0.999597
Tdp1	0.14682	0.999597
Unc50	0.00493126	0.999597
Npr1	0.300232	0.999597
B430010I23Rik	0.728305	0.999597
Ccdc120	0.717247	0.999597
Dusp22	0.0768522	0.999597
4931406C07Rik	0.0857326	0.999597
Mpzl1	0.0203518	0.999597
Nptx2	22.0748	0.999597
Rprml	0.159689	0.999597
Gpd2	0.0380774	0.999597
Akip1	0.0971814	0.999597
2410002F23Rik	0.0209316	0.999597
Zfp28	0.192894	0.999597
Gtf2ird1	0.164457	0.999597
Zfp112	0.334901	0.999597
Ubap1	0.0383152	0.999597
Cog8	0.0358935	0.999597
Smyd2	0.0303656	0.999597
Fam184a	0.0227286	0.999597
BC017643	0.157611	0.999597
Plag1	0.266268	0.999597
Tm7sf2	0.1402	0.999597
Zfp407	0.117562	0.999597
Fzd6	0.214002	0.999597
Tmem43	0.132736	0.999597
Zfp972	2.76975	0.999597
4732440D04Rik	0.129321	0.999597
Nmnat3	0.151459	0.999597
Adamts17	0.206278	0.999597
Gm43254	0.709531	0.999597
Msl3	0.0545925	0.999597
Nup37	0.199233	0.999597
Glrx3	0.00923151	0.999597
Il1b	0.234128	0.999597
Ccpg1	0.0133699	0.999597
Strn4	0.0424222	0.999597
Ssh2	0.0599524	0.999597
Slc16a12	0.023672	0.999597
Gm45051	0.106077	0.999597
Csf1r	1.57168	0.999597
Med30	0.0118576	0.999597
Btd	0.150337	0.999597
1500002C15Rik	0.161027	0.999597
Nsfl1c	0.0344243	0.999597
Mzt2	0.108308	0.999597
Usp54	0.235747	0.999597
Frg2f1	0.306237	0.999597
Tsg101	0.00155213	0.999597
Plppr4	0.0738075	0.999597
Eif2s1	0.0116306	0.999597
Dmac2	0.0489082	0.999597
Abcg2	1.20489	0.999597
Ttll13	1.20944	0.999597
Mpp7	-0.00230207	0.999597
Abtb2	0.967707	0.999597
Hnrnpa0	0.0198321	0.999597
Ush2a	0.17924	0.999597
Pnliprp2	0.198903	0.999597
Ly96	0.0690428	0.999597
Szt2	0.214794	0.999597
Zfp639	0.038903	0.999597
[truncated: 11,756 more rows]

## Sheet: HFD AT 2
Gene symbol	Log FC	BH-adjusted p-value
[truncated: 13,521 more rows]

[truncated: 5 more sheets: HFD AT 3, HFD AT 4, ob.ob AT 1, ob.ob AT 2, ob.ob AT 3]
