# Supplementary material for: Beta cell-derived cholecystokinin drives obesity-associated pancreatic adenocarcinoma development
Source: Nat Commun. 2026 Feb 27;17:3292. doi: 10.1038/s41467-026-69821-2 (PMC13066563; doi:10.1038/s41467-026-69821-2)
Supplement: Supplementary file 13 — Source Data File [file 41467_2026_69821_MOESM13_ESM.xlsx]

## Sheet: Fig. 1b
Fig. 1b
Lepob/+; +/+	Lepob/+; Ins1-CCK/+	Lepob/ob; +/+
0.0171477	6.0637	0.0562515
0.0173026	7.55132	0.0440245
0.00360607	5.42258	1.02388
0.0377197	6.35002	0.054477
0.0226904	5.65948	0.0177195
0.127695	3.24891	0.0288193
0.027111	2.01602	0.639703
0.0398184	9.49869	0.733576
0.0182521	4.41292	0.736111
	2.65784	1.09817
	5.83653	1.28141
	1.73361	0.878467
		0.747544
		0.499943
		0.905823
		0.632794
		0.085857
		1.02506

## Sheet: Fig. 1d
Fig. 1d
Lepob/+; +/+	Lepob/+; Ins1-CCK/+	Lepob/ob; +/+
8.23325	18.5018	10.9448
2.42611	77.6632	3.18895
0.607048	99.6076	98.6757
1.84789	61.932	2.08259
0.48135	7.72235	15.1637
2.76681	4.1653	50.5598
0.931493	98.6951	98.4655
2.03236	1.56583	35.4362
0.112398	71.3921	22.7019
	5.84925	97.9146
	5.66537	81.5556
	9.76955	28.0954
		45.2851
		98.3641
		93.5913
		98.8941
		2.69198
		76.1787

## Sheet: Fig. 1e
Fig. 1e
	Lepob/+; +/+	Lepob/+; Ins1-CCK/+	Lepob/ob; +/+
PanIN only	100	41.6667	27.7778
PanIN+PDAC	0	58.3333	72.2222

## Sheet: Fig. 1f
Fig. 1f
Lepob/+; +/+	Lepob/+; Ins1-CCK/+	Lepob/ob; +/+
21.9	27.1	62.8
22.4	27.8	49.6
28.8	27.5	39.1
26.3	23.2	60.2
25.1	31.2	60
20.3	22.5	58.5
24.5	21.1	44.3
24.6	19.3	27
22.8	24.7	25.3
	25.7	41.1
	22.9	42
	27.8	27.3
		45.4
		28.2
		30.4
		20
		53.8
		48.1

## Sheet: Fig. 1g
Fig. 1g
Lepob/+; +/+	Lepob/+; Ins1-CCK/+	Lepob/ob; +/+
127	165	261
134	156	140
137	198	598
156	151	299
134	182	112
129	126	172
211	162	400
163	158	600
163	164	600
	121	600
	153	600
	149	594
		600
		600
		600
		99
		177
		519

## Sheet: Fig. 1h
Fig. 1h
Lepob/+; +/+	Lepob/+; Ins1-CCK/+	Lepob/ob; +/+
0.249881	0.416152	1.15019
0.104988	0.242755	1.35435
0.318765	0.330641	0.0542025
0.196437	0.194062	2.14351
0.566983	0.903088	1.1884
0.006413	0.552732	1.17407
0.27601	0.026603	0.608166
0.272447	0.031354	0.0136103
0.151306	0.037292	0.0470392
	0.07886	0.0947947
	0.150119	0.192693
	0.138242	0.0327125
		0.233286
		0.0637536
		0.00167144
		0.000477555
		1.1084
		0.205826

## Sheet: Fig. 1i
Fig. 1i
CCK Expression Relative to Syn	Terminal C-Peptide (ng/mL)
6.0637	0.416152
7.55132	0.242755
5.42258	0.330641
6.35002	0.194062
5.65948	0.903088
3.24891	0.552732
2.01602	0.026603
9.49869	0.031354
4.41292	0.037292
2.65784	0.07886
5.83653	0.150119
1.73361	0.138242

## Sheet: Fig. 1j
Fig. 1j
Terminal C-Peptide (ng/mL)	Disease Burden (% area disease/total)
0.416152	18.5018
0.242755	77.6632
0.330641	99.6076
0.194062	61.932
0.903088	7.72235
0.552732	4.1653
0.026603	98.6951
0.031354	1.56583
0.037292	71.3921
0.07886	5.84925
0.150119	5.66537
0.138242	9.76955

## Sheet: Fig. 1k
Fig. 1k
CCK Expression Relative to Syn	Terminal C-Peptide (ng/mL)
0.0562515	1.15019
0.0440245	1.35435
1.02388	0.0542025
0.054477	2.14351
0.0177195	1.1884
0.0288193	1.17407
0.639703	0.608166
0.733576	0.0136103
0.736111	0.0470392
1.09817	0.0947947
1.28141	0.192693
0.878467	0.0327125
0.747544	0.233286
0.499943	0.0637536
0.905823	0.00167144
0.632794	0.000477555
0.085857	1.1084
1.02506	0.205826

## Sheet: Fig. 1l
Fig. 1l
CCK Expression Relative to Syn	Disease Burden (% area disease/total)
0.0562515	10.9448
0.0440245	3.18895
1.02388	98.6757
0.054477	2.08259
0.0177195	15.1637
0.0288193	50.5598
0.639703	98.4655
0.733576	35.4362
0.736111	22.7019
1.09817	97.9146
1.28141	81.5556
0.878467	28.0954
0.747544	45.2851
0.499943	98.3641
0.905823	93.5913
0.632794	98.8941
0.085857	2.69198
1.02506	76.1787

[truncated: 109 more sheets: Fig. 1m, Fig. 2b, Fig. 2d, Fig. 2e, Fig. 2f, Fig. 2g, Fig. 2h, Fig. 3a, Fig. 3b, Fig. 3c, Fig. 3d, Fig. 3e, Fig. 3f, Fig. 3g, Fig. 3h, Fig. 3i, Fig. 3j, Fig. 4b, Fig. 4c, Fig. 4d …]
